# Supplementary material for: Sexual dimorphism and sex-biased gene expression in an egg parasitoid species, Anastatus disparis
Source: BMC Genomics. 2020 Jul 18;21:492. doi: 10.1186/s12864-020-06903-5 (PMC7368684; doi:10.1186/s12864-020-06903-5)
Supplement: Supplementary file 1 — Additional file 1: Table S1. Annotated female biased genes in Anastatus disparis. [file 12864_2020_6903_MOESM1_ESM.xlsx]

## Sheet: Table S1 Female biased genes
#ID	FDR	log2FC	regulated	COG_class	COG_class_annotation	GO_annotation	KEGG_annotation	KOG_class	KOG_class_annotation	Pfam_annotation	Swissprot_annotation	eggNOG_class	eggNOG_class_annotation	nr_annotation	KEGG_pathway_annotation	GO_second_level_annotation
c69760.graph_c3	2.28e-15	-1.19664	down	[O]	Posttranslational modification, protein turnover, chaperones	Molecular Function: ATP binding (GO:0005524);; Biological Process: protein folding (GO:0006457);; Biological Process: response to stress (GO:0006950);; Molecular Function: 2-alkenal reductase [NAD(P)] activity (GO:0032440);; Molecular Function: unfolded protein binding (GO:0051082);; Biological Process: oxidation-reduction process (GO:0055114);;	K04043|0|nvi:100114552|heat shock 70 kDa protein cognate 5; K04043 molecular chaperone DnaK (A)	[O]	Posttranslational modification, protein turnover, chaperones	Hsp70 protein;; MreB/Mbl protein;; NAD-specific glutamate dehydrogenase	Heat shock 70 kDa protein cognate 5 GN=Hsc70-5 OS=Drosophila melanogaster (Fruit fly) PE=1 SV=2	1	--	PREDICTED: heat shock 70 kDa protein cognate 5 [Nasonia vitripennis]	RNA degradation (ko03018)	molecular function: binding (GO:0005488);; biological process: metabolic process (GO:0008152);; biological process: cellular process (GO:0009987);; biological process: response to stimulus (GO:0050896);; molecular function: catalytic activity (GO:0003824);; biological process: single-organism process (GO:0044699)
c70154.graph_c3	0.0226524	-1.0607	down	--	--	--	--	--	--	--	--	--	--	--	--	--
c42163.graph_c0	0.000121616	-1.85249	down	--	--	--	--	--	--	--	--	--	--	--	--	--
c63285.graph_c1	0.0122356	-0.471491	down	[I]	Lipid transport and metabolism	--	--	[R]	General function prediction only	Carboxylesterase family	Venom carboxylesterase-6 (Precursor) OS=Apis mellifera (Honeybee) PE=2 SV=1	1	--	PREDICTED: venom carboxylesterase-6 [Nasonia vitripennis]	--	--
c70009.graph_c1	2.59e-18	-5.47588	down	--	--	--	--	--	--	--	--	--	--	--	--	--
c63646.graph_c0	8.61e-34	-4.4249	down	--	--	--	--	--	--	--	--	--	--	PREDICTED: uncharacterized protein LOC100678302 [Nasonia vitripennis]	--	--
c73597.graph_c4	0.000322083	-0.580414	down	[BK]	--	--	--	[K]	Transcription	Bromodomain;; Double-stranded RNA binding motif;; double strand RNA binding domain from DEAD END PROTEIN 1	Homeotic protein female sterile GN=fs(1)h OS=Drosophila melanogaster (Fruit fly) PE=1 SV=2	64	--	PREDICTED: bromodomain-containing protein 4-like isoform X7 [Nasonia vitripennis]	--	--
c71201.graph_c1	0.00329603	-0.428278	down	[O]	Posttranslational modification, protein turnover, chaperones	Molecular Function: ubiquitin-protein transferase activity (GO:0004842);; Cellular Component: nucleus (GO:0005634);; Biological Process: DNA repair (GO:0006281);; Biological Process: mitotic spindle organization (GO:0007052);; Biological Process: protein ubiquitination (GO:0016567);; Biological Process: centrosome separation (GO:0051299);;	K10573|1.1808e-96|bmor:101741122|ubiquitin-conjugating enzyme E2-17 kDa-like; K10573 ubiquitin-conjugating enzyme E2 A [EC:6.3.2.19] (A)	[O]	Posttranslational modification, protein turnover, chaperones	PHD-finger;; Ubiquitin-conjugating enzyme	Ubiquitin-conjugating enzyme E2-17 kDa GN=UbcD6 OS=Drosophila melanogaster (Fruit fly) PE=2 SV=2	1	--	PREDICTED: ubiquitin-conjugating enzyme E2-17 kDa isoform X2 [Nasonia vitripennis]	Ubiquitin mediated proteolysis (ko04120)	molecular function: catalytic activity (GO:0003824);; biological process: metabolic process (GO:0008152);; cellular component: cell (GO:0005623);; cellular component: organelle (GO:0043226);; cellular component: cell part (GO:0044464);; biological process: cellular process (GO:0009987);; biological process: single-organism process (GO:0044699);; biological process: response to stimulus (GO:005089…
c73227.graph_c0	6.92e-11	-0.955992	down	--	--	Molecular Function: actin binding (GO:0003779);; Cellular Component: integral component of membrane (GO:0016021);;	--	[Z]	Cytoskeleton	Spectrin repeat	--	7	RNA processing and modification	PREDICTED: nesprin-1 [Nasonia vitripennis]	--	molecular function: binding (GO:0005488);; cellular component: membrane (GO:0016020);; cellular component: membrane part (GO:0044425)
c42131.graph_c0	0.0367628	-0.423302	down	--	--	Cellular Component: integral component of membrane (GO:0016021);;	--	[S]	Function unknown	Membrane magnesium transporter	Membrane magnesium transporter homolog (Precursor) GN=mmgt OS=Dictyostelium discoideum (Slime mold) PE=3 SV=1	1	--	PREDICTED: membrane magnesium transporter 1 isoform X1 [Nasonia vitripennis]	--	cellular component: membrane (GO:0016020);; cellular component: membrane part (GO:0044425)
c66429.graph_c0	3.34e-23	-9.33388	down	--	--	--	--	[EO]	--	Peptidase family M1	Aminopeptidase N (Precursor) GN=APN1 OS=Plutella xylostella (Diamondback moth) PE=1 SV=1	49	--	Aminopeptidase N [Camponotus floridanus]	--	--
c56936.graph_c0	1.44e-11	-1.1321	down	[RTKL]	--	Molecular Function: ATP binding (GO:0005524);; Biological Process: protein phosphorylation (GO:0006468);; Molecular Function: RNA polymerase II carboxy-terminal domain kinase activity (GO:0008353);; Biological Process: cell division (GO:0051301);;	K02449|0|nvi:100113820|Cdk10, cdc2rk; cyclin-dependent kinase 10 (EC:2.7.11.22); K02449 cyclin-dependent kinase 10 [EC:2.7.11.22] (A)	[R]	General function prediction only	Protein kinase domain;; Protein tyrosine kinase;; Insect pheromone-binding family, A10/OS-D	Cyclin-dependent kinase 11 GN=cdk11 OS=Dictyostelium discoideum (Slime mold) PE=3 SV=1	1	--	cyclin-dependent kinase 10 isoform 2 [Nasonia vitripennis]	--	molecular function: binding (GO:0005488);; biological process: metabolic process (GO:0008152);; biological process: cellular process (GO:0009987);; molecular function: catalytic activity (GO:0003824);; biological process: single-organism process (GO:0044699)
c42745.graph_c1	3.67e-13	-5.93345	down	--	--	--	--	--	--	THAP domain	--	2	RNA processing and modification	hypothetical protein LOTGIDRAFT_60011, partial [Lottia gigantea]	--	--
c60618.graph_c0	3.39e-14	-8.89093	down	--	--	--	--	--	--	--	--	--	--	--	--	--
c62993.graph_c0	0.0199223	-0.917874	down	--	--	Molecular Function: binding (GO:0005488);; Biological Process: regulation of transcription from RNA polymerase II promoter (GO:0006357);; Biological Process: embryo development (GO:0009790);;	--	[E]	Amino acid transport and metabolism	Carbon-nitrogen hydrolase	Vanin-like protein 1 (Precursor) GN=CG32754 OS=Drosophila melanogaster (Fruit fly) PE=1 SV=1	1	--	PREDICTED: vanin-like protein 2 [Nasonia vitripennis]	--	molecular function: binding (GO:0005488);; biological process: biological regulation (GO:0065007);; biological process: developmental process (GO:0032502);; biological process: single-organism process (GO:0044699)
c70144.graph_c3	0.0341518	-0.50963	down	[J]	Translation, ribosomal structure and biogenesis	Molecular Function: nucleotide binding (GO:0000166);; Molecular Function: translation elongation factor activity (GO:0003746);; Molecular Function: GTPase activity (GO:0003924);; Cellular Component: mitochondrion (GO:0005739);; Biological Process: translational elongation (GO:0006414);;	K02358|0|nvi:100122793|elongation factor Tu, mitochondrial; K02358 elongation factor Tu (A)	[J]	Translation, ribosomal structure and biogenesis	Elongation factor Tu GTP binding domain;; Elongation factor Tu C-terminal domain;; Elongation factor Tu domain 2;; 50S ribosome-binding GTPase	Elongation factor Tu, apicoplast GN=tufA OS=Eimeria tenella (Coccidian parasite) PE=3 SV=1	1	--	PREDICTED: elongation factor Tu, mitochondrial [Nasonia vitripennis]	--	molecular function: binding (GO:0005488);; biological process: metabolic process (GO:0008152);; biological process: cellular process (GO:0009987);; molecular function: catalytic activity (GO:0003824);; cellular component: cell (GO:0005623);; cellular component: organelle (GO:0043226);; cellular component: cell part (GO:0044464)
c65321.graph_c1	1.49e-81	-6.53756	down	--	--	--	--	--	--	--	--	--	--	PREDICTED: microtubule-associated protein futsch-like [Nasonia vitripennis]	--	--
c20844.graph_c0	1.23e-17	-1.57632	down	--	--	Biological Process: cell cycle (GO:0007049);; Molecular Function: cyclin-dependent protein serine/threonine kinase regulator activity (GO:0016538);; Molecular Function: transferase activity (GO:0016740);;	K02219|6.23037e-54|nvi:100118646|cyclin-dependent kinases regulatory subunit; K02219 cyclin-dependent kinase regulatory subunit CKS1 (A)	[D]	Cell cycle control, cell division, chromosome partitioning	Cyclin-dependent kinase regulatory subunit	Probable cyclin-dependent kinases regulatory subunit OS=Physarum polycephalum (Slime mold) PE=1 SV=1	1	--	PREDICTED: cyclin-dependent kinases regulatory subunit [Nasonia vitripennis]	--	biological process: cellular process (GO:0009987);; biological process: single-organism process (GO:0044699);; molecular function: enzyme regulator activity (GO:0030234);; biological process: biological regulation (GO:0065007);; molecular function: catalytic activity (GO:0003824);; biological process: metabolic process (GO:0008152)
c68223.graph_c0	5.8e-71	-7.87749	down	--	--	--	--	--	--	--	--	--	--	--	--	--
c67003.graph_c0	3.42e-46	-2.86495	down	[L]	Replication, recombination and repair	--	K02321|0|nvi:100117684|DNA polymerase alpha subunit B; K02321 DNA polymerase alpha subunit B (A)	[L]	Replication, recombination and repair	DNA polymerase alpha/epsilon subunit B	DNA polymerase alpha subunit B GN=DNApol-alpha73 OS=Drosophila melanogaster (Fruit fly) PE=1 SV=2	1	--	PREDICTED: DNA polymerase alpha subunit B isoform X1 [Nasonia vitripennis]	Purine metabolism (ko00230);; Pyrimidine metabolism (ko00240);; DNA replication (ko03030)	--
c63385.graph_c1	3.53e-22	-2.74973	down	[OU]	--	Molecular Function: nucleic acid binding (GO:0003676);; Molecular Function: zinc ion binding (GO:0008270);;	--	[O]	Posttranslational modification, protein turnover, chaperones	Zinc knuckle	DNA-binding protein HEXBP GN=HEXBP OS=Leishmania major PE=3 SV=1	1	--	PREDICTED: myb-like protein X [Nasonia vitripennis]	--	molecular function: binding (GO:0005488)
c65049.graph_c0	0.000562916	-1.01312	down	--	--	--	K10754|2.85534e-25|nvi:100119045|Gnf1; germ line transcription factor 1; K10754 replication factor C subunit 1 (A)	--	--	--	--	--	--	germ line transcription factor 1 [Nasonia vitripennis]	DNA replication (ko03030);; Nucleotide excision repair (ko03420);; Mismatch repair (ko03430)	--
c71237.graph_c1	0.00515807	-0.7254	down	--	--	Biological Process: cellular process (GO:0009987);;	--	--	--	GRIP domain	--	11	--	PREDICTED: GRIP and coiled-coil domain-containing protein 1 [Nasonia vitripennis]	--	biological process: cellular process (GO:0009987)
c73061.graph_c0	0.00889049	-0.409249	down	--	--	Molecular Function: binding (GO:0005488);;	--	[R]	General function prediction only	Integrase core domain;; gag-polypeptide of LTR copia-type;; gag-polypeptide of LTR copia-type;; gag-polypeptide of LTR copia-type;; GAG-pre-integrase domain;; Domain of unknown function (DUF4219);; Reverse transcriptase (RNA-dependent DNA polymerase)	Copia protease GN=GIP OS=Drosophila melanogaster (Fruit fly) PE=1 SV=3	167	--	polyprotein [Drosophila melanogaster]	--	molecular function: binding (GO:0005488)
c57373.graph_c2	0.000365943	-1.51041	down	--	--	Molecular Function: metal ion binding (GO:0046872);;	--	--	--	Zinc finger, C2H2 type	Longitudinals lacking protein, isoforms A/B/D/L OS=Drosophila melanogaster (Fruit fly) PE=1 SV=1	--	--	Longitudinals lacking protein, isoforms A/B/D/L [Harpegnathos saltator]	--	molecular function: binding (GO:0005488)
c62910.graph_c1	1.18e-10	-1.60197	down	--	--	--	K17655|9.1305e-154|nvi:100119811|mitochondrial ribonuclease P protein 3; K17655 mitochondrial ribonuclease P protein 3 (A)	--	--	--	--	55	--	PREDICTED: mitochondrial ribonuclease P protein 3 [Nasonia vitripennis]	--	--
c70736.graph_c1	0.00205686	-1.35542	down	--	--	--	--	[A]	RNA processing and modification	Methyltransferase domain	--	2	--	PREDICTED: protein RRNAD1-like [Nasonia vitripennis]	--	--
c15575.graph_c0	1.54e-16	-8.54128	down	--	--	Biological Process: cellular macromolecule metabolic process (GO:0044260);; Biological Process: nucleic acid metabolic process (GO:0090304);;	--	--	--	Transposase;; Winged helix-turn helix;; Arginine repressor, DNA binding domain;; 'Paired box' domain	Transposable element Tc1 transposase GN=tc1a OS=Caenorhabditis elegans PE=3 SV=1	2	--	Transposase domain containing protein [Haemonchus contortus]	--	biological process: metabolic process (GO:0008152);; biological process: cellular process (GO:0009987)
c67365.graph_c0	9.63e-08	-0.762362	down	[J]	Translation, ribosomal structure and biogenesis	Biological Process: transport (GO:0006810);;	--	[TU]	--	C2 domain;; 60s Acidic ribosomal protein	60S acidic ribosomal protein P1 GN=RpLP1 OS=Drosophila melanogaster (Fruit fly) PE=1 SV=2	148	RNA processing and modification	PREDICTED: synaptotagmin-1 [Nasonia vitripennis]	--	biological process: localization (GO:0051179)
c68010.graph_c0	5.72e-07	-0.912053	down	--	--	--	K17964|0|nvi:100118422|leucine-rich PPR motif-containing protein, mitochondrial-like; K17964 leucine-rich PPR motif-containing protein, mitochondrial (A)	[A]	RNA processing and modification	PPR repeat family;; Pentatricopeptide repeat domain;; PPR repeat;; PPR repeat;; Tetratricopeptide repeat	--	16	--	PREDICTED: leucine-rich PPR motif-containing protein, mitochondrial-like isoform X1 [Nasonia vitripennis]	--	--
c67038.graph_c0	0.0206372	-0.542914	down	--	--	Biological Process: transport (GO:0006810);; Cellular Component: integral component of membrane (GO:0016021);;	K15119|0|nvi:100122862|solute carrier family 25 member 40-like; K15119 solute carrier family 25, member 39/40 (A)	[C]	Energy production and conversion	Mitochondrial carrier protein	Uncharacterized mitochondrial carrier C16C10.1 GN=C16C10.1 OS=Caenorhabditis elegans PE=3 SV=2	1	--	PREDICTED: solute carrier family 25 member 40-like [Nasonia vitripennis]	--	biological process: localization (GO:0051179);; cellular component: membrane (GO:0016020);; cellular component: membrane part (GO:0044425)
c56085.graph_c0	0.0118453	-0.510776	down	--	--	--	K11703|0|nvi:100124230|glycosyltransferase 25 family member; K11703 collagen beta-1,O-galactosyltransferase [EC:2.4.1.50] (A)	[O]	Posttranslational modification, protein turnover, chaperones	Glycosyltransferase family 25 (LPS biosynthesis protein);; Anp1;; Glycosyl transferase family 2	Glycosyltransferase 25 family member (Precursor) GN=AAEL003481 OS=Aedes aegypti (Yellowfever mosquito) PE=3 SV=1	3	--	PREDICTED: glycosyltransferase 25 family member [Nasonia vitripennis]	Lysine degradation (ko00310);; Other types of O-glycan biosynthesis (ko00514)	--
c70131.graph_c1	0.012906	-0.464875	down	--	--	--	K14861|0|nvi:100120742|nucleolar pre-ribosomal-associated protein 1; K14861 nucleolar pre-ribosomal-associated protein 1 (A)	[S]	Function unknown	Ribosome 60S biogenesis N-terminal	--	837	--	PREDICTED: nucleolar pre-ribosomal-associated protein 1 [Nasonia vitripennis]	--	--
c42666.graph_c0	3.57e-05	-0.637568	down	[C]	Energy production and conversion	Biological Process: tricarboxylic acid cycle (GO:0006099);; Biological Process: malate metabolic process (GO:0006108);; Molecular Function: L-malate dehydrogenase activity (GO:0030060);; Biological Process: cellular carbohydrate metabolic process (GO:0044262);;	K00026|0|nvi:100114033|malate dehydrogenase, mitochondrial; K00026 malate dehydrogenase [EC:1.1.1.37] (A)	[C]	Energy production and conversion	lactate/malate dehydrogenase, alpha/beta C-terminal domain;; lactate/malate dehydrogenase, NAD binding domain	Probable malate dehydrogenase, mitochondrial (Precursor) GN=mdh-2 OS=Caenorhabditis elegans PE=3 SV=1	1	--	PREDICTED: malate dehydrogenase, mitochondrial [Nasonia vitripennis]	Citrate cycle (TCA cycle) (ko00020);; Cysteine and methionine metabolism (ko00270);; Pyruvate metabolism (ko00620);; Glyoxylate and dicarboxylate metabolism (ko00630);; Carbon metabolism (ko01200)	biological process: metabolic process (GO:0008152);; biological process: cellular process (GO:0009987);; biological process: single-organism process (GO:0044699);; molecular function: catalytic activity (GO:0003824)
c65565.graph_c0	4.77e-300	-8.24967	down	--	--	--	--	--	--	EB module;; Late nodulin protein	--	42	RNA processing and modification	PREDICTED: uncharacterized protein LOC100678142 [Nasonia vitripennis]	--	--
c71855.graph_c0	0.0349502	-0.338324	down	--	--	--	K13336|0|nvi:100121345|peroxisomal biogenesis factor 3; K13336 peroxin-3 (A)	[MU]	--	Peroxin-3	--	1	RNA processing and modification	PREDICTED: peroxisomal biogenesis factor 3 isoform X1 [Nasonia vitripennis]	Peroxisome (ko04146)	--
c62647.graph_c0	2.01e-11	-1.97465	down	--	--	--	K14790|0|nvi:100119965|nucleolar protein 9; K14790 nucleolar protein 9 (A)	[J]	Translation, ribosomal structure and biogenesis	Pumilio-family RNA binding repeat	--	240	--	PREDICTED: nucleolar protein 9 [Nasonia vitripennis]	--	--
c68246.graph_c0	2.29e-105	-7.93424	down	--	--	--	--	[R]	General function prediction only	--	--	--	--	PREDICTED: uncharacterized protein LOC100678166 isoform X1 [Nasonia vitripennis]	--	--
c57322.graph_c0	0.00161899	-0.656449	down	--	--	--	--	--	--	--	--	--	--	PREDICTED: uncharacterized protein LOC100678047 [Nasonia vitripennis]	--	--
c70164.graph_c1	1.71e-24	-1.44841	down	[J]	Translation, ribosomal structure and biogenesis	Molecular Function: structural constituent of ribosome (GO:0003735);; Biological Process: translation (GO:0006412);; Cellular Component: cytosolic small ribosomal subunit (GO:0022627);;	K02955|2.76051e-75|nvi:100118332|RPS14; 40S ribosomal protein S14; K02955 small subunit ribosomal protein S14e (A)	[J]	Translation, ribosomal structure and biogenesis	Transposase family tnp2;; Ribosomal protein S11	40S ribosomal protein S14 GN=RpS14b OS=Drosophila melanogaster (Fruit fly) PE=1 SV=1	1	--	PREDICTED: 40S ribosomal protein S14 [Nasonia vitripennis]	Ribosome (ko03010)	molecular function: structural molecule activity (GO:0005198);; biological process: metabolic process (GO:0008152);; biological process: cellular process (GO:0009987);; cellular component: cell (GO:0005623);; cellular component: macromolecular complex (GO:0032991);; cellular component: organelle (GO:0043226);; cellular component: organelle part (GO:0044422);; cellular component: cell part (GO:004…
c72305.graph_c1	2.71e-06	-0.71745	down	--	--	Biological Process: cell morphogenesis (GO:0000902);; Biological Process: post-chaperonin tubulin folding pathway (GO:0007023);;	--	[O]	Posttranslational modification, protein turnover, chaperones	Tubulin binding cofactor C	--	1	--	PREDICTED: tubulin-specific chaperone C [Nasonia vitripennis]	--	biological process: cellular process (GO:0009987);; biological process: developmental process (GO:0032502);; biological process: single-organism process (GO:0044699);; biological process: cellular component organization or biogenesis (GO:0071840);; biological process: metabolic process (GO:0008152)
c67040.graph_c0	1.07e-07	-0.79497	down	--	--	Molecular Function: protein tyrosine phosphatase activity (GO:0004725);; Biological Process: peptidyl-tyrosine dephosphorylation (GO:0035335);; Molecular Function: metal ion binding (GO:0046872);;	K18082|0|nvi:100116110|myotubularin-related protein 4; K18082 myotubularin-related protein 3/4 [EC:3.1.3.48] (A)	[IU]	--	Myotubularin-like phosphatase domain;; FYVE zinc finger	Myotubularin-related protein 3 GN=mtm-3 OS=Caenorhabditis elegans PE=1 SV=2	1	--	PREDICTED: myotubularin-related protein 4 [Nasonia vitripennis]	--	molecular function: catalytic activity (GO:0003824);; biological process: metabolic process (GO:0008152);; biological process: cellular process (GO:0009987);; molecular function: binding (GO:0005488)
c71821.graph_c1	0.00224006	-0.477266	down	--	--	Cellular Component: integral component of membrane (GO:0016021);;	--	--	--	--	--	4	--	PREDICTED: progestin and adipoQ receptor family member 4 [Nasonia vitripennis]	--	cellular component: membrane (GO:0016020);; cellular component: membrane part (GO:0044425)
c70767.graph_c2	2.4e-05	-1.0947	down	--	--	--	--	--	--	--	--	--	--	--	--	--
c67081.graph_c0	0.000286803	-0.902413	down	--	--	--	--	--	--	Lipase	Phospholipase A1 1 (Precursor; Fragment) OS=Dolichovespula maculata (Bald-faced hornet) PE=1 SV=1	1	--	PREDICTED: pancreatic triacylglycerol lipase-like [Nasonia vitripennis]	--	--
c50268.graph_c0	0.0121813	-0.788454	down	--	--	--	--	--	--	--	--	--	--	--	--	--
c57993.graph_c0	1.03e-05	-1.33512	down	--	--	Molecular Function: nucleotide binding (GO:0000166);; Molecular Function: aminoacyl-tRNA ligase activity (GO:0004812);; Biological Process: tRNA aminoacylation for protein translation (GO:0006418);;	--	--	--	Domain of unknown function (DUF4615)	UPF0488 protein CG14286 GN=CG14286 OS=Drosophila melanogaster (Fruit fly) PE=2 SV=1	1	--	PREDICTED: UPF0488 protein CG14286 [Nasonia vitripennis]	--	molecular function: binding (GO:0005488);; molecular function: catalytic activity (GO:0003824);; biological process: metabolic process (GO:0008152);; biological process: cellular process (GO:0009987);; biological process: single-organism process (GO:0044699)
c71857.graph_c10	7.85e-13	-1.07497	down	--	--	Biological Process: RNA methylation (GO:0001510);; Cellular Component: nucleus (GO:0005634);; Molecular Function: mRNA (2'-O-methyladenosine-N6-)-methyltransferase activity (GO:0016422);;	K05925|0|nvi:100122395|N6-adenosine-methyltransferase subunit METTL3; K05925 mRNA (2'-O-methyladenosine-N6-)-methyltransferase [EC:2.1.1.62] (A)	[A]	RNA processing and modification	MT-A70;; Nup53/35/40-type RNA recognition motif;; Nup53/35/40-type RNA recognition motif;; CTLH/CRA C-terminal to LisH motif domain;; LisH	Probable N6-adenosine-methyltransferase MT-A70-like protein GN=Ime4 OS=Drosophila melanogaster (Fruit fly) PE=2 SV=1	1	--	PREDICTED: N6-adenosine-methyltransferase subunit METTL3 [Nasonia vitripennis]	--	biological process: metabolic process (GO:0008152);; biological process: cellular process (GO:0009987);; cellular component: cell (GO:0005623);; cellular component: organelle (GO:0043226);; cellular component: cell part (GO:0044464);; molecular function: catalytic activity (GO:0003824)
c70467.graph_c1	3.94e-09	-1.15076	down	--	--	--	--	[I]	Lipid transport and metabolism	Vps51/Vps67	Conserved oligomeric Golgi complex subunit 1 GN=CG4848 OS=Drosophila melanogaster (Fruit fly) PE=1 SV=1	42	--	PREDICTED: conserved oligomeric Golgi complex subunit 1 [Nasonia vitripennis]	--	--
c56391.graph_c0	1.32e-10	-1.18083	down	--	--	--	K03946|4.75638e-38|nvi:100117608|Ndufa2; NADH dehydrogenase (ubiquinone) 1 alpha subcomplex, 2, 8kDa; K03946 NADH dehydrogenase (ubiquinone) 1 alpha subcomplex subunit 2 (A)	[C]	Energy production and conversion	Mitochondrial ribosomal protein L51 / S25 / CI-B8 domain	--	1	--	NADH dehydrogenase [ubiquinone] 1 alpha subcomplex subunit 2 [Nasonia vitripennis]	Oxidative phosphorylation (ko00190)	--
c61819.graph_c1	0.00453941	-0.465923	down	[RTKL]	--	Molecular Function: protein serine/threonine kinase activity (GO:0004674);; Molecular Function: ATP binding (GO:0005524);; Biological Process: protein phosphorylation (GO:0006468);;	K08821|0|ame:552617|GB15314; ecdysone-induced protein 63E ortholog; K08821 cyclin-dependent kinase 14 [EC:2.7.11.22] (A)	[R]	General function prediction only	Protein kinase domain;; Protein tyrosine kinase	Cyclin-dependent kinase 5 homolog GN=cdk5 OS=Dictyostelium discoideum (Slime mold) PE=2 SV=2	1	--	PREDICTED: cyclin-dependent kinase 14-like isoform X2 [Apis dorsata]	--	molecular function: catalytic activity (GO:0003824);; biological process: metabolic process (GO:0008152);; biological process: cellular process (GO:0009987);; molecular function: binding (GO:0005488)
c42377.graph_c0	4.31e-34	-1.82796	down	[J]	Translation, ribosomal structure and biogenesis	Molecular Function: structural constituent of ribosome (GO:0003735);; Cellular Component: ribosome (GO:0005840);; Biological Process: translation (GO:0006412);; Molecular Function: rRNA binding (GO:0019843);; Molecular Function: metal ion binding (GO:0046872);;	K02922|1.00598e-44|nvi:100119072|60S ribosomal protein L37; K02922 large subunit ribosomal protein L37e (A)	[J]	Translation, ribosomal structure and biogenesis	Ribosomal protein L37e	60S ribosomal protein L37 GN=RpL37 OS=Spodoptera frugiperda (Fall armyworm) PE=3 SV=3	1	--	PREDICTED: 60S ribosomal protein L37 [Nasonia vitripennis]	Ribosome (ko03010)	molecular function: structural molecule activity (GO:0005198);; cellular component: cell (GO:0005623);; cellular component: macromolecular complex (GO:0032991);; cellular component: organelle (GO:0043226);; cellular component: cell part (GO:0044464);; biological process: metabolic process (GO:0008152);; biological process: cellular process (GO:0009987);; molecular function: binding (GO:0005488)
c61317.graph_c0	3.22e-54	-3.22479	down	[A]	RNA processing and modification	Molecular Function: nucleic acid binding (GO:0003676);; Molecular Function: calcium ion binding (GO:0005509);; Cellular Component: nucleus (GO:0005634);;	K14401|0|nvi:100123410|cleavage and polyadenylation specificity factor subunit 1; K14401 cleavage and polyadenylation specificity factor subunit 1 (A)	[A]	RNA processing and modification	CPSF A subunit region;; Mono-functional DNA-alkylating methyl methanesulfonate N-term	Cleavage and polyadenylation specificity factor subunit 1 GN=Cpsf160 OS=Drosophila melanogaster (Fruit fly) PE=1 SV=1	48	--	PREDICTED: cleavage and polyadenylation specificity factor subunit 1 [Nasonia vitripennis]	mRNA surveillance pathway (ko03015)	molecular function: binding (GO:0005488);; cellular component: cell (GO:0005623);; cellular component: organelle (GO:0043226);; cellular component: cell part (GO:0044464)
c68775.graph_c0	1.18e-08	-0.827661	down	--	--	--	K12879|0|nvi:100122996|THO complex subunit 2; K12879 THO complex subunit 2 (A)	[K]	Transcription	Transcription factor/nuclear export subunit protein 2;; Transcription- and export-related complex subunit	--	1	--	PREDICTED: THO complex subunit 2 isoform X2 [Nasonia vitripennis]	RNA transport (ko03013);; Spliceosome (ko03040)	--
c63522.graph_c0	1.29e-09	-1.14459	down	[R]	General function prediction only	--	K12179|0|nvi:100122872|COP9 signalosome complex subunit 6; K12179 COP9 signalosome complex subunit 6 (A)	[OT]	--	Maintenance of mitochondrial structure and function;; JAB1/Mov34/MPN/PAD-1 ubiquitin protease	COP9 signalosome complex subunit 6 GN=CSN6 OS=Drosophila melanogaster (Fruit fly) PE=1 SV=1	1	--	PREDICTED: COP9 signalosome complex subunit 6 [Nasonia vitripennis]	--	--
c67475.graph_c0	6.58e-21	-1.97985	down	[R]	General function prediction only	--	K12662|0|nvi:100113818|U4/U6 small nuclear ribonucleoprotein Prp4; K12662 U4/U6 small nuclear ribonucleoprotein PRP4 (A)	[A]	RNA processing and modification	pre-mRNA processing factor 4 (PRP4) like;; WD domain, G-beta repeat;; WD domain, G-beta repeat;; WD domain, G-beta repeat	Protein will die slowly GN=wds OS=Drosophila melanogaster (Fruit fly) PE=1 SV=1	1	--	PREDICTED: U4/U6 small nuclear ribonucleoprotein Prp4 isoform X1 [Nasonia vitripennis]	Spliceosome (ko03040)	--
c71462.graph_c5	1.29e-10	-0.944808	down	[J]	Translation, ribosomal structure and biogenesis	Molecular Function: translation initiation factor activity (GO:0003743);; Molecular Function: translation elongation factor activity (GO:0003746);; Biological Process: translational initiation (GO:0006413);; Biological Process: translational frameshifting (GO:0006452);; Biological Process: peptidyl-lysine modification to peptidyl-hypusine (GO:0008612);; Molecular Function: ribosome binding (GO:00…	K03263|1.18996e-107|nvi:100115070|eukaryotic translation initiation factor 5A; K03263 translation initiation factor 5A (A)	[J]	Translation, ribosomal structure and biogenesis	Eukaryotic elongation factor 5A hypusine, DNA-binding OB fold	Eukaryotic translation initiation factor 5A GN=eIF-5A OS=Spodoptera frugiperda (Fall armyworm) PE=2 SV=1	1	--	PREDICTED: eukaryotic translation initiation factor 5A [Nasonia vitripennis]	--	molecular function: binding (GO:0005488);; biological process: metabolic process (GO:0008152);; biological process: cellular process (GO:0009987);; biological process: single-organism process (GO:0044699);; biological process: biological regulation (GO:0065007)
c66971.graph_c0	8.06e-83	-3.8544	down	[R]	General function prediction only	Molecular Function: oligosaccharyl transferase activity (GO:0004576);; Biological Process: protein glycosylation (GO:0006486);; Cellular Component: membrane (GO:0016020);;	K07151|0|nvi:100117843|dolichyl-diphosphooligosaccharide--protein glycosyltransferase subunit STT3A; K07151 dolichyl-diphosphooligosaccharide--protein glycosyltransferase [EC:2.4.99.18] (A)	[O]	Posttranslational modification, protein turnover, chaperones	Oligosaccharyl transferase STT3 subunit	Dolichyl-diphosphooligosaccharide--protein glycosyltransferase subunit STT3 GN=stt3 OS=Dictyostelium discoideum (Slime mold) PE=3 SV=1	2	--	PREDICTED: dolichyl-diphosphooligosaccharide--protein glycosyltransferase subunit STT3A [Nasonia vitripennis]	N-Glycan biosynthesis (ko00510);; Protein processing in endoplasmic reticulum (ko04141)	molecular function: catalytic activity (GO:0003824);; biological process: metabolic process (GO:0008152);; biological process: cellular process (GO:0009987);; biological process: single-organism process (GO:0044699);; cellular component: membrane (GO:0016020)
c15856.graph_c0	0.000279154	-1.27738	down	--	--	Molecular Function: thiol oxidase activity (GO:0016972);; Biological Process: oxidation-reduction process (GO:0055114);;	K17783|4.46137e-76|nvi:100678899|FAD-linked sulfhydryl oxidase ALR; K17783 mitochondrial FAD-linked sulfhydryl oxidase [EC:1.8.3.2] (A)	[O]	Posttranslational modification, protein turnover, chaperones	Erv1 / Alr family	--	1	--	PREDICTED: FAD-linked sulfhydryl oxidase ALR [Nasonia vitripennis]	--	molecular function: catalytic activity (GO:0003824);; biological process: metabolic process (GO:0008152);; biological process: single-organism process (GO:0044699)
c72186.graph_c1	0.00603275	-0.481068	down	--	--	--	--	[S]	Function unknown	Glycosyltransferase family 92;; Glycosyl transferase family 2	--	11	--	PREDICTED: uncharacterized protein LOC100115374 isoform X2 [Nasonia vitripennis]	--	--
c42519.graph_c0	4.33e-08	-1.0144	down	--	--	--	--	--	--	--	--	1	RNA processing and modification	PREDICTED: uncharacterized protein LOC100119306 isoform X1 [Nasonia vitripennis]	--	--
c63254.graph_c0	3.31e-22	-1.45697	down	[R]	General function prediction only	Molecular Function: organic cyclic compound binding (GO:0097159);; Molecular Function: heterocyclic compound binding (GO:1901363);;	--	[R]	General function prediction only	RNA recognition motif. (a.k.a. RRM, RBD, or RNP domain);; RNA recognition motif (a.k.a. RRM, RBD, or RNP domain);; RNA recognition motif. (a.k.a. RRM, RBD, or RNP domain)	--	1	RNA processing and modification	PREDICTED: eukaryotic translation initiation factor 4H-like isoform X4 [Nasonia vitripennis]	--	molecular function: binding (GO:0005488)
c72300.graph_c3	0.00745707	-0.460852	down	--	--	--	--	--	--	--	--	39	RNA processing and modification	hypothetical protein X777_11894 [Cerapachys biroi]	--	--
c74030.graph_c0	9.73e-27	-1.59215	down	[J]	Translation, ribosomal structure and biogenesis	Molecular Function: structural constituent of ribosome (GO:0003735);; Cellular Component: ribosome (GO:0005840);; Biological Process: translation (GO:0006412);;	K02966|9.43031e-94|ame:726270|RpS19a, GB15483; ribosomal protein S19a; K02966 small subunit ribosomal protein S19e (A)	[J]	Translation, ribosomal structure and biogenesis	Ribosomal protein S19e	40S ribosomal protein S19a GN=RpS19a OS=Drosophila melanogaster (Fruit fly) PE=1 SV=3	1	--	PREDICTED: 40S ribosomal protein S19a-like [Bombus terrestris]	Ribosome (ko03010)	molecular function: structural molecule activity (GO:0005198);; cellular component: cell (GO:0005623);; cellular component: macromolecular complex (GO:0032991);; cellular component: organelle (GO:0043226);; cellular component: cell part (GO:0044464);; biological process: metabolic process (GO:0008152);; biological process: cellular process (GO:0009987)
c73073.graph_c2	1.65e-07	-0.832717	down	--	--	--	--	--	--	--	--	--	--	--	--	--
c71764.graph_c0	1.15e-11	-0.988263	down	--	--	--	K18400|0|nvi:100124225|KAT8 regulatory NSL complex subunit 1; K18400 KAT8 regulatory NSL complex subunit 1 (A)	--	--	--	--	14	RNA processing and modification	PREDICTED: KAT8 regulatory NSL complex subunit 1 isoform X2 [Nasonia vitripennis]	--	--
c70201.graph_c0	0.00667231	-0.915448	down	--	--	Molecular Function: motor activity (GO:0003774);; Molecular Function: ATP binding (GO:0005524);; Cellular Component: myosin complex (GO:0016459);;	K10361|0|nvi:100124138|Myo15; unconventional myosin-XV; K10361 myosin XV (A)	[N]	Cell motility	--	--	1	--	PREDICTED: unconventional myosin-XV isoform X1 [Nasonia vitripennis]	--	molecular function: catalytic activity (GO:0003824);; biological process: metabolic process (GO:0008152);; molecular function: binding (GO:0005488);; cellular component: cell (GO:0005623);; cellular component: macromolecular complex (GO:0032991);; cellular component: organelle (GO:0043226);; cellular component: organelle part (GO:0044422);; cellular component: cell part (GO:0044464)
c71931.graph_c2	1.03e-07	-1.18334	down	--	--	Molecular Function: binding (GO:0005488);;	--	[R]	General function prediction only	--	Endonuclease GN=pol OS=Drosophila melanogaster (Fruit fly) PE=3 SV=1	2	--	PREDICTED: uncharacterized protein LOC105205153 [Solenopsis invicta]	--	molecular function: binding (GO:0005488)
c69368.graph_c1	0.00201236	-0.836494	down	[G]	Carbohydrate transport and metabolism	Molecular Function: hydrolase activity, hydrolyzing O-glycosyl compounds (GO:0004553);; Biological Process: carbohydrate metabolic process (GO:0005975);; Molecular Function: carbohydrate binding (GO:0030246);;	K12316|0|nvi:100124137|lysosomal alpha-glucosidase-like; K12316 lysosomal alpha-glucosidase [EC:3.2.1.20] (A)	[G]	Carbohydrate transport and metabolism	Glycosyl hydrolases family 31;; Galactose mutarotase-like;; Trefoil (P-type) domain	Lysosomal acid alpha-glucosidase (Precursor) OS=Tetrahymena pyriformis PE=1 SV=1	5	--	PREDICTED: lysosomal alpha-glucosidase-like [Nasonia vitripennis]	Galactose metabolism (ko00052);; Starch and sucrose metabolism (ko00500);; Lysosome (ko04142)	molecular function: catalytic activity (GO:0003824);; biological process: metabolic process (GO:0008152);; molecular function: binding (GO:0005488)
c16304.graph_c0	0.000988331	-1.31858	down	--	--	--	--	--	--	--	--	--	--	--	--	--
c66222.graph_c2	1.16e-10	-1.2175	down	--	--	Biological Process: snRNA processing (GO:0016180);; Cellular Component: integrator complex (GO:0032039);;	K13147|0|nvi:100117129|integrator complex subunit 10; K13147 integrator complex subunit 10 (A)	--	--	--	--	1	--	PREDICTED: integrator complex subunit 10 isoform X2 [Nasonia vitripennis]	--	biological process: metabolic process (GO:0008152);; biological process: cellular process (GO:0009987);; cellular component: cell (GO:0005623);; cellular component: membrane-enclosed lumen (GO:0031974);; cellular component: macromolecular complex (GO:0032991);; cellular component: organelle (GO:0043226);; cellular component: organelle part (GO:0044422);; cellular component: cell part (GO:0044464)
c33224.graph_c0	6.81e-133	-6.73342	down	--	--	--	--	[O]	Posttranslational modification, protein turnover, chaperones	Hsp20/alpha crystallin family	Protein lethal(2)essential for life GN=l(2)efl OS=Drosophila melanogaster (Fruit fly) PE=1 SV=1	1	--	PREDICTED: protein lethal(2)essential for life-like [Nasonia vitripennis]	--	--
c66008.graph_c0	2.91e-53	-2.19077	down	[J]	Translation, ribosomal structure and biogenesis	Biological Process: ribosomal small subunit assembly (GO:0000028);; Molecular Function: structural constituent of ribosome (GO:0003735);; Biological Process: translation (GO:0006412);; Cellular Component: cytosolic small ribosomal subunit (GO:0022627);;	K02998|5.18909e-172|nvi:100116902|40S ribosomal protein SA; K02998 small subunit ribosomal protein SAe (A)	[J]	Translation, ribosomal structure and biogenesis	Ribosomal protein S2	40S ribosomal protein SA {ECO:0000255|HAMAP-Rule:MF_03015} OS=Diaphorina citri (Asian citrus psyllid) PE=2 SV=1	1	--	PREDICTED: 40S ribosomal protein SA [Nasonia vitripennis]	Ribosome (ko03010)	biological process: cellular component organization or biogenesis (GO:0071840);; molecular function: structural molecule activity (GO:0005198);; biological process: metabolic process (GO:0008152);; biological process: cellular process (GO:0009987);; cellular component: cell (GO:0005623);; cellular component: macromolecular complex (GO:0032991);; cellular component: organelle (GO:0043226);; cellul…
c69762.graph_c0	0.00078092	-0.981911	down	[J]	Translation, ribosomal structure and biogenesis	Cellular Component: cytoplasm (GO:0005737);; Biological Process: peptidyl-diphthamide biosynthetic process from peptidyl-histidine (GO:0017183);; Molecular Function: protein dimerization activity (GO:0046983);;	K07561|0|nvi:100124031|diphthamide biosynthesis protein 1; K07561 2-(3-amino-3-carboxypropyl)histidine synthase [EC:2.5.1.108] (A)	[J]	Translation, ribosomal structure and biogenesis	Putative diphthamide synthesis protein	Diphthamide biosynthesis protein 1 GN=dph1 OS=Nematostella vectensis (Starlet sea anemone) PE=3 SV=1	1	--	PREDICTED: diphthamide biosynthesis protein 1 [Nasonia vitripennis]	--	cellular component: cell (GO:0005623);; cellular component: cell part (GO:0044464);; biological process: metabolic process (GO:0008152);; biological process: cellular process (GO:0009987);; biological process: single-organism process (GO:0044699);; molecular function: binding (GO:0005488)
c56541.graph_c1	0.0316796	-0.738399	down	--	--	--	--	--	--	--	--	--	--	--	--	--
c65677.graph_c0	0.00769617	-0.710606	down	--	--	--	--	--	--	--	--	1	--	PREDICTED: coiled-coil domain-containing protein 111 homolog [Hydra vulgaris]	--	--
c66498.graph_c0	3.22e-25	-5.77725	down	--	--	--	--	--	--	--	--	--	--	PREDICTED: interaptin-like [Nasonia vitripennis]	--	--
c64809.graph_c0	8.63e-33	-1.81701	down	[H]	Coenzyme transport and metabolism	--	--	[H]	Coenzyme transport and metabolism	WD domain, G-beta repeat;; S-adenosyl-L-homocysteine hydrolase;; S-adenosyl-L-homocysteine hydrolase, NAD binding domain;; Acetohydroxy acid isomeroreductase, catalytic domain	Adenosylhomocysteinase GN=Ahcy13 OS=Anopheles gambiae (African malaria mosquito) PE=2 SV=2	1	--	PREDICTED: WD repeat-containing protein 59 isoform X3 [Nasonia vitripennis]	--	--
c42642.graph_c0	2.35e-08	-1.05052	down	[TDBLU]	--	Molecular Function: ATP binding (GO:0005524);; Molecular Function: kinase activity (GO:0016301);; Molecular Function: phosphotransferase activity, alcohol group as acceptor (GO:0016773);; Biological Process: phosphatidylinositol phosphorylation (GO:0046854);; Biological Process: phosphatidylinositol-mediated signaling (GO:0048015);;	K00922|0|nvi:100115810|Pik3cb; phosphatidylinositol 4,5-bisphosphate 3-kinase catalytic subunit delta isoform; K00922 phosphatidylinositol-4,5-bisphosphate 3-kinase [EC:2.7.1.153] (A)	[T]	Signal transduction mechanisms	Phosphoinositide 3-kinase family, accessory domain (PIK domain);; Phosphatidylinositol 3- and 4-kinase;; PI3-kinase family, p85-binding domain;; Phosphoinositide 3-kinase C2;; PI3-kinase family, ras-binding domain	Phosphatidylinositol 3-kinase 1 GN=pikA OS=Dictyostelium discoideum (Slime mold) PE=2 SV=2	3	--	PREDICTED: phosphatidylinositol 4,5-bisphosphate 3-kinase catalytic subunit delta isoform [Nasonia vitripennis]	Inositol phosphate metabolism (ko00562);; FoxO signaling pathway (ko04068);; Phosphatidylinositol signaling system (ko04070);; mTOR signaling pathway (ko04150);; Jak-STAT signaling pathway (ko04630)	molecular function: binding (GO:0005488);; molecular function: catalytic activity (GO:0003824);; biological process: metabolic process (GO:0008152);; biological process: cellular process (GO:0009987);; biological process: single-organism process (GO:0044699);; biological process: signaling (GO:0023052);; biological process: response to stimulus (GO:0050896);; biological process: biological regula…
c66887.graph_c0	1.88e-09	-1.59837	down	--	--	Cellular Component: cytoplasm (GO:0005737);; Biological Process: exocytosis (GO:0006887);; Biological Process: vesicle docking (GO:0048278);;	--	[U]	Intracellular trafficking, secretion, and vesicular transport	COG4 transport protein;; Exocyst complex component Sec10;; DIL domain	Conserved oligomeric Golgi complex subunit 4 GN=CG7456 OS=Drosophila melanogaster (Fruit fly) PE=1 SV=1	24	--	PREDICTED: conserved oligomeric Golgi complex subunit 4 [Harpegnathos saltator]	--	cellular component: cell (GO:0005623);; cellular component: cell part (GO:0044464);; biological process: cellular process (GO:0009987);; biological process: single-organism process (GO:0044699);; biological process: localization (GO:0051179)
c69604.graph_c0	1.09e-17	-1.35273	down	--	--	--	--	--	--	Chromo (CHRromatin Organisation MOdifier) domain	Polycomb group protein Pc GN=Pc OS=Drosophila melanogaster (Fruit fly) PE=1 SV=1	72	RNA processing and modification	PREDICTED: mucin-22 isoform X1 [Nasonia vitripennis]	--	--
c74172.graph_c0	2.26e-12	-1.9061	down	--	--	Cellular Component: endoplasmic reticulum (GO:0005783);; Molecular Function: transferase activity, transferring acyl groups (GO:0016746);; Cellular Component: membrane part (GO:0044425);;	K00637|4.90157e-56|nvi:100122384|sterol O-acyltransferase 1; K00637 sterol O-acyltransferase [EC:2.3.1.26] (A)	[I]	Lipid transport and metabolism	MBOAT, membrane-bound O-acyltransferase family	--	2	--	PREDICTED: sterol O-acyltransferase 1 [Nasonia vitripennis]	Steroid biosynthesis (ko00100)	cellular component: cell (GO:0005623);; cellular component: organelle (GO:0043226);; cellular component: cell part (GO:0044464);; molecular function: catalytic activity (GO:0003824);; biological process: metabolic process (GO:0008152);; cellular component: membrane part (GO:0044425)
c42636.graph_c0	0.014782	-0.54743	down	--	--	Biological Process: mitochondrion organization (GO:0007005);; Cellular Component: integral component of mitochondrial inner membrane (GO:0031305);;	--	--	--	Mitochondrial morphogenesis regulator	Transmembrane protein 11 homolog, mitochondrial GN=Pmi OS=Drosophila melanogaster (Fruit fly) PE=1 SV=3	5	--	PREDICTED: transmembrane protein 11-B, mitochondrial [Nasonia vitripennis]	--	biological process: cellular process (GO:0009987);; biological process: cellular component organization or biogenesis (GO:0071840);; cellular component: cell (GO:0005623);; cellular component: membrane (GO:0016020);; cellular component: organelle (GO:0043226);; cellular component: organelle part (GO:0044422);; cellular component: membrane part (GO:0044425);; cellular component: cell part (GO:0044…
c70224.graph_c2	1.52e-10	-1.44207	down	--	--	--	--	--	--	--	--	--	--	--	--	--
c42387.graph_c0	0.00938614	-0.504431	down	--	--	Biological Process: intracellular protein transport (GO:0006886);; Biological Process: vesicle-mediated transport (GO:0016192);; Cellular Component: clathrin adaptor complex (GO:0030131);;	K12398|0|api:100164621|AP-3 complex subunit mu-1; K12398 AP-3 complex subunit mu (A)	[U]	Intracellular trafficking, secretion, and vesicular transport	Adaptor complexes medium subunit family;; Clathrin adaptor complex small chain	AP-3 complex subunit mu GN=apm3 OS=Dictyostelium discoideum (Slime mold) PE=2 SV=1	2	--	PREDICTED: AP-3 complex subunit mu-1 isoform X1 [Harpegnathos saltator]	Lysosome (ko04142)	biological process: localization (GO:0051179);; cellular component: cell (GO:0005623);; cellular component: membrane (GO:0016020);; cellular component: macromolecular complex (GO:0032991);; cellular component: membrane part (GO:0044425);; cellular component: cell part (GO:0044464)
c65458.graph_c0	9.32e-16	-1.68389	down	[O]	Posttranslational modification, protein turnover, chaperones	--	K13963|4.1507e-111|nvi:100122544|serpin2; leukocyte elastase inhibitor; K13963 serpin B (A)	[V]	Defense mechanisms	Serpin (serine protease inhibitor)	Alaserpin (Precursor) OS=Manduca sexta (Tobacco hawkmoth) PE=1 SV=1	8	--	PREDICTED: leukocyte elastase inhibitor isoform X3 [Nasonia vitripennis]	--	--
c73105.graph_c3	5.83e-14	-2.02937	down	--	--	--	--	[R]	General function prediction only	ENT domain	--	1	--	PREDICTED: protein EMSY isoform X2 [Nasonia vitripennis]	--	--
c63472.graph_c0	1.44e-11	-1.86404	down	[E]	Amino acid transport and metabolism	Molecular Function: hydrolase activity (GO:0016787);; Cellular Component: intracellular membrane-bounded organelle (GO:0043231);;	K01444|0|nvi:100119424|aspartylglucosaminidase (EC:3.5.1.26); K01444 N4-(beta-N-acetylglucosaminyl)-L-asparaginase [EC:3.5.1.26] (A)	[E]	Amino acid transport and metabolism	Asparaginase	Glycosylasparaginase beta chain (Fragment) OS=Spodoptera frugiperda (Fall armyworm) PE=1 SV=1	1	--	aspartylglucosaminidase precursor [Nasonia vitripennis]	Other glycan degradation (ko00511);; Lysosome (ko04142)	molecular function: catalytic activity (GO:0003824);; biological process: metabolic process (GO:0008152);; cellular component: cell (GO:0005623);; cellular component: organelle (GO:0043226);; cellular component: cell part (GO:0044464)
c72000.graph_c0	0.000410041	-0.668242	down	--	--	--	--	[T]	Signal transduction mechanisms	Guanylate kinase;; PDZ domain (Also known as DHR or GLGF);; Variant SH3 domain;; PDZ domain;; SH3 domain;; L27 domain	Protein lin-2 GN=lin-2 OS=Caenorhabditis elegans PE=1 SV=1	36	--	PREDICTED: MAGUK p55 subfamily member 7 isoform X2 [Nasonia vitripennis]	--	--
c70874.graph_c1	2.74e-06	-1.78431	down	--	--	--	K10523|1.2998e-34|tca:655033|protein roadkill; K10523 speckle-type POZ protein (A)	[DR]	--	BTB/POZ domain	Protein roadkill GN=rdx OS=Drosophila melanogaster (Fruit fly) PE=1 SV=2	5	--	PREDICTED: protein roadkill isoform X4 [Tribolium castaneum]	--	--
c69157.graph_c0	1.15e-06	-0.918371	down	[LKJ]	--	Molecular Function: nucleic acid binding (GO:0003676);; Molecular Function: ATP binding (GO:0005524);; Molecular Function: ATP-dependent helicase activity (GO:0008026);; Molecular Function: zinc ion binding (GO:0008270);;	K13116|0|ame:408524|abs, GB16400; ATP-dependent RNA helicase abstrakt; K13116 ATP-dependent RNA helicase DDX41 [EC:3.6.4.13] (A)	[A]	RNA processing and modification	DEAD/DEAH box helicase;; Helicase conserved C-terminal domain;; Protein of unknown function (DUF667)	ATP-dependent RNA helicase abstrakt GN=abs OS=Drosophila melanogaster (Fruit fly) PE=1 SV=1	1	--	PREDICTED: ATP-dependent RNA helicase abstrakt-like [Apis dorsata]	--	molecular function: binding (GO:0005488);; molecular function: catalytic activity (GO:0003824);; biological process: metabolic process (GO:0008152);; biological process: cellular process (GO:0009987);; biological process: single-organism process (GO:0044699)
c69647.graph_c0	7.77e-41	-3.6038	down	--	--	--	--	--	--	--	--	--	--	--	--	--
c69239.graph_c0	5.53e-37	-8.62165	down	--	--	--	K15001|3.62038e-62|nvi:100119477|CYP4AB21; cytochrome P450 4AB21; K15001 cytochrome P450, family 4 [EC:1.14.-.-] (A)	[QI]	--	Cytochrome P450;; Cytochrome P450	Probable cytochrome P450 4ac1 GN=Cyp4ac1 OS=Drosophila melanogaster (Fruit fly) PE=2 SV=1	18	RNA processing and modification	PREDICTED: cytochrome P450 4AB21 isoform X2 [Nasonia vitripennis]	--	--
c66777.graph_c1	4.01e-19	-2.34136	down	[R]	General function prediction only	Molecular Function: GTPase activity (GO:0003924);; Molecular Function: GTP binding (GO:0005525);; Biological Process: GTP catabolic process (GO:0006184);; Biological Process: small GTPase mediated signal transduction (GO:0007264);; Cellular Component: membrane (GO:0016020);;	K07847|0|ame:411209|GB13496; uncharacterized LOC411209; K07847 Rad and Gem related GTP binding protein 1 (A)	[R]	General function prediction only	Ras family;; Miro-like protein;; ADP-ribosylation factor family	Ras-like protein 3 (Precursor) GN=R OS=Drosophila melanogaster (Fruit fly) PE=2 SV=2	207	RNA processing and modification	PREDICTED: uncharacterized protein LOC411209 isoform X1 [Apis mellifera]	--	molecular function: catalytic activity (GO:0003824);; biological process: metabolic process (GO:0008152);; molecular function: binding (GO:0005488);; biological process: cellular process (GO:0009987);; biological process: single-organism process (GO:0044699);; biological process: signaling (GO:0023052);; biological process: response to stimulus (GO:0050896);; biological process: biological regula…
c60521.graph_c0	0.0331928	-0.475491	down	--	--	Molecular Function: zinc ion binding (GO:0008270);;	--	[R]	General function prediction only	AN1-like Zinc finger	AN1-type zinc finger and UBX domain-containing protein DDB_G0268260 GN=DDB_G0268260 OS=Dictyostelium discoideum (Slime mold) PE=3 SV=2	7	--	PREDICTED: AN1-type zinc finger protein 2A-like [Nasonia vitripennis]	--	molecular function: binding (GO:0005488)
c69992.graph_c0	5.43e-10	-1.49516	down	[LKJ]	--	--	--	[A]	RNA processing and modification	DEAD/DEAH box helicase	Putative ATP-dependent RNA helicase TDRD12 GN=TDRD12 OS=Bombyx mori (Silk moth) PE=1 SV=2	15	--	PREDICTED: putative ATP-dependent RNA helicase TDRD12 isoform X2 [Nasonia vitripennis]	--	--
c68712.graph_c0	1.93e-37	-2.72695	down	--	--	--	K02325|0|nvi:100119162|Pole2; DNA polymerase epsilon subunit 2; K02325 DNA polymerase epsilon subunit 2 [EC:2.7.7.7] (A)	[L]	Replication, recombination and repair	DNA polymerase alpha/epsilon subunit B;; DNA polymerases epsilon N terminal	Probable DNA polymerase epsilon subunit 2 GN=pole-2 OS=Caenorhabditis elegans PE=3 SV=2	1	--	PREDICTED: DNA polymerase epsilon subunit 2 [Nasonia vitripennis]	Purine metabolism (ko00230);; Pyrimidine metabolism (ko00240);; DNA replication (ko03030);; Base excision repair (ko03410);; Nucleotide excision repair (ko03420)	--
c60662.graph_c0	3.72e-22	-2.53361	down	[J]	Translation, ribosomal structure and biogenesis	Molecular Function: 3'-5'-exoribonuclease activity (GO:0000175);; Molecular Function: RNA binding (GO:0003723);; Molecular Function: polyribonucleotide nucleotidyltransferase activity (GO:0004654);; Biological Process: RNA processing (GO:0006396);; Biological Process: mRNA catabolic process (GO:0006402);;	K00962|0|nvi:100123426|polyribonucleotide nucleotidyltransferase 1, mitochondrial; K00962 polyribonucleotide nucleotidyltransferase [EC:2.7.7.8] (A)	[R]	General function prediction only	3' exoribonuclease family, domain 1;; 3' exoribonuclease family, domain 2;; Polyribonucleotide nucleotidyltransferase, RNA binding domain	--	1	--	PREDICTED: polyribonucleotide nucleotidyltransferase 1, mitochondrial isoform X1 [Nasonia vitripennis]	Purine metabolism (ko00230);; Pyrimidine metabolism (ko00240);; RNA degradation (ko03018)	molecular function: catalytic activity (GO:0003824);; biological process: metabolic process (GO:0008152);; biological process: cellular process (GO:0009987);; molecular function: binding (GO:0005488)
c66649.graph_c0	9.71e-09	-2.64284	down	--	--	Molecular Function: hydrolase activity (GO:0016787);;	--	[E]	Amino acid transport and metabolism	Trypsin;; Trypsin	Mite allergen Der f 3 (Precursor) GN=DERF3 OS=Dermatophagoides farinae (American house dust mite) PE=1 SV=2	34	--	serine protease 73 precursor [Nasonia vitripennis]	--	molecular function: catalytic activity (GO:0003824);; biological process: metabolic process (GO:0008152)
c68503.graph_c0	0.000237661	-1.23608	down	--	--	--	--	--	--	--	--	--	--	--	--	--
c70226.graph_c2	0.000995773	-0.656347	down	--	--	--	--	[D]	Cell cycle control, cell division, chromosome partitioning	Sad1 / UNC-like C-terminal	Nuclear migration and anchoring protein unc-84 GN=unc-84 OS=Caenorhabditis elegans PE=1 SV=2	69	RNA processing and modification	SUN domain-containing-like protein [Microplitis demolitor]	--	--
c35326.graph_c0	8.75e-17	-6.3623	down	--	--	--	--	--	--	--	--	--	--	--	--	--
c71080.graph_c0	4.97e-08	-1.21719	down	[U]	Intracellular trafficking, secretion, and vesicular transport	Biological Process: SRP-dependent cotranslational protein targeting to membrane (GO:0006614);; Molecular Function: 7S RNA binding (GO:0008312);; Cellular Component: signal recognition particle (GO:0048500);;	K03105|3.35975e-68|nvi:100123695|signal recognition particle 19 kDa protein; K03105 signal recognition particle subunit SRP19 (A)	[U]	Intracellular trafficking, secretion, and vesicular transport	SRP19 protein	Signal recognition particle 19 kDa protein GN=Srp19 OS=Drosophila melanogaster (Fruit fly) PE=2 SV=2	1	--	PREDICTED: signal recognition particle 19 kDa protein isoform X1 [Nasonia vitripennis]	Protein export (ko03060)	biological process: single-organism process (GO:0044699);; biological process: localization (GO:0051179);; biological process: cellular component organization or biogenesis (GO:0071840);; molecular function: binding (GO:0005488);; cellular component: cell (GO:0005623);; cellular component: macromolecular complex (GO:0032991);; cellular component: cell part (GO:0044464)
c67029.graph_c0	9.08e-17	-4.18828	down	--	--	--	--	--	--	--	--	--	--	--	--	--
c69868.graph_c0	0.0261893	-0.51035	down	--	--	--	--	[I]	Lipid transport and metabolism	GNS1/SUR4 family	Elongation of very long chain fatty acids protein AAEL008004 GN=AAEL008004 OS=Aedes aegypti (Yellowfever mosquito) PE=2 SV=2	1	--	PREDICTED: elongation of very long chain fatty acids protein AAEL008004-like [Nasonia vitripennis]	--	--
c69289.graph_c0	2.8e-34	-6.07176	down	[L]	Replication, recombination and repair	--	--	[L]	Replication, recombination and repair	AAA domain;; AAA domain	Regulator of nonsense transcripts 1 GN=upf1 OS=Dictyostelium discoideum (Slime mold) PE=3 SV=1	1	--	PREDICTED: NFX1-type zinc finger-containing protein 1-like isoform X2 [Nasonia vitripennis]	--	--
c26444.graph_c0	5.49e-21	-2.58772	down	--	--	--	--	--	--	--	--	41	RNA processing and modification	PREDICTED: uncharacterized protein LOC100677906 [Nasonia vitripennis]	--	--
c59181.graph_c0	7.15e-16	-1.16428	down	[Z]	Cytoskeleton	Cellular Component: gamma-tubulin complex (GO:0000930);; Molecular Function: GTPase activity (GO:0003924);; Molecular Function: GTP binding (GO:0005525);; Cellular Component: microtubule (GO:0005874);; Biological Process: GTP catabolic process (GO:0006184);; Biological Process: microtubule nucleation (GO:0007020);; Biological Process: cytoplasmic microtubule organization (GO:0031122);; Biological…	K10389|0|nvi:100113760|tubulin gamma-2 chain; K10389 tubulin gamma (A)	[Z]	Cytoskeleton	Tubulin/FtsZ family, GTPase domain;; Tubulin C-terminal domain;; ATP synthase;; Clathrin adaptor complex small chain	Tubulin gamma-1 chain GN=CG3157 OS=Drosophila melanogaster (Fruit fly) PE=2 SV=2	1	--	PREDICTED: tubulin gamma-2 chain [Nasonia vitripennis]	--	cellular component: cell (GO:0005623);; cellular component: macromolecular complex (GO:0032991);; cellular component: organelle (GO:0043226);; cellular component: organelle part (GO:0044422);; cellular component: cell part (GO:0044464);; molecular function: catalytic activity (GO:0003824);; biological process: metabolic process (GO:0008152);; molecular function: binding (GO:0005488);; biological …
c70447.graph_c0	3.58e-54	-3.06733	down	[M]	Cell wall/membrane/envelope biogenesis	Molecular Function: transferase activity, transferring glycosyl groups (GO:0016757);;	--	[R]	General function prediction only	Glycosyl transferase family 2;; Glycosyltransferase like family 2;; Glycosyltransferase like family 2	--	9	--	PREDICTED: UDP-GlcNAc:betaGal beta-1,3-N-acetylglucosaminyltransferase-like protein 1 isoform X2 [Nasonia vitripennis]	--	molecular function: catalytic activity (GO:0003824);; biological process: metabolic process (GO:0008152)
c59267.graph_c0	3.08e-75	-4.20854	down	[U]	Intracellular trafficking, secretion, and vesicular transport	Molecular Function: protein serine/threonine kinase activity (GO:0004674);; Molecular Function: ATP binding (GO:0005524);; Cellular Component: nuclear pore (GO:0005643);; Biological Process: protein phosphorylation (GO:0006468);; Biological Process: nucleocytoplasmic transport (GO:0006913);; Molecular Function: structural constituent of nuclear pore (GO:0017056);;	K14312|0|nvi:100121515|nuclear pore complex protein Nup155; K14312 nuclear pore complex protein Nup155 (A)	[YU]	--	Non-repetitive/WGA-negative nucleoporin C-terminal;; Nup133 N terminal like	--	1	--	PREDICTED: nuclear pore complex protein Nup155 isoform X1 [Nasonia vitripennis]	RNA transport (ko03013)	molecular function: catalytic activity (GO:0003824);; biological process: metabolic process (GO:0008152);; biological process: cellular process (GO:0009987);; molecular function: binding (GO:0005488);; cellular component: cell (GO:0005623);; cellular component: membrane (GO:0016020);; cellular component: macromolecular complex (GO:0032991);; cellular component: organelle (GO:0043226);; cellular c…
c69153.graph_c0	2.15e-34	-3.4208	down	--	--	Molecular Function: glutathione synthase activity (GO:0004363);; Molecular Function: ATP binding (GO:0005524);; Biological Process: glutathione biosynthetic process (GO:0006750);;	--	[S]	Function unknown	Uncharacterised ACR, YagE family COG1723	--	1	--	PREDICTED: required for meiotic nuclear division protein 1 homolog [Nasonia vitripennis]	--	molecular function: catalytic activity (GO:0003824);; biological process: metabolic process (GO:0008152);; molecular function: binding (GO:0005488);; biological process: cellular process (GO:0009987);; biological process: single-organism process (GO:0044699)
c62100.graph_c0	3e-12	-2.25021	down	[J]	Translation, ribosomal structure and biogenesis	Molecular Function: exonuclease activity (GO:0004527);;	K12589|6.44589e-172|nvi:100116784|exosome complex component RRP42; K12589 exosome complex component RRP42 (A)	[J]	Translation, ribosomal structure and biogenesis	3' exoribonuclease family, domain 1;; 3' exoribonuclease family, domain 2	Putative exosome complex exonuclease RRP42 GN=exosc7 OS=Dictyostelium discoideum (Slime mold) PE=3 SV=1	1	--	PREDICTED: exosome complex component RRP42 [Nasonia vitripennis]	RNA degradation (ko03018)	molecular function: catalytic activity (GO:0003824);; biological process: metabolic process (GO:0008152);; biological process: cellular process (GO:0009987)
c71471.graph_c0	3.27e-14	-8.82394	down	--	--	--	--	--	--	DNA/RNA non-specific endonuclease	--	--	--	endonuclease-like venom protein precursor [Nasonia vitripennis]	--	--
c68060.graph_c0	0.00283455	-1.53198	down	--	--	--	--	--	--	Ecdysteroid kinase;; Protein of unknown function (DUF1679);; Choline/ethanolamine kinase;; Phosphotransferase enzyme family	--	12	RNA processing and modification	PREDICTED: uncharacterized protein LOC100679888 [Nasonia vitripennis]	--	--
c66172.graph_c0	1.45e-21	-1.74356	down	--	--	Molecular Function: metal ion binding (GO:0046872);;	--	[R]	General function prediction only	Zinc-finger double domain;; Zinc finger, C2H2 type	Testis-specific zinc finger protein topi GN=topi OS=Drosophila melanogaster (Fruit fly) PE=1 SV=1	126	RNA processing and modification	PREDICTED: uncharacterized protein LOC100119368 [Nasonia vitripennis]	--	molecular function: binding (GO:0005488)
c50805.graph_c0	2.41e-05	-1.12061	down	--	--	Molecular Function: structural constituent of ribosome (GO:0003735);; Cellular Component: mitochondrial small ribosomal subunit (GO:0005763);; Biological Process: translation (GO:0006412);;	K02970|2.72183e-43|dmo:Dmoj_GI23247|GI23247 gene product from transcript GI23247-RA; K02970 small subunit ribosomal protein S21 (A)	--	--	Ribosomal protein S21	--	20	--	GI23247 [Drosophila mojavensis]	Ribosome (ko03010)	molecular function: structural molecule activity (GO:0005198);; cellular component: cell (GO:0005623);; cellular component: macromolecular complex (GO:0032991);; cellular component: organelle (GO:0043226);; cellular component: organelle part (GO:0044422);; cellular component: cell part (GO:0044464);; biological process: metabolic process (GO:0008152);; biological process: cellular process (GO:000…
c72160.graph_c0	0.0428865	-0.830412	down	--	--	--	--	--	--	--	--	--	--	--	--	--
c72132.graph_c0	0.0062291	-0.400067	down	[F]	Nucleotide transport and metabolism	Molecular Function: GTPase activator activity (GO:0005096);; Cellular Component: nucleus (GO:0005634);; Biological Process: positive regulation of GTPase activity (GO:0043547);; Biological Process: regulation of small GTPase mediated signal transduction (GO:0051056);;	--	[T]	Signal transduction mechanisms	Rap/ran-GAP;; Adenylosuccinate synthetase	Probable Rho GTPase-activating protein CG5521 GN=CG5521 OS=Drosophila melanogaster (Fruit fly) PE=1 SV=2	2257	--	PREDICTED: probable Rho GTPase-activating protein CG5521 isoform X1 [Nasonia vitripennis]	--	molecular function: enzyme regulator activity (GO:0030234);; biological process: biological regulation (GO:0065007);; cellular component: cell (GO:0005623);; cellular component: organelle (GO:0043226);; cellular component: cell part (GO:0044464)
c63188.graph_c0	1.06e-73	-7.29945	down	--	--	--	--	--	--	Retrotransposon gag protein	--	215	--	PREDICTED: uncharacterized protein LOC103317154 [Nasonia vitripennis]	--	--
c66023.graph_c1	0.00128994	-0.639461	down	--	--	--	K15559|1.30411e-178|nvi:100114420|regulation of nuclear pre-mRNA domain-containing protein 1B; K15559 regulator of Ty1 transposition protein 103 (A)	[A]	RNA processing and modification	RNA polymerase II-binding domain.	--	1	--	PREDICTED: regulation of nuclear pre-mRNA domain-containing protein 1B [Nasonia vitripennis]	--	--
c65927.graph_c0	1.02e-06	-1.68706	down	--	--	--	--	--	--	--	--	--	--	--	--	--
c15685.graph_c0	1.56e-24	-2.31937	down	[J]	Translation, ribosomal structure and biogenesis	Molecular Function: binding (GO:0005488);;	K00791|0|nvi:100120934|tRNA dimethylallyltransferase, mitochondrial; K00791 tRNA dimethylallyltransferase [EC:2.5.1.75] (A)	[J]	Translation, ribosomal structure and biogenesis	IPP transferase;; Isopentenyl transferase;; Zinc-finger of C2H2 type	--	1	--	PREDICTED: tRNA dimethylallyltransferase, mitochondrial isoform X1 [Nasonia vitripennis]	--	molecular function: binding (GO:0005488)
c71153.graph_c2	5.23e-13	-1.07268	down	--	--	Molecular Function: ubiquitin thiolesterase activity (GO:0004221);; Biological Process: ubiquitin-dependent protein catabolic process (GO:0006511);; Molecular Function: cysteine-type peptidase activity (GO:0008234);;	K11833|0|nvi:100114408|ubiquitin carboxyl-terminal hydrolase 2-like; K11833 ubiquitin carboxyl-terminal hydrolase 2/21 [EC:3.4.19.12] (A)	[O]	Posttranslational modification, protein turnover, chaperones	Ubiquitin carboxyl-terminal hydrolase;; Ubiquitin carboxyl-terminal hydrolase	Ubiquitin carboxyl-terminal hydrolase nonstop GN=not OS=Drosophila melanogaster (Fruit fly) PE=1 SV=3	1	--	PREDICTED: ubiquitin carboxyl-terminal hydrolase 2-like isoform X1 [Nasonia vitripennis]	--	molecular function: catalytic activity (GO:0003824);; biological process: metabolic process (GO:0008152);; biological process: cellular process (GO:0009987)
c71047.graph_c1	2.32e-32	-2.35038	down	[R]	General function prediction only	Molecular Function: nucleotide binding (GO:0000166);; Molecular Function: nucleic acid binding (GO:0003676);; Cellular Component: intracellular (GO:0005622);; Biological Process: RNA processing (GO:0006396);;	--	[A]	RNA processing and modification	RNA recognition motif. (a.k.a. RRM, RBD, or RNP domain);; RNA recognition motif (a.k.a. RRM, RBD, or RNP domain);; RNA recognition motif. (a.k.a. RRM, RBD, or RNP domain);; Suppressor of forked protein (Suf);; Chitin binding domain	RNA-binding protein 4F OS=Drosophila melanogaster (Fruit fly) PE=1 SV=1	2	--	PREDICTED: squamous cell carcinoma antigen recognized by T-cells 3-like [Nasonia vitripennis]	--	molecular function: binding (GO:0005488);; cellular component: cell (GO:0005623);; cellular component: cell part (GO:0044464);; biological process: metabolic process (GO:0008152);; biological process: cellular process (GO:0009987)
c53101.graph_c0	0.000514562	-0.519753	down	[G]	Carbohydrate transport and metabolism	Molecular Function: triose-phosphate isomerase activity (GO:0004807);; Biological Process: gluconeogenesis (GO:0006094);; Biological Process: glycolytic process (GO:0006096);;	K01803|5.36816e-166|nvi:100114064|triosephosphate isomerase; K01803 triosephosphate isomerase (TIM) [EC:5.3.1.1] (A)	[G]	Carbohydrate transport and metabolism	Triosephosphate isomerase;; Ribosomal protein L20	Triosephosphate isomerase GN=Tpi OS=Bombyx mori (Silk moth) PE=1 SV=2	1	--	PREDICTED: triosephosphate isomerase isoform X1 [Nasonia vitripennis]	Glycolysis / Gluconeogenesis (ko00010);; Fructose and mannose metabolism (ko00051);; Inositol phosphate metabolism (ko00562);; Carbon metabolism (ko01200);; Biosynthesis of amino acids (ko01230)	molecular function: catalytic activity (GO:0003824);; biological process: metabolic process (GO:0008152);; biological process: single-organism process (GO:0044699);; biological process: cellular process (GO:0009987)
c67749.graph_c0	1.31e-59	-9.28931	down	--	--	--	--	--	--	--	--	9	--	PREDICTED: uncharacterized protein LOC100680484 [Nasonia vitripennis]	--	--
c67023.graph_c0	0.00119253	-0.628053	down	--	--	--	--	[R]	General function prediction only	PRP38 family	--	494	--	PREDICTED: pre-mRNA-splicing factor 38B-like [Apis florea]	--	--
c70763.graph_c3	1.33e-86	-10.2353	down	[Q]	Secondary metabolites biosynthesis, transport and catabolism	--	--	[I]	Lipid transport and metabolism	Male sterility protein;; Male sterility protein;; NAD dependent epimerase/dehydratase family;; 3-beta hydroxysteroid dehydrogenase/isomerase family	Putative fatty acyl-CoA reductase CG5065 {ECO:0000250|UniProtKB:Q922J9, ECO:0000312|EMBL:AAF57974.1} GN=CG5065 OS=Drosophila melanogaster (Fruit fly) PE=3 SV=1	1	--	PREDICTED: fatty acyl-CoA reductase 1-like [Nasonia vitripennis]	--	--
c56645.graph_c0	5.23e-45	-2.17976	down	--	--	Molecular Function: ATP binding (GO:0005524);; Biological Process: protein folding (GO:0006457);; Biological Process: response to stress (GO:0006950);; Molecular Function: unfolded protein binding (GO:0051082);;	K09487|0|nvi:100114164|endoplasmin; K09487 heat shock protein 90kDa beta (A)	[O]	Posttranslational modification, protein turnover, chaperones	Hsp90 protein	Heat shock protein 83 GN=Hsp83 OS=Drosophila auraria (Fruit fly) PE=3 SV=1	1	--	PREDICTED: endoplasmin [Nasonia vitripennis]	Protein processing in endoplasmic reticulum (ko04141)	molecular function: binding (GO:0005488);; biological process: metabolic process (GO:0008152);; biological process: cellular process (GO:0009987);; biological process: response to stimulus (GO:0050896)
c72100.graph_c1	0.00334252	-1.19278	down	--	--	--	--	--	--	Mab-21 protein;; Mab-21 protein	--	5	RNA processing and modification	PREDICTED: uncharacterized protein LOC100114275 isoform X1 [Nasonia vitripennis]	--	--
c71078.graph_c0	2.11e-16	-1.54982	down	--	--	--	--	--	--	--	--	1	--	PREDICTED: microtubule-associated protein futsch-like isoform X1 [Nasonia vitripennis]	--	--
c42194.graph_c0	0.00149138	-0.541137	down	[R]	General function prediction only	--	K16365|3.17886e-131|nvi:100116690|small glutamine-rich tetratricopeptide repeat-containing protein alpha; K16365 small glutamine-rich tetratricopeptide repeat-containing protein alpha (A)	[R]	General function prediction only	TPR repeat;; Tetratricopeptide repeat;; Tetratricopeptide repeat;; Tetratricopeptide repeat;; Tetratricopeptide repeat;; Tetratricopeptide repeat;; Tetratricopeptide repeat;; Tetratricopeptide repeat;; Tetratricopeptide repeat;; Tetratricopeptide repeat;; Tetratricopeptide repeat	Small glutamine-rich tetratricopeptide repeat-containing protein GN=sgt OS=Dictyostelium discoideum (Slime mold) PE=1 SV=1	1	--	PREDICTED: small glutamine-rich tetratricopeptide repeat-containing protein alpha [Nasonia vitripennis]	--	--
c57137.graph_c0	5.43e-197	-8.10708	down	--	--	--	--	--	--	--	--	--	--	--	--	--
c71745.graph_c1	1.46e-05	-0.648756	down	[O]	Posttranslational modification, protein turnover, chaperones	--	K10586|0|nvi:100117554|survivin 1; K10586 baculoviral IAP repeat-containing protein 6 (apollon) [EC:6.3.2.19] (A)	[O]	Posttranslational modification, protein turnover, chaperones	Protein of unknown function (DUF3643);; Ubiquitin-conjugating enzyme;; Inhibitor of Apoptosis domain	Probable ubiquitin-conjugating enzyme protein 17 GN=ubc-17 OS=Caenorhabditis elegans PE=3 SV=3	300	--	PREDICTED: baculoviral IAP repeat-containing protein 6 isoform X2 [Nasonia vitripennis]	Ubiquitin mediated proteolysis (ko04120)	--
c73559.graph_c1	0.000628094	-1.56009	down	--	--	Molecular Function: methyltransferase activity (GO:0008168);; Biological Process: methylation (GO:0032259);; Molecular Function: metal ion binding (GO:0046872);;	K11426|1.85664e-32|nvi:100678331|histone-lysine N-methyltransferase SMYD3; K11426 SET and MYND domain-containing protein (A)	[B]	Chromatin structure and dynamics	--	--	1	--	Histone-lysine N-methyltransferase ASHR1 [Camponotus floridanus]	--	molecular function: catalytic activity (GO:0003824);; biological process: metabolic process (GO:0008152);; molecular function: binding (GO:0005488)
c57344.graph_c0	0.000168037	-1.01513	down	--	--	--	--	--	--	--	--	--	--	--	--	--
c63513.graph_c1	1.13e-20	-1.29587	down	--	--	--	--	--	--	WW domain	--	58	--	PREDICTED: formin-binding protein 4-like isoform X1 [Nasonia vitripennis]	--	--
c63483.graph_c0	0.00785788	-0.421434	down	[S]	Function unknown	--	K17562|0|nvi:100114243|protein phosphatase 1 regulatory subunit 21; K17562 protein phosphatase 1 regulatory subunit 21 (A)	[CU]	--	Predicted coiled-coil domain-containing protein;; Predicted coiled-coil domain-containing protein;; Iron-sulphur cluster biosynthesis	Iron-sulfur cluster assembly 2 homolog, mitochondrial (Precursor) GN=isca2 OS=Dictyostelium discoideum (Slime mold) PE=3 SV=1	1	--	PREDICTED: protein phosphatase 1 regulatory subunit 21 isoform X1 [Nasonia vitripennis]	--	--
c23326.graph_c0	5.94e-17	-5.71861	down	--	--	--	--	--	--	--	--	--	--	--	--	--
c55519.graph_c0	1.46e-30	-1.66182	down	[J]	Translation, ribosomal structure and biogenesis	Molecular Function: structural constituent of ribosome (GO:0003735);; Cellular Component: ribosome (GO:0005840);; Biological Process: translation (GO:0006412);;	K02917|9.47645e-59|ame:409599|RpL35A, GB12441; ribosomal protein L35A; K02917 large subunit ribosomal protein L35Ae (A)	[J]	Translation, ribosomal structure and biogenesis	Ribosomal protein L35Ae	60S ribosomal protein L35a GN=rpl-33 OS=Caenorhabditis elegans PE=1 SV=3	1	--	PREDICTED: 60S ribosomal protein L35a-like [Apis florea]	Ribosome (ko03010)	molecular function: structural molecule activity (GO:0005198);; cellular component: cell (GO:0005623);; cellular component: macromolecular complex (GO:0032991);; cellular component: organelle (GO:0043226);; cellular component: cell part (GO:0044464);; biological process: metabolic process (GO:0008152);; biological process: cellular process (GO:0009987)
c72709.graph_c0	1.47e-14	-1.11957	down	[Z]	Cytoskeleton	Molecular Function: microtubule motor activity (GO:0003777);; Molecular Function: ATP binding (GO:0005524);; Cellular Component: kinesin complex (GO:0005871);; Cellular Component: microtubule (GO:0005874);; Biological Process: microtubule-based movement (GO:0007018);; Molecular Function: microtubule binding (GO:0008017);;	K10398|0|nvi:100116207|kinesin-5; kinesin 5; K10398 kinesin family member 11 (A)	[Z]	Cytoskeleton	Kinesin motor domain;; Kinesin-associated microtubule-binding;; Kinesin motor domain;; Kinesin-associated microtubule-binding	Kinesin-like protein KLP2 (Fragment) OS=Bombyx mori (Silk moth) PE=2 SV=1	1	--	PREDICTED: bipolar kinesin KRP-130 isoform X1 [Nasonia vitripennis]	--	molecular function: catalytic activity (GO:0003824);; biological process: metabolic process (GO:0008152);; molecular function: binding (GO:0005488);; cellular component: cell (GO:0005623);; cellular component: macromolecular complex (GO:0032991);; cellular component: organelle (GO:0043226);; cellular component: organelle part (GO:0044422);; cellular component: cell part (GO:0044464);; biological …
c52243.graph_c0	1.61e-39	-2.99771	down	[R]	General function prediction only	--	K14554|0|nvi:100679400|WDR36; WD repeat-containing protein 36; K14554 U3 small nucleolar RNA-associated protein 21 (A)	[R]	General function prediction only	Utp21 specific WD40 associated putative domain;; WD domain, G-beta repeat;; Eukaryotic translation initiation factor eIF2A	Katanin p80 WD40 repeat-containing subunit B1 {ECO:0000255|HAMAP-Rule:MF_03022} OS=Strongylocentrotus purpuratus (Purple sea urchin) PE=1 SV=1	1	--	PREDICTED: WD repeat-containing protein 36 [Nasonia vitripennis]	Ribosome biogenesis in eukaryotes (ko03008)	--
c74211.graph_c0	1.66e-17	-8.87477	down	--	--	--	--	--	--	--	--	--	--	--	--	--
c48654.graph_c0	5.17e-06	-1.11669	down	[S]	Function unknown	Molecular Function: nucleic acid binding (GO:0003676);; Biological Process: rRNA processing (GO:0006364);; Cellular Component: small-subunit processome (GO:0032040);; Molecular Function: metal ion binding (GO:0046872);;	K14769|1.01693e-120|nvi:100114664|probable U3 small nucleolar RNA-associated protein 11; K14769 U3 small nucleolar RNA-associated protein 11 (A)	[S]	Function unknown	Utp11 protein	Probable U3 small nucleolar RNA-associated protein 11 GN=CG1789 OS=Drosophila melanogaster (Fruit fly) PE=2 SV=1	1	--	PREDICTED: probable U3 small nucleolar RNA-associated protein 11 [Nasonia vitripennis]	--	molecular function: binding (GO:0005488);; biological process: metabolic process (GO:0008152);; biological process: cellular process (GO:0009987);; cellular component: cell (GO:0005623);; cellular component: macromolecular complex (GO:0032991);; cellular component: cell part (GO:0044464)
c71729.graph_c0	0.0116413	-1.03436	down	--	--	--	--	--	--	--	--	1	RNA processing and modification	120.7 kDa protein in NOF-FB transposable element [Harpegnathos saltator]	--	--
c72732.graph_c0	0.000961675	-0.55125	down	--	--	Cellular Component: integral component of membrane (GO:0016021);; Biological Process: transmembrane transport (GO:0055085);;	K15110|5.3212e-141|nvi:100121704|mitochondrial 2-oxodicarboxylate carrier; K15110 solute carrier family 25 (mitochondrial 2-oxodicarboxylate transporter), member 21 (A)	[C]	Energy production and conversion	Mitochondrial carrier protein;; Mitochondrial carrier protein	Probable mitochondrial 2-oxodicarboxylate carrier GN=mcfT OS=Dictyostelium discoideum (Slime mold) PE=3 SV=1	1	--	PREDICTED: mitochondrial 2-oxodicarboxylate carrier [Nasonia vitripennis]	--	cellular component: membrane (GO:0016020);; cellular component: membrane part (GO:0044425);; biological process: cellular process (GO:0009987);; biological process: single-organism process (GO:0044699);; biological process: localization (GO:0051179)
c61160.graph_c0	6.83e-11	-4.2689	down	--	--	--	--	--	--	Major royal jelly protein	Jellein-4 (Precursor) GN=MRJP1 OS=Apis mellifera (Honeybee) PE=1 SV=1	10	RNA processing and modification	PREDICTED: major royal jelly protein 1 [Harpegnathos saltator]	--	--
c63453.graph_c0	0.00167391	-0.664693	down	--	--	Cellular Component: Piccolo NuA4 histone acetyltransferase complex (GO:0032777);;	K11322|0|nvi:100123017|enhancer of polycomb; K11322 enhancer of polycomb-like protein (A)	[K]	Transcription	Enhancer of polycomb-like	--	10	--	PREDICTED: enhancer of polycomb homolog 1 [Nasonia vitripennis]	--	cellular component: cell (GO:0005623);; cellular component: membrane-enclosed lumen (GO:0031974);; cellular component: macromolecular complex (GO:0032991);; cellular component: organelle (GO:0043226);; cellular component: organelle part (GO:0044422);; cellular component: cell part (GO:0044464)
c71016.graph_c6	0.0147918	-0.464821	down	--	--	Molecular Function: metal ion binding (GO:0046872);;	K10317|0|nvi:100118031|F-box only protein 42; K10317 F-box protein 42 (A)	[R]	General function prediction only	Galactose oxidase, central domain;; Galactose oxidase, central domain;; Kelch motif;; Kelch motif;; Kelch motif;; Kelch motif;; F-box-like;; F-box domain	RING finger protein B GN=rngB OS=Dictyostelium discoideum (Slime mold) PE=2 SV=2	1	--	PREDICTED: F-box only protein 42 [Nasonia vitripennis]	--	molecular function: binding (GO:0005488)
c69019.graph_c0	9.89e-10	-3.21827	down	--	--	--	--	[DR]	--	BTB/POZ domain	Protein roadkill GN=rdx OS=Drosophila melanogaster (Fruit fly) PE=1 SV=2	909	--	PREDICTED: protein roadkill-like [Nasonia vitripennis]	--	--
c64652.graph_c0	5.3e-46	-7.82802	down	--	--	--	--	--	--	BTB/POZ domain	--	909	--	PREDICTED: speckle-type POZ protein B-like [Nasonia vitripennis]	--	--
c71795.graph_c0	7.07e-25	-1.94364	down	--	--	--	--	[S]	Function unknown	Protein of unknown function (DUF1762)	--	3	--	PREDICTED: uncharacterized protein LOC100678130 [Nasonia vitripennis]	--	--
c61653.graph_c0	0.00310375	-0.894659	down	--	--	--	--	--	--	--	--	--	--	--	--	--
c15360.graph_c0	0.000414914	-0.956059	down	--	--	Molecular Function: calcium ion binding (GO:0005509);; Molecular Function: phospholipid binding (GO:0005543);;	K11583|0|nvi:100119149|serine/threonine-protein phosphatase 2A regulatory subunit B'' subunit gamma-like; K11583 serine/threonine-protein phosphatase 2A regulatory subunit B'' (A)	[A]	RNA processing and modification	EF-hand domain pair;; EF-hand domain	--	1	--	PREDICTED: serine/threonine-protein phosphatase 2A regulatory subunit B&apos;&apos; subunit gamma-like isoform X1 [Nasonia vitripennis]	mRNA surveillance pathway (ko03015)	molecular function: binding (GO:0005488)
c69915.graph_c2	9.85e-07	-3.12524	down	--	--	--	--	--	--	--	--	--	--	--	--	--
c62517.graph_c0	3.18e-13	-9.27781	down	--	--	Cellular Component: extracellular region (GO:0005576);; Biological Process: digestion (GO:0007586);; Molecular Function: cysteine-type peptidase activity (GO:0008234);; Biological Process: protein catabolic process (GO:0030163);; Biological Process: collagen catabolic process (GO:0030574);;	--	[O]	Posttranslational modification, protein turnover, chaperones	Cathepsin propeptide inhibitor domain (I29)	Crustapain (Precursor) OS=Pandalus borealis (Northern red shrimp) PE=1 SV=1	13	--	PREDICTED: crustapain [Musca domestica]	--	cellular component: extracellular region (GO:0005576);; biological process: multicellular organismal process (GO:0032501);; biological process: single-organism process (GO:0044699);; molecular function: catalytic activity (GO:0003824);; biological process: metabolic process (GO:0008152)
c42164.graph_c0	0.000177374	-0.780723	down	--	--	--	--	[P]	Inorganic ion transport and metabolism	Tesmin/TSO1-like CXC domain, cysteine-rich domain	Protein lin-54 GN=lin-54 OS=Caenorhabditis elegans PE=1 SV=1	105	--	PREDICTED: protein lin-54 homolog isoform X1 [Nasonia vitripennis]	--	--
c73671.graph_c0	3.08e-06	-0.710941	down	[R]	General function prediction only	--	--	[R]	General function prediction only	Leucine rich repeat;; Leucine Rich repeats (2 copies);; Leucine Rich Repeat;; Leucine rich repeats (6 copies);; Leucine rich repeat;; Leucine Rich repeat;; Leucine-rich repeat;; Maintenance of mitochondrial structure and function;; JAB1/Mov34/MPN/PAD-1 ubiquitin protease;; Protein of unknown function (DUF3421);; Farnesoic acid 0-methyl transferase;; Ham1 family	26S proteasome non-ATPase regulatory subunit 7 GN=Rpn8 OS=Drosophila melanogaster (Fruit fly) PE=1 SV=6	23	--	PREDICTED: chaoptin [Nasonia vitripennis]	--	--
c66864.graph_c0	9.51e-10	-2.05734	down	--	--	--	--	--	--	--	--	--	--	--	--	--
c64912.graph_c0	0.000598589	-1.04993	down	[S]	Function unknown	--	K13444|0|nvi:100115827|sulfatase-modifying factor 1; K13444 sulfatase modifying factor 1 (A)	--	--	Sulfatase-modifying factor enzyme 1	--	1	--	PREDICTED: sulfatase-modifying factor 1 isoform X4 [Nasonia vitripennis]	Lysosome (ko04142)	--
c67965.graph_c0	9.18e-09	-0.999393	down	[G]	Carbohydrate transport and metabolism	Molecular Function: binding (GO:0005488);; Biological Process: carbohydrate metabolic process (GO:0005975);; Molecular Function: mannosidase activity (GO:0015923);;	K12311|0|nvi:100120019|lysosomal alpha-mannosidase-like; K12311 lysosomal alpha-mannosidase [EC:3.2.1.24] (A)	[G]	Carbohydrate transport and metabolism	Glycosyl hydrolases family 38 C-terminal domain;; Glycosyl hydrolases family 38 N-terminal domain;; Alpha mannosidase, middle domain	Alpha-mannosidase 58 kDa subunit (Precursor) GN=manA OS=Dictyostelium discoideum (Slime mold) PE=1 SV=2	1	--	PREDICTED: lysosomal alpha-mannosidase-like isoform X1 [Nasonia vitripennis]	Other glycan degradation (ko00511);; Lysosome (ko04142)	molecular function: binding (GO:0005488);; biological process: metabolic process (GO:0008152);; molecular function: catalytic activity (GO:0003824)
c42253.graph_c0	2.97e-70	-7.61578	down	--	--	--	--	--	--	--	--	--	--	--	--	--
c72722.graph_c0	0.0010133	-1.45171	down	[J]	Translation, ribosomal structure and biogenesis	--	--	[A]	RNA processing and modification	NOL1/NOP2/sun family;; Methyltransferase domain;; FtsJ-like methyltransferase;; Methyltransferase small domain	tRNA (cytosine(34)-C(5))-methyltransferase GN=Nsun2 OS=Drosophila melanogaster (Fruit fly) PE=2 SV=1	1	--	PREDICTED: putative methyltransferase NSUN6 isoform X2 [Nasonia vitripennis]	--	--
c42263.graph_c0	5.97e-46	-3.70017	down	[S]	Function unknown	--	--	[R]	General function prediction only	Uncharacterised protein family (UPF0160)	UPF0160 protein C27H6.8 OS=Caenorhabditis elegans PE=3 SV=2	1	--	PREDICTED: UPF0160 protein MYG1, mitochondrial isoform X1 [Nasonia vitripennis]	--	--
c42553.graph_c0	2.78e-11	-2.33611	down	[J]	Translation, ribosomal structure and biogenesis	--	K03540|4.08969e-59|nvi:100123066|ribonuclease P protein subunit rpr2; K03540 ribonuclease P protein subunit RPR2 [EC:3.1.26.5] (A)	[A]	RNA processing and modification	RNAse P Rpr2/Rpp21/SNM1 subunit domain	--	13	RNA processing and modification	PREDICTED: ribonuclease P protein subunit rpr2 [Nasonia vitripennis]	RNA transport (ko03013)	--
c62228.graph_c0	2.83e-06	-0.724092	down	--	--	Molecular Function: structural molecule activity (GO:0005198);; Biological Process: intracellular protein transport (GO:0006886);; Biological Process: vesicle-mediated transport (GO:0016192);; Cellular Component: COPI vesicle coat (GO:0030126);;	K17301|0|nvi:100114081|copb; coatomer subunit beta; K17301 coatomer, subunit beta (A)	[U]	Intracellular trafficking, secretion, and vesicular transport	Adaptin N terminal region;; Coatomer beta subunit appendage platform;; Coatomer beta C-terminal region;; HEAT repeats;; HEAT repeat;; HEAT-like repeat;; non-SMC mitotic condensation complex subunit 1	Coatomer subunit beta GN=betaCop OS=Drosophila melanogaster (Fruit fly) PE=2 SV=2	1	--	PREDICTED: coatomer subunit beta [Nasonia vitripennis]	--	molecular function: structural molecule activity (GO:0005198);; biological process: localization (GO:0051179);; cellular component: cell (GO:0005623);; cellular component: membrane (GO:0016020);; cellular component: macromolecular complex (GO:0032991);; cellular component: organelle (GO:0043226);; cellular component: organelle part (GO:0044422);; cellular component: membrane part (GO:0044425);; c…
c61398.graph_c0	0.000564823	-0.652116	down	--	--	Molecular Function: G-protein coupled receptor binding (GO:0001664);; Molecular Function: GTPase activity (GO:0003924);; Molecular Function: signal transducer activity (GO:0004871);; Molecular Function: GTP binding (GO:0005525);; Cellular Component: heterotrimeric G-protein complex (GO:0005834);; Biological Process: GTP catabolic process (GO:0006184);; Biological Process: adenylate cyclase-modula…	K04630|0|nvi:100116792|guanine nucleotide-binding protein G(i) subunit alpha-like; K04630 guanine nucleotide-binding protein G(i) subunit alpha (A)	[DT]	--	G-protein alpha subunit;; ADP-ribosylation factor family	Guanine nucleotide-binding protein G(i) subunit alpha OS=Homarus americanus (American lobster) PE=2 SV=2	1	--	PREDICTED: guanine nucleotide-binding protein G(i) subunit alpha-like [Nasonia vitripennis]	--	molecular function: binding (GO:0005488);; molecular function: catalytic activity (GO:0003824);; biological process: metabolic process (GO:0008152);; molecular function: molecular transducer activity (GO:0060089);; cellular component: cell (GO:0005623);; cellular component: membrane (GO:0016020);; cellular component: macromolecular complex (GO:0032991);; cellular component: membrane part (GO:0044…
c67307.graph_c0	0.0163555	-1.23093	down	--	--	Molecular Function: metal ion binding (GO:0046872);;	--	--	--	--	--	2	--	hypothetical protein TcasGA2_TC005146 [Tribolium castaneum]	--	molecular function: binding (GO:0005488)
c63293.graph_c0	1.57e-07	-1.31613	down	--	--	--	--	[S]	Function unknown	HECT-like Ubiquitin-conjugating enzyme (E2)-binding	--	7	RNA processing and modification	PREDICTED: E3 ubiquitin-protein ligase E3D [Nasonia vitripennis]	--	--
c72485.graph_c0	0.0306469	-0.382913	down	[T]	Signal transduction mechanisms	Molecular Function: phosphatidylinositol phospholipase C activity (GO:0004435);; Molecular Function: signal transducer activity (GO:0004871);; Molecular Function: calcium ion binding (GO:0005509);; Biological Process: lipid catabolic process (GO:0016042);; Biological Process: intracellular signal transduction (GO:0035556);;	K05858|0|nvi:100120894|1-phosphatidylinositol 4,5-bisphosphate phosphodiesterase classes I and II; K05858 phosphatidylinositol phospholipase C, beta [EC:3.1.4.11] (A)	[I]	Lipid transport and metabolism	Phosphatidylinositol-specific phospholipase C, Y domain;; Protein phosphatase 2C;; PLC-beta C terminal;; C2 domain	1-phosphatidylinositol 4,5-bisphosphate phosphodiesterase classes I and II GN=Plc21C OS=Drosophila melanogaster (Fruit fly) PE=2 SV=3	19	--	PREDICTED: 1-phosphatidylinositol 4,5-bisphosphate phosphodiesterase classes I and II [Nasonia vitripennis]	Inositol phosphate metabolism (ko00562);; Phosphatidylinositol signaling system (ko04070);; Wnt signaling pathway (ko04310);; Phototransduction - fly (ko04745)	molecular function: catalytic activity (GO:0003824);; biological process: metabolic process (GO:0008152);; molecular function: molecular transducer activity (GO:0060089);; molecular function: binding (GO:0005488);; biological process: single-organism process (GO:0044699);; biological process: cellular process (GO:0009987);; biological process: signaling (GO:0023052);; biological process: response…
c73318.graph_c0	0.00821134	-0.804826	down	--	--	Cellular Component: Golgi stack (GO:0005795);; Biological Process: transport (GO:0006810);;	K08496|6.18502e-102|nvi:100117751|Golgi SNAP receptor complex member 2; K08496 golgi SNAP receptor complex member 2 (A)	[U]	Intracellular trafficking, secretion, and vesicular transport	Snare region anchored in the vesicle membrane C-terminus	Probable Golgi SNAP receptor complex member 2 GN=membrin OS=Drosophila melanogaster (Fruit fly) PE=2 SV=1	1	--	PREDICTED: Golgi SNAP receptor complex member 2 [Nasonia vitripennis]	SNARE interactions in vesicular transport (ko04130)	cellular component: cell (GO:0005623);; cellular component: organelle (GO:0043226);; cellular component: organelle part (GO:0044422);; cellular component: cell part (GO:0044464);; biological process: localization (GO:0051179)
c67076.graph_c0	0.000565896	-1.61971	down	--	--	--	--	[R]	General function prediction only	--	--	30	RNA processing and modification	hypothetical protein BRAFLDRAFT_276371 [Branchiostoma floridae]	--	--
c69178.graph_c0	1.7e-32	-10.0779	down	--	--	--	--	--	--	--	--	--	--	--	--	--
c70075.graph_c1	7.14e-06	-0.647881	down	[T]	Signal transduction mechanisms	Molecular Function: hydrolase activity (GO:0016787);;	K17501|0|nvi:100122653|interaptin-like; K17501 protein phosphatase 1E [EC:3.1.3.16] (A)	[T]	Signal transduction mechanisms	Protein phosphatase 2C	Ca(2+)/calmodulin-dependent protein kinase phosphatase GN=fem-2 OS=Caenorhabditis elegans PE=1 SV=2	3	--	PREDICTED: interaptin-like [Nasonia vitripennis]	--	molecular function: catalytic activity (GO:0003824);; biological process: metabolic process (GO:0008152)
c72928.graph_c3	1.75e-06	-0.91638	down	--	--	Molecular Function: sequence-specific DNA binding transcription factor activity (GO:0003700);; Molecular Function: translation initiation factor activity (GO:0003743);; Cellular Component: transcription factor TFIID complex (GO:0005669);; Biological Process: DNA-templated transcription, initiation (GO:0006352);; Biological Process: regulation of transcription, DNA-templated (GO:0006355);; Biologi…	K03129|4.97744e-140|nvi:100119872|Taf4; transcription initiation factor TFIID subunit 4; K03129 transcription initiation factor TFIID subunit 4 (A)	[K]	Transcription	Transcription initiation factor TFIID component TAF4 family	Transcription initiation factor TFIID subunit 4 GN=Taf4 OS=Drosophila melanogaster (Fruit fly) PE=1 SV=1	738	RNA processing and modification	PREDICTED: transcription initiation factor TFIID subunit 4 isoform X6 [Nasonia vitripennis]	Basal transcription factors (ko03022)	molecular function: nucleic acid binding transcription factor activity (GO:0001071);; biological process: biological regulation (GO:0065007);; molecular function: binding (GO:0005488);; biological process: metabolic process (GO:0008152);; biological process: cellular process (GO:0009987);; cellular component: cell (GO:0005623);; cellular component: membrane-enclosed lumen (GO:0031974);; cellular …
c65594.graph_c0	7.25e-21	-1.51796	down	[B]	Chromatin structure and dynamics	--	K11650|6.8018e-174|nvi:100116950|brahma-associated protein of 60 kDa; K11650 SWI/SNF-related matrix-associated actin-dependent regulator of chromatin subfamily D (A)	[BK]	--	SWIB/MDM2 domain	Brahma-associated protein of 60 kDa GN=Bap60 OS=Drosophila melanogaster (Fruit fly) PE=1 SV=1	1	--	PREDICTED: brahma-associated protein of 60 kDa isoform X1 [Nasonia vitripennis]	--	--
c69091.graph_c0	0.00156716	-0.801596	down	--	--	--	--	--	--	THAP domain	--	1	RNA processing and modification	PREDICTED: uncharacterized protein LOC100877676 [Megachile rotundata]	--	--
c68609.graph_c1	6.81e-07	-0.810257	down	[R]	General function prediction only	Molecular Function: binding (GO:0005488);;	--	[R]	General function prediction only	Zinc finger, C2H2 type;; Zinc-finger double domain;; C2H2-type zinc finger;; Zinc-finger double-stranded RNA-binding;; Zinc-finger of C2H2 type;; C2H2-type zinc finger	Krueppel homolog 1 GN=Kr-h1 OS=Drosophila melanogaster (Fruit fly) PE=2 SV=2	433	RNA processing and modification	PREDICTED: zinc finger protein 652-B-like isoform X1 [Nasonia vitripennis]	--	molecular function: binding (GO:0005488)
c66370.graph_c0	5.28e-05	-0.672435	down	--	--	--	K18730|1.52623e-109|nvi:100117390|PERQ amino acid-rich with GYF domain-containing protein CG11148-like; K18730 PERQ amino acid-rich with GYF domain-containing protein (A)	[R]	General function prediction only	GYF domain	PERQ amino acid-rich with GYF domain-containing protein CG11148 GN=CG11148 OS=Drosophila melanogaster (Fruit fly) PE=1 SV=2	4	--	PREDICTED: PERQ amino acid-rich with GYF domain-containing protein CG11148-like isoform X1 [Nasonia vitripennis]	--	--
c71653.graph_c2	4.79e-106	-6.10218	down	[Q]	Secondary metabolites biosynthesis, transport and catabolism	--	K15001|3.3089e-74|nvi:100120930|CYP4AB8; cytochrome P450 4AB8; K15001 cytochrome P450, family 4 [EC:1.14.-.-] (A)	[QI]	--	Cytochrome P450;; Cytochrome P450	Cytochrome P450 4C1 GN=CYP4C1 OS=Blaberus discoidalis (Tropical cockroach) PE=2 SV=1	18	RNA processing and modification	cytochrome P450 4AB8 [Nasonia vitripennis]	--	--
c65509.graph_c0	2.79e-06	-1.17812	down	--	--	--	--	[R]	General function prediction only	Cleft lip and palate transmembrane protein 1 (CLPTM1)	CLPTM1-like membrane protein cnrB GN=cnrB OS=Dictyostelium discoideum (Slime mold) PE=3 SV=1	1	--	PREDICTED: cleft lip and palate transmembrane protein 1-like protein [Nasonia vitripennis]	--	--
c62967.graph_c0	1.68e-06	-0.939715	down	--	--	--	--	--	--	Ankyrin repeats (many copies);; Ankyrin repeats (3 copies);; Ankyrin repeat;; Ankyrin repeat	Ankyrin repeat and LEM domain-containing protein 2 homolog GN=lem-4 OS=Caenorhabditis elegans PE=1 SV=1	1	--	PREDICTED: ankyrin repeat and LEM domain-containing protein 2 [Nasonia vitripennis]	--	--
c73602.graph_c0	2.3e-233	-8.78404	down	--	--	--	--	--	--	--	--	1	--	PREDICTED: SET and MYND domain-containing protein 4-like [Nasonia vitripennis]	--	--
c72301.graph_c0	4.84e-10	-2.05453	down	[Z]	Cytoskeleton	Molecular Function: motor activity (GO:0003774);; Molecular Function: ATP binding (GO:0005524);; Cellular Component: myosin complex (GO:0016459);;	K16677|0|ame:551706|Myo20, GB18229; myosin 20; K16677 dachs (A)	[Z]	Cytoskeleton	Myosin head (motor domain)	Myosin-I heavy chain GN=myoI OS=Dictyostelium discoideum (Slime mold) PE=1 SV=1	4	--	PREDICTED: unconventional myosin-IXb isoformX1 [Apis mellifera]	Hippo signaling pathway - fly (ko04391)	molecular function: catalytic activity (GO:0003824);; biological process: metabolic process (GO:0008152);; molecular function: binding (GO:0005488);; cellular component: cell (GO:0005623);; cellular component: macromolecular complex (GO:0032991);; cellular component: organelle (GO:0043226);; cellular component: organelle part (GO:0044422);; cellular component: cell part (GO:0044464)
c71369.graph_c0	0.00029124	-0.577189	down	--	--	Molecular Function: protein serine/threonine kinase activity (GO:0004674);; Molecular Function: ATP binding (GO:0005524);; Biological Process: protein phosphorylation (GO:0006468);; Biological Process: signal transduction (GO:0007165);;	K06071|0|nvi:100114442|serine/threonine-protein kinase N; K06071 protein kinase N [EC:2.7.11.13] (A)	[T]	Signal transduction mechanisms	Hr1 repeat	Serine/threonine-protein kinase N GN=Pkn OS=Drosophila melanogaster (Fruit fly) PE=1 SV=1	1	--	PREDICTED: serine/threonine-protein kinase N isoform X4 [Nasonia vitripennis]	--	molecular function: catalytic activity (GO:0003824);; biological process: metabolic process (GO:0008152);; biological process: cellular process (GO:0009987);; molecular function: binding (GO:0005488);; biological process: response to stimulus (GO:0050896);; biological process: biological regulation (GO:0065007)
c42198.graph_c0	9.89e-18	-9.15635	down	--	--	--	--	--	--	--	--	--	--	--	--	--
c72586.graph_c1	7.25e-22	-1.67417	down	--	--	--	--	--	--	--	--	1	--	PREDICTED: tctex1 domain-containing protein A isoform X1 [Nasonia vitripennis]	--	--
c73873.graph_c0	7.98e-05	-0.663033	down	--	--	--	--	--	--	--	--	--	--	--	--	--
c74338.graph_c0	0.000146197	-1.63478	down	--	--	Molecular Function: binding (GO:0005488);;	--	--	--	Zinc-finger double domain;; Zinc finger, C2H2 type;; C2H2-type zinc finger	Longitudinals lacking protein, isoforms A/B/D/L OS=Drosophila melanogaster (Fruit fly) PE=1 SV=1	6	RNA processing and modification	PREDICTED: oocyte zinc finger protein XlCOF20-like [Nasonia vitripennis]	--	molecular function: binding (GO:0005488)
c16653.graph_c0	0.000121812	-0.604514	down	[O]	Posttranslational modification, protein turnover, chaperones	Molecular Function: aspartic-type endopeptidase activity (GO:0004190);; Cellular Component: integral component of membrane (GO:0016021);;	K09595|0|nvi:100116382|minor histocompatibility antigen H13; K09595 minor histocompatibility antigen H13 [EC:3.4.23.-] (A)	[S]	Function unknown	Signal peptide peptidase;; Protein of unknown function (DUF1119);; Proteasome subunit	Probable proteasome subunit beta type-2 GN=Prosbeta4R2 OS=Drosophila melanogaster (Fruit fly) PE=2 SV=3	20	--	PREDICTED: minor histocompatibility antigen H13 [Nasonia vitripennis]	--	molecular function: catalytic activity (GO:0003824);; biological process: metabolic process (GO:0008152);; cellular component: membrane (GO:0016020);; cellular component: membrane part (GO:0044425)
c70229.graph_c0	6.02e-27	-9.69305	down	--	--	--	--	--	--	Homeobox domain	Homeobox protein SMOX-5 GN=SMOX-5 OS=Schistosoma mansoni (Blood fluke) PE=2 SV=1	1	--	putative homeobox protein [Schistosoma mansoni]	--	--
c56988.graph_c0	1.67e-11	-9.08666	down	--	--	--	--	--	--	--	--	--	--	PREDICTED: extensin-2-like [Nasonia vitripennis]	--	--
c68623.graph_c1	0.000422998	-1.5097	down	--	--	Molecular Function: sequence-specific DNA binding transcription factor activity (GO:0003700);; Cellular Component: nucleus (GO:0005634);; Biological Process: regulation of transcription, DNA-templated (GO:0006355);; Biological Process: multicellular organismal development (GO:0007275);; Molecular Function: sequence-specific DNA binding (GO:0043565);;	K09381|3.59363e-171|nvi:100114080|Prd; protein gooseberry; K09381 paired box protein 3/7 (A)	[K]	Transcription	'Paired box' domain;; Homeobox domain;; Homeodomain-like domain;; Winged helix-turn helix;; Homeobox KN domain	Segmentation protein paired GN=prd OS=Drosophila melanogaster (Fruit fly) PE=1 SV=1	3	--	PREDICTED: protein gooseberry [Nasonia vitripennis]	--	molecular function: nucleic acid binding transcription factor activity (GO:0001071);; biological process: biological regulation (GO:0065007);; cellular component: cell (GO:0005623);; cellular component: organelle (GO:0043226);; cellular component: cell part (GO:0044464);; biological process: multicellular organismal process (GO:0032501);; biological process: developmental process (GO:0032502);; b…
c73927.graph_c0	6.19e-11	-2.02872	down	--	--	--	--	--	--	--	--	1	--	PREDICTED: uncharacterized protein LOC100209555, partial [Hydra vulgaris]	--	--
c61411.graph_c0	2.43e-18	-5.56017	down	--	--	--	--	--	--	Lipase	Phospholipase A1 OS=Vespula squamosa (Southern yellow jacket) PE=1 SV=1	--	--	PREDICTED: pancreatic triacylglycerol lipase-like [Nasonia vitripennis]	--	--
c59917.graph_c0	3.5e-09	-3.15859	down	--	--	--	--	--	--	--	--	--	--	--	--	--
c72348.graph_c0	1.45e-110	-9.57773	down	[R]	General function prediction only	Molecular Function: binding (GO:0005488);;	K09194|3.21097e-13|xtr:100494434|sp4; Sp4 transcription factor; K09194 transcription factor Sp4 (A)	[R]	General function prediction only	Zinc finger, C2H2 type;; C2H2-type zinc finger	Transcription factor btd GN=btd OS=Drosophila melanogaster (Fruit fly) PE=2 SV=1	1	--	PREDICTED: uncharacterized protein LOC100866907, partial [Apis florea]	--	molecular function: binding (GO:0005488)
c58753.graph_c0	1.29e-11	-2.18572	down	[H]	Coenzyme transport and metabolism	Molecular Function: methylenetetrahydrofolate dehydrogenase (NADP+) activity (GO:0004488);; Biological Process: folic acid-containing compound biosynthetic process (GO:0009396);; Molecular Function: hydrolase activity (GO:0016787);; Biological Process: oxidation-reduction process (GO:0055114);;	--	[H]	Coenzyme transport and metabolism	Tetrahydrofolate dehydrogenase/cyclohydrolase, NAD(P)-binding domain;; Tetrahydrofolate dehydrogenase/cyclohydrolase, catalytic domain	Methenyltetrahydrofolate cyclohydrolase (Precursor) GN=Nmdmc OS=Drosophila melanogaster (Fruit fly) PE=2 SV=2	9	--	PREDICTED: bifunctional methylenetetrahydrofolate dehydrogenase/cyclohydrolase, mitochondrial [Nasonia vitripennis]	--	molecular function: catalytic activity (GO:0003824);; biological process: metabolic process (GO:0008152);; biological process: single-organism process (GO:0044699);; biological process: cellular process (GO:0009987)
c63339.graph_c0	4.35e-203	-4.7736	down	--	--	Molecular Function: calcium ion binding (GO:0005509);;	--	[T]	Signal transduction mechanisms	EF-hand domain pair;; EF hand;; EF-hand domain pair;; EF-hand domain;; EF-hand domain;; EF hand;; Cytoskeletal-regulatory complex EF hand;; Ca2+ insensitive EF hand	Troponin C OS=Tachypleus tridentatus (Japanese horseshoe crab) PE=1 SV=1	2	--	PREDICTED: troponin C-like [Nasonia vitripennis]	--	molecular function: binding (GO:0005488)
c71761.graph_c5	8.8e-06	-0.831357	down	--	--	--	--	--	--	--	--	--	--	--	--	--
c69340.graph_c2	0.000148646	-0.616445	down	[Q]	Secondary metabolites biosynthesis, transport and catabolism	--	--	[R]	General function prediction only	Indigoidine synthase A like protein;; pfkB family carbohydrate kinase;; Protein tyrosine phosphatase-like protein, PTPLA	Very-long-chain (3R)-3-hydroxyacyl-CoA dehydratase hpo-8 GN=hpo-8 OS=Caenorhabditis elegans PE=3 SV=2	1	--	PREDICTED: uncharacterized protein LOC100678438 [Nasonia vitripennis]	--	--
c56888.graph_c0	1.96e-07	-3.1428	down	--	--	--	--	--	--	--	--	--	--	--	--	--
c71232.graph_c0	2.36e-09	-2.88641	down	--	--	Molecular Function: protein serine/threonine kinase activity (GO:0004674);; Molecular Function: ATP binding (GO:0005524);; Biological Process: protein phosphorylation (GO:0006468);;	--	[T]	Signal transduction mechanisms	--	Dual specificity mitogen-activated protein kinase kinase dSOR1 GN=Dsor1 OS=Drosophila melanogaster (Fruit fly) PE=1 SV=2	2	--	PREDICTED: dual specificity mitogen-activated protein kinase kinase dSOR1 isoform X2 [Nasonia vitripennis]	--	molecular function: catalytic activity (GO:0003824);; biological process: metabolic process (GO:0008152);; biological process: cellular process (GO:0009987);; molecular function: binding (GO:0005488)
c71647.graph_c2	0.0350676	-0.352924	down	[R]	General function prediction only	--	K06947|0|nvi:100123461|polynucleotide 5'-hydroxyl-kinase NOL9; K06947 polynucleotide 5'-hydroxyl-kinase GRC3/NOL9 [EC:2.7.1.-] (A)	[R]	General function prediction only	Pre-mRNA cleavage complex II protein Clp1;; Molybdopterin guanine dinucleotide synthesis protein B;; CobQ/CobB/MinD/ParA nucleotide binding domain	Polynucleotide 5&apos;-hydroxyl-kinase NOL9 GN=CG8414 OS=Drosophila melanogaster (Fruit fly) PE=2 SV=1	3	--	PREDICTED: polynucleotide 5&apos;-hydroxyl-kinase NOL9 [Nasonia vitripennis]	--	--
c71147.graph_c0	7.14e-08	-0.841193	down	--	--	--	K18402|6.92796e-138|nvi:100118350|PHD finger protein 20; K18402 PHD finger protein 20 (A)	[R]	General function prediction only	RNA binding activity-knot of a chromodomain;; THAP domain	Histone-lysine N-methyltransferase ash1 GN=ash1 OS=Drosophila melanogaster (Fruit fly) PE=1 SV=3	1	--	PREDICTED: PHD finger protein 20 [Nasonia vitripennis]	--	--
c60473.graph_c0	9.47e-05	-0.761891	down	--	--	Cellular Component: membrane (GO:0016020);;	--	[R]	General function prediction only	DHHC palmitoyltransferase;; MIR domain;; Inositol 1,4,5-trisphosphate/ryanodine receptor	Stromal cell-derived factor 2-like protein (Precursor) GN=DDB_G0284847 OS=Dictyostelium discoideum (Slime mold) PE=3 SV=1	1	--	PREDICTED: palmitoyltransferase ZDHHC22-like isoform X1 [Nasonia vitripennis]	--	cellular component: membrane (GO:0016020)
c71866.graph_c0	0.000387415	-0.635864	down	[O]	Posttranslational modification, protein turnover, chaperones	--	--	[O]	Posttranslational modification, protein turnover, chaperones	ATPase family associated with various cellular activities (AAA);; Vps4 C terminal oligomerisation domain;; Holliday junction DNA helicase ruvB N-terminus;; AAA domain (dynein-related subfamily);; F-box domain;; Stabilization of polarity axis;; Transport protein Avl9	Fidgetin-like protein 1 GN=figl-1 OS=Caenorhabditis briggsae PE=3 SV=1	2	RNA processing and modification	PREDICTED: fidgetin-like protein 1 isoform X1 [Nasonia vitripennis]	--	--
c15184.graph_c0	1.18e-28	-9.75811	down	--	--	--	--	--	--	--	--	--	--	--	--	--
c50657.graph_c0	7.2e-07	-0.75554	down	[CE]	--	Molecular Function: magnesium ion binding (GO:0000287);; Molecular Function: isocitrate dehydrogenase (NAD+) activity (GO:0004449);; Biological Process: tricarboxylic acid cycle (GO:0006099);; Molecular Function: NAD binding (GO:0051287);;	K00030|0|nvi:100123725|isocitrate dehydrogenase [NAD] subunit beta, mitochondrial; K00030 isocitrate dehydrogenase (NAD+) [EC:1.1.1.41] (A)	[E]	Amino acid transport and metabolism	Isocitrate/isopropylmalate dehydrogenase	Probable isocitrate dehydrogenase [NAD] subunit beta, mitochondrial (Precursor) GN=idhb-1 OS=Caenorhabditis elegans PE=3 SV=1	1	--	PREDICTED: isocitrate dehydrogenase [NAD] subunit beta, mitochondrial [Nasonia vitripennis]	Citrate cycle (TCA cycle) (ko00020);; Carbon metabolism (ko01200);; 2-Oxocarboxylic acid metabolism (ko01210);; Biosynthesis of amino acids (ko01230)	molecular function: binding (GO:0005488);; molecular function: catalytic activity (GO:0003824);; biological process: metabolic process (GO:0008152);; biological process: single-organism process (GO:0044699);; biological process: cellular process (GO:0009987)
c63478.graph_c0	6.8e-33	-4.68994	down	--	--	--	--	--	--	--	--	--	--	--	--	--
c71900.graph_c0	4.72e-19	-1.73441	down	--	--	Cellular Component: intracellular (GO:0005622);; Molecular Function: zinc ion binding (GO:0008270);; Molecular Function: ligase activity (GO:0016874);;	K10608|0|nvi:100121202|E3 ubiquitin-protein ligase TRIM37-like; K10608 tripartite motif-containing protein 37 [EC:6.3.2.19] (A)	[O]	Posttranslational modification, protein turnover, chaperones	B-box zinc finger;; MATH domain	--	8	--	PREDICTED: E3 ubiquitin-protein ligase TRIM37-like isoform X2 [Nasonia vitripennis]	Ubiquitin mediated proteolysis (ko04120)	cellular component: cell (GO:0005623);; cellular component: cell part (GO:0044464);; molecular function: binding (GO:0005488);; molecular function: catalytic activity (GO:0003824);; biological process: metabolic process (GO:0008152)
c63664.graph_c0	1.7e-12	-5.1333	down	--	--	--	--	--	--	--	--	--	--	--	--	--
c17882.graph_c0	0.00960013	-0.485526	down	--	--	Cellular Component: integral component of membrane (GO:0016021);;	--	[X]	--	Myelin proteolipid protein (PLP or lipophilin)	--	1	--	PREDICTED: proteolipid protein DM beta isoform X2 [Harpegnathos saltator]	--	cellular component: membrane (GO:0016020);; cellular component: membrane part (GO:0044425)
c62085.graph_c0	3.35e-49	-7.27886	down	--	--	--	--	--	--	--	--	7	RNA processing and modification	PREDICTED: uncharacterized protein LOC100678254 [Nasonia vitripennis]	--	--
c68960.graph_c0	0.000995773	-1.49231	down	--	--	--	--	--	--	--	--	2	--	hypothetical protein [Cotesia congregata]	--	--
c52320.graph_c0	3.66e-21	-3.16252	down	--	--	--	--	--	--	DPCD protein family	--	1	--	PREDICTED: protein DPCD [Nasonia vitripennis]	--	--
c72497.graph_c0	2.65e-104	-8.10682	down	--	--	--	--	[DT]	--	--	Claspin homolog GN=CG32251 OS=Drosophila melanogaster (Fruit fly) PE=1 SV=1	442	RNA processing and modification	PREDICTED: claspin homolog [Nasonia vitripennis]	--	--
c69306.graph_c3	0.0350341	-0.402607	down	--	--	--	--	--	--	--	--	--	--	--	--	--
c69188.graph_c0	5.78e-92	-4.39703	down	--	--	Molecular Function: cysteine-type peptidase activity (GO:0008234);;	--	[D]	Cell cycle control, cell division, chromosome partitioning	Caspase domain	Caspase subunit p12 (Precursor) GN=Ice OS=Drosophila melanogaster (Fruit fly) PE=1 SV=2	117	RNA processing and modification	PREDICTED: caspase-1-like isoform X1 [Nasonia vitripennis]	--	molecular function: catalytic activity (GO:0003824);; biological process: metabolic process (GO:0008152)
c63221.graph_c0	0.00686697	-0.524431	down	--	--	Cellular Component: Golgi apparatus (GO:0005794);; Biological Process: cellular response to amino acid stimulus (GO:0071230);;	--	[T]	Signal transduction mechanisms	Roadblock/LC7 domain	Ragulator complex protein LAMTOR2 homolog GN=CG5189 OS=Drosophila melanogaster (Fruit fly) PE=2 SV=1	1	--	PREDICTED: ragulator complex protein LAMTOR2 homolog [Nasonia vitripennis]	--	cellular component: cell (GO:0005623);; cellular component: organelle (GO:0043226);; cellular component: cell part (GO:0044464);; biological process: cellular process (GO:0009987);; biological process: response to stimulus (GO:0050896)
c70150.graph_c0	1.16e-08	-0.799259	down	[RTKL]	--	Molecular Function: protein serine/threonine kinase activity (GO:0004674);; Molecular Function: ATP binding (GO:0005524);; Biological Process: protein phosphorylation (GO:0006468);;	K03097|0|nvi:100121624|Ckiialpha; casein kinase II alpha subunit (EC:2.7.11.1); K03097 casein kinase II subunit alpha [EC:2.7.11.1] (A)	[TDK]	--	Protein kinase domain;; Protein tyrosine kinase;; Phosphotransferase enzyme family	Casein kinase II subunit alpha OS=Spodoptera frugiperda (Fall armyworm) PE=2 SV=1	1	--	casein kinase II alpha subunit [Nasonia vitripennis]	Ribosome biogenesis in eukaryotes (ko03008);; Wnt signaling pathway (ko04310)	molecular function: catalytic activity (GO:0003824);; biological process: metabolic process (GO:0008152);; biological process: cellular process (GO:0009987);; molecular function: binding (GO:0005488)
c69355.graph_c0	4.13e-122	-8.50481	down	--	--	--	--	--	--	--	--	--	--	--	--	--
c17477.graph_c0	0.00822366	-0.483338	down	[R]	General function prediction only	--	--	[K]	Transcription	Ankyrin repeats (3 copies);; Ankyrin repeats (many copies);; Ankyrin repeat;; Ankyrin repeats (many copies);; Ankyrin repeat	Myotrophin homolog GN=mtpn OS=Dictyostelium discoideum (Slime mold) PE=3 SV=1	1	--	PREDICTED: myotrophin-like isoform 2 [Apis mellifera]	--	--
c73011.graph_c3	0.000585551	-0.496564	down	--	--	Molecular Function: organic cyclic compound binding (GO:0097159);; Molecular Function: heterocyclic compound binding (GO:1901363);;	K12875|0|nvi:100122901|apoptotic chromatin condensation inducer in the nucleus; K12875 apoptotic chromatin condensation inducer in the nucleus (A)	[B]	Chromatin structure and dynamics	RNA recognition motif. (a.k.a. RRM, RBD, or RNP domain);; RNA recognition motif. (a.k.a. RRM, RBD, or RNP domain);; AT hook motif	--	1	--	PREDICTED: apoptotic chromatin condensation inducer in the nucleus [Nasonia vitripennis]	RNA transport (ko03013);; mRNA surveillance pathway (ko03015);; Spliceosome (ko03040)	molecular function: binding (GO:0005488)
c72921.graph_c0	3.71e-11	-1.75752	down	[R]	General function prediction only	--	--	[R]	General function prediction only	Zinc finger, C2H2 type;; C2H2-type zinc finger;; Zinc-finger double domain;; Zinc-finger of C2H2 type;; Zinc-finger double-stranded RNA-binding	Serendipity locus protein H-1 GN=wdn OS=Drosophila melanogaster (Fruit fly) PE=1 SV=2	4	--	zinc finger protein [Hymenolepis microstoma]	--	--
c70003.graph_c0	1.08e-27	-2.07284	down	--	--	--	--	--	--	--	--	76	RNA processing and modification	PREDICTED: microtubule-associated protein futsch-like [Nasonia vitripennis]	--	--
c71716.graph_c0	1.34e-14	-3.76174	down	--	--	--	--	--	--	--	--	2	--	hypothetical protein CAPTEDRAFT_206368 [Capitella teleta]	--	--
c68156.graph_c0	2.45e-53	-5.81367	down	--	--	--	--	--	--	--	--	--	--	--	--	--
c69356.graph_c0	4.62e-10	-1.1806	down	--	--	--	--	--	--	--	--	--	--	--	--	--
c42500.graph_c0	8.49e-08	-1.18522	down	--	--	--	--	--	--	--	--	--	--	--	--	--
c71258.graph_c0	2.59e-05	-0.891309	down	[DKL]	--	--	--	[O]	Posttranslational modification, protein turnover, chaperones	Flavin containing amine oxidoreductase;; CDK-activating kinase assembly factor MAT1;; Flavin containing amine oxidoreductase;; NAD(P)-binding Rossmann-like domain;; Pyridine nucleotide-disulphide oxidoreductase;; Pyridine nucleotide-disulphide oxidoreductase;; FAD binding domain;; HI0933-like protein;; Glucose inhibited division protein A;; FAD dependent oxidoreductase;; Thi4 family	CDK-activating kinase assembly factor MAT1 OS=Marthasterias glacialis (Spiny starfish) PE=1 SV=1	1	RNA processing and modification	PREDICTED: spermine oxidase-like [Nasonia vitripennis]	--	--
c60743.graph_c0	1.48e-131	-7.27003	down	--	--	--	K16732|0|nvi:100120202|protein regulator of cytokinesis 1-like; K16732 protein regulator of cytokinesis 1 (A)	[DZ]	--	Microtubule associated protein (MAP65/ASE1 family)	--	1	--	PREDICTED: protein regulator of cytokinesis 1-like isoform X1 [Nasonia vitripennis]	--	--
c73251.graph_c0	0.0207673	-0.617967	down	--	--	--	--	--	--	--	--	--	--	--	--	--
c65782.graph_c0	1.32e-05	-0.9342	down	--	--	Molecular Function: binding (GO:0005488);;	--	[R]	General function prediction only	C2H2-type zinc finger;; Zinc finger, C2H2 type	Transcriptional repressor cubitus interruptus GN=ci OS=Drosophila melanogaster (Fruit fly) PE=1 SV=2	1	RNA processing and modification	PREDICTED: uncharacterized protein LOC100679737 [Nasonia vitripennis]	--	molecular function: binding (GO:0005488)
c57494.graph_c0	1.49e-10	-1.24894	down	--	--	Cellular Component: integral component of membrane (GO:0016021);; Molecular Function: transmembrane transporter activity (GO:0022857);; Biological Process: transmembrane transport (GO:0055085);;	--	[T]	Signal transduction mechanisms	Phosducin	Viral IAP-associated factor homolog GN=viaf OS=Drosophila melanogaster (Fruit fly) PE=1 SV=1	3	--	PREDICTED: viral IAP-associated factor homolog [Nasonia vitripennis]	--	cellular component: membrane (GO:0016020);; cellular component: membrane part (GO:0044425);; molecular function: transporter activity (GO:0005215);; biological process: localization (GO:0051179);; biological process: cellular process (GO:0009987);; biological process: single-organism process (GO:0044699)
c42489.graph_c0	1.4e-91	-6.84872	down	[S]	Function unknown	--	--	[R]	General function prediction only	Leucine rich repeat;; Leucine Rich repeats (2 copies);; Leucine Rich Repeat;; Leucine rich repeats (6 copies);; Leucine rich repeat	Chaoptin (Precursor) GN=chp OS=Drosophila melanogaster (Fruit fly) PE=1 SV=2	41	RNA processing and modification	PREDICTED: leucine-rich repeat-containing protein 32-like [Nasonia vitripennis]	--	--
c71462.graph_c0	9.48e-05	-1.02004	down	--	--	--	--	--	--	--	--	316	RNA processing and modification	PREDICTED: uncharacterized protein LOC100678782 [Nasonia vitripennis]	--	--
c70820.graph_c2	7.42e-06	-1.97801	down	--	--	--	--	--	--	Domain of unknown function (DUF4509)	--	1	RNA processing and modification	PREDICTED: uncharacterized protein LOC100679754 [Nasonia vitripennis]	--	--
c65798.graph_c0	1.83e-28	-1.70461	down	[O]	Posttranslational modification, protein turnover, chaperones	Cellular Component: membrane (GO:0016020);;	K17080|7.07572e-170|nvi:100114121|protein l(2)37Cc; K17080 prohibitin 1 (A)	[O]	Posttranslational modification, protein turnover, chaperones	SPFH domain / Band 7 family	Protein l(2)37Cc GN=l(2)37Cc OS=Drosophila melanogaster (Fruit fly) PE=2 SV=2	1	--	PREDICTED: protein l(2)37Cc [Nasonia vitripennis]	--	cellular component: membrane (GO:0016020)
c51754.graph_c0	0.000455502	-1.76002	down	[P]	Inorganic ion transport and metabolism	Molecular Function: ATP binding (GO:0005524);; Biological Process: ATP catabolic process (GO:0006200);; Biological Process: cation transport (GO:0006812);; Cellular Component: integral component of membrane (GO:0016021);; Molecular Function: cation-transporting ATPase activity (GO:0019829);; Molecular Function: metal ion binding (GO:0046872);;	K14951|8.76458e-133|nvi:100115629|probable cation-transporting ATPase 13A3; K14951 cation-transporting ATPase 13A3/4/5 [EC:3.6.3.-] (A)	[P]	Inorganic ion transport and metabolism	E1-E2 ATPase	Probable cation-transporting ATPase W08D2.5 GN=W08D2.5 OS=Caenorhabditis elegans PE=3 SV=2	4	--	PREDICTED: probable cation-transporting ATPase 13A3 isoform X1 [Nasonia vitripennis]	--	molecular function: binding (GO:0005488);; biological process: metabolic process (GO:0008152);; biological process: cellular process (GO:0009987);; biological process: single-organism process (GO:0044699);; biological process: localization (GO:0051179);; cellular component: membrane (GO:0016020);; cellular component: membrane part (GO:0044425);; molecular function: catalytic activity (GO:0003824)…
c72431.graph_c1	0.000286255	-0.697321	down	--	--	Cellular Component: cytoplasm (GO:0005737);; Biological Process: regulation of phosphorylation (GO:0042325);;	K17555|4.07438e-70|nvi:100115198|protein phosphatase 1 regulatory subunit 14C; K17555 protein phosphatase 1 regulatory subunit 14B (A)	--	--	PKC-activated protein phosphatase-1 inhibitor	--	7	--	PREDICTED: protein phosphatase 1 regulatory subunit 14C [Nasonia vitripennis]	--	cellular component: cell (GO:0005623);; cellular component: cell part (GO:0044464);; biological process: biological regulation (GO:0065007)
c68415.graph_c0	0.0175099	-0.748774	down	--	--	--	--	[R]	General function prediction only	Reverse transcriptase (RNA-dependent DNA polymerase);; Reverse transcriptase (RNA-dependent DNA polymerase)	Endonuclease (Fragment) OS=Nasonia vitripennis (Parasitic wasp) PE=3 SV=2	20	--	PREDICTED: flagellar attachment zone protein 1-like [Nasonia vitripennis]	--	--
c60269.graph_c0	5.49e-05	-2.16839	down	--	--	--	--	--	--	--	--	--	--	PREDICTED: calponin homology domain-containing protein DDB_G0272472-like isoform X1 [Nasonia vitripennis]	--	--
c68748.graph_c0	1.83e-08	-1.03564	down	[J]	Translation, ribosomal structure and biogenesis	Cellular Component: exosome (RNase complex) (GO:0000178);; Molecular Function: RNA binding (GO:0003723);; Molecular Function: exonuclease activity (GO:0004527);; Molecular Function: calcium ion binding (GO:0005509);; Biological Process: protein methylation (GO:0006479);; Molecular Function: protein methyltransferase activity (GO:0008276);;	K03679|8.45982e-144|nvi:100116156|exosome complex component RRP4; K03679 exosome complex component RRP4 (A)	[A]	RNA processing and modification	Methyltransferase domain;; Methyltransferase small domain;; Methyltransferase domain;; Methyltransferase domain;; Ribosomal protein L11 methyltransferase (PrmA);; Putative methyltransferase;; Methyltransferase domain;; Methyltransferase domain;; Exosome complex exonuclease RRP4 N-terminal region	SNAPIN protein homolog GN=snapin OS=Drosophila melanogaster (Fruit fly) PE=1 SV=1	1	--	PREDICTED: exosome complex component RRP4 [Nasonia vitripennis]	RNA degradation (ko03018)	cellular component: cell (GO:0005623);; cellular component: macromolecular complex (GO:0032991);; cellular component: cell part (GO:0044464);; molecular function: binding (GO:0005488);; molecular function: catalytic activity (GO:0003824);; biological process: metabolic process (GO:0008152);; biological process: cellular process (GO:0009987)
c61981.graph_c0	2.92e-23	-1.51198	down	--	--	--	K17263|0|nvi:100114294|cullin-associated NEDD8-dissociated protein 1; K17263 cullin-associated NEDD8-dissociated protein 1 (A)	[R]	General function prediction only	TATA-binding protein interacting (TIP20);; HEAT repeats;; HEAT-like repeat;; HEAT repeat;; Adaptin N terminal region;; non-SMC mitotic condensation complex subunit 1;; UME (NUC010) domain;; Armadillo/beta-catenin-like repeat	Cullin-associated NEDD8-dissociated protein 1 GN=Cand1 OS=Drosophila melanogaster (Fruit fly) PE=2 SV=1	1	--	PREDICTED: cullin-associated NEDD8-dissociated protein 1 isoform X1 [Nasonia vitripennis]	--	--
c73879.graph_c0	0.00726993	-0.403483	down	--	--	Molecular Function: ATP binding (GO:0005524);; Molecular Function: phosphatidylinositol phosphate kinase activity (GO:0016307);; Biological Process: intracellular signal transduction (GO:0035556);; Biological Process: cellular protein metabolic process (GO:0044267);; Biological Process: phosphatidylinositol phosphorylation (GO:0046854);; Molecular Function: metal ion binding (GO:0046872);;	K00921|0|nvi:100122133|1-phosphatidylinositol 3-phosphate 5-kinase; K00921 1-phosphatidylinositol-3-phosphate 5-kinase [EC:2.7.1.150] (A)	[T]	Signal transduction mechanisms	Phosphatidylinositol-4-phosphate 5-Kinase;; UBA-like domain	Putative 1-phosphatidylinositol 3-phosphate 5-kinase GN=fab1 OS=Drosophila melanogaster (Fruit fly) PE=1 SV=2	43	--	PREDICTED: 1-phosphatidylinositol 3-phosphate 5-kinase isoform X1 [Nasonia vitripennis]	Inositol phosphate metabolism (ko00562);; Phosphatidylinositol signaling system (ko04070);; Phagosome (ko04145)	molecular function: binding (GO:0005488);; molecular function: catalytic activity (GO:0003824);; biological process: metabolic process (GO:0008152);; biological process: cellular process (GO:0009987);; biological process: signaling (GO:0023052);; biological process: single-organism process (GO:0044699);; biological process: response to stimulus (GO:0050896);; biological process: biological regula…
c72664.graph_c1	0.000100365	-0.723726	down	--	--	Molecular Function: nucleotide binding (GO:0000166);; Molecular Function: RNA binding (GO:0003723);; Molecular Function: zinc ion binding (GO:0008270);;	K10643|0|nvi:100121651|alpha-protein kinase 1; K10643 CCR4-NOT transcription complex subunit 4 [EC:6.3.2.19] (A)	[K]	Transcription	RING/Ubox like zinc-binding domain;; RNA recognition motif. (a.k.a. RRM, RBD, or RNP domain);; RNA recognition motif. (a.k.a. RRM, RBD, or RNP domain);; RNA recognition motif (a.k.a. RRM, RBD, or RNP domain)	--	2	--	PREDICTED: alpha-protein kinase 1 [Nasonia vitripennis]	RNA degradation (ko03018)	molecular function: binding (GO:0005488)
c71345.graph_c4	1.9e-14	-1.14862	down	--	--	Molecular Function: motor activity (GO:0003774);; Molecular Function: ATP binding (GO:0005524);; Cellular Component: myosin complex (GO:0016459);;	K10356|0|nvi:100122677|Myo1A; myosin 1A; K10356 myosin I (A)	[Z]	Cytoskeleton	Myosin head (motor domain);; Myosin tail;; IQ calmodulin-binding motif;; Ubiquitin carboxyl-terminal hydrolase;; UBA/TS-N domain;; Zn-finger in ubiquitin-hydrolases and other protein;; Ubiquitin carboxyl-terminal hydrolase;; Zinc finger, C2H2 type;; C2H2-type zinc finger	Myosin-IA GN=Myo31DF OS=Drosophila melanogaster (Fruit fly) PE=2 SV=1	1	--	myosin 1A [Nasonia vitripennis]	--	molecular function: catalytic activity (GO:0003824);; biological process: metabolic process (GO:0008152);; molecular function: binding (GO:0005488);; cellular component: cell (GO:0005623);; cellular component: macromolecular complex (GO:0032991);; cellular component: organelle (GO:0043226);; cellular component: organelle part (GO:0044422);; cellular component: cell part (GO:0044464)
c66665.graph_c0	1.77e-08	-1.57289	down	[L]	Replication, recombination and repair	Molecular Function: nucleic acid binding (GO:0003676);; Molecular Function: ATP binding (GO:0005524);; Molecular Function: ATP-dependent helicase activity (GO:0008026);;	--	[A]	RNA processing and modification	Helicase associated domain (HA2);; Oligonucleotide/oligosaccharide-binding (OB)-fold;; Helicase conserved C-terminal domain	Probable pre-mRNA-splicing factor ATP-dependent RNA helicase mog-4 GN=mog-4 OS=Caenorhabditis elegans PE=1 SV=2	22	--	PREDICTED: probable ATP-dependent RNA helicase DHX34 [Nasonia vitripennis]	--	molecular function: binding (GO:0005488);; molecular function: catalytic activity (GO:0003824);; biological process: metabolic process (GO:0008152);; biological process: cellular process (GO:0009987);; biological process: single-organism process (GO:0044699)
c74049.graph_c0	0.00382482	-0.918386	down	[C]	Energy production and conversion	--	K00121|1.71318e-66|nvi:100118368|alcohol dehydrogenase class-3; K00121 S-(hydroxymethyl)glutathione dehydrogenase / alcohol dehydrogenase [EC:1.1.1.284 1.1.1.1] (A)	[Q]	Secondary metabolites biosynthesis, transport and catabolism	Alcohol dehydrogenase GroES-like domain	Alcohol dehydrogenase class-3 OS=Octopus vulgaris (Common octopus) PE=1 SV=1	1	--	PREDICTED: alcohol dehydrogenase class-3 [Nasonia vitripennis]	Glycolysis / Gluconeogenesis (ko00010);; Fatty acid degradation (ko00071);; Tyrosine metabolism (ko00350);; Retinol metabolism (ko00830);; Metabolism of xenobiotics by cytochrome P450 (ko00980);; Drug metabolism - cytochrome P450 (ko00982);; Carbon metabolism (ko01200);; Degradation of aromatic compounds (ko01220)	--
c72983.graph_c0	6.19e-17	-1.50704	down	--	--	--	--	--	--	--	--	--	--	--	--	--
c66611.graph_c0	1.53e-40	-2.21499	down	[R]	General function prediction only	--	--	[R]	General function prediction only	Phosphatidylethanolamine-binding protein	Phosphatidylethanolamine-binding protein homolog F40A3.3 GN=F40A3.3 OS=Caenorhabditis elegans PE=3 SV=1	1	--	PREDICTED: protein D2-like isoform X1 [Nasonia vitripennis]	--	--
c71852.graph_c4	0.000334415	-1.52281	down	--	--	--	--	--	--	--	--	--	--	--	--	--
c60489.graph_c0	0.00400971	-1.24431	down	--	--	--	--	--	--	DDE superfamily endonuclease	--	55	RNA processing and modification	PREDICTED: uncharacterized protein LOC105197177 [Solenopsis invicta]	--	--
c65358.graph_c0	4.76e-08	-0.866278	down	--	--	Molecular Function: microtubule motor activity (GO:0003777);; Cellular Component: cytoplasmic dynein complex (GO:0005868);; Biological Process: microtubule-based movement (GO:0007018);;	K10416|0|nvi:100122511|Dlic; dynein light intermediate chain; K10416 dynein light intermediate chain 1, cytosolic (A)	[N]	Cell motility	Dynein light intermediate chain (DLIC);; Dynein light intermediate chain (DLIC)	Cytoplasmic dynein 1 light intermediate chain 1 GN=dync1li1 OS=Dictyostelium discoideum (Slime mold) PE=3 SV=1	1	--	PREDICTED: cytoplasmic dynein 1 light intermediate chain 1 isoform X2 [Nasonia vitripennis]	Phagosome (ko04145)	molecular function: catalytic activity (GO:0003824);; biological process: metabolic process (GO:0008152);; cellular component: cell (GO:0005623);; cellular component: macromolecular complex (GO:0032991);; cellular component: organelle (GO:0043226);; cellular component: organelle part (GO:0044422);; cellular component: cell part (GO:0044464);; biological process: cellular process (GO:0009987);; bi…
c70558.graph_c0	0.0483984	-0.420774	down	--	--	--	--	[U]	Intracellular trafficking, secretion, and vesicular transport	Exocyst complex component Sec3;; Exocyst complex component Sec3;; Exocyst complex component SEC3 N-terminal PIP2 binding PH	Exocyst complex component 1 GN=sec3 OS=Drosophila melanogaster (Fruit fly) PE=1 SV=2	1	--	PREDICTED: LOW QUALITY PROTEIN: exocyst complex component 1 [Nasonia vitripennis]	--	--
c70629.graph_c1	0.000350282	-0.54949	down	[L]	Replication, recombination and repair	--	K02328|0|nvi:100124034|DNA polymerase delta small subunit-like; K02328 DNA polymerase delta subunit 2 (A)	[L]	Replication, recombination and repair	DNA polymerase alpha/epsilon subunit B;; Helix-loop-helix DNA-binding domain	DNA polymerase delta small subunit GN=CG12018 OS=Drosophila melanogaster (Fruit fly) PE=2 SV=1	1	--	PREDICTED: DNA polymerase delta small subunit-like isoform X1 [Nasonia vitripennis]	Purine metabolism (ko00230);; Pyrimidine metabolism (ko00240);; DNA replication (ko03030);; Base excision repair (ko03410);; Nucleotide excision repair (ko03420);; Mismatch repair (ko03430);; Homologous recombination (ko03440)	--
c65541.graph_c0	3.86e-14	-1.80958	down	--	--	--	--	[S]	Function unknown	Potential Monad-binding region of RPAP3	--	1	--	PREDICTED: LOW QUALITY PROTEIN: RNA polymerase II-associated protein 3 [Nasonia vitripennis]	--	--
c71625.graph_c1	8.12e-18	-1.47976	down	[J]	Translation, ribosomal structure and biogenesis	Molecular Function: GTP binding (GO:0005525);;	K06942|0|nvi:100122435|obg-like ATPase 1; K06942 (A)	[R]	General function prediction only	Protein of unknown function (DUF933);; 50S ribosome-binding GTPase;; Ferrous iron transport protein B	Obg-like ATPase 1 {ECO:0000255|HAMAP-Rule:MF_03167} GN=CG1354 OS=Drosophila melanogaster (Fruit fly) PE=1 SV=1	1	--	PREDICTED: GTP-binding protein CG1354-like [Megachile rotundata]	--	molecular function: binding (GO:0005488)
c73355.graph_c3	1.01e-28	-2.52265	down	--	--	--	--	[S]	Function unknown	Uncharacterized conserved protein (DUF2217)	--	1	--	PREDICTED: protein FAM73B isoform X1 [Nasonia vitripennis]	--	--
c42601.graph_c0	8.2e-13	-1.09233	down	[O]	Posttranslational modification, protein turnover, chaperones	Molecular Function: threonine-type endopeptidase activity (GO:0004298);; Cellular Component: nucleus (GO:0005634);; Cellular Component: cytoplasm (GO:0005737);; Biological Process: ubiquitin-dependent protein catabolic process (GO:0006511);; Cellular Component: proteasome core complex, alpha-subunit complex (GO:0019773);;	K02726|6.65232e-161|nvi:100115262|proteasome subunit alpha type-2; K02726 20S proteasome subunit alpha 2 [EC:3.4.25.1] (A)	[O]	Posttranslational modification, protein turnover, chaperones	Proteasome subunit;; Proteasome subunit A N-terminal signature	Proteasome subunit alpha type-2 GN=Prosalpha2 OS=Drosophila melanogaster (Fruit fly) PE=1 SV=1	1	--	PREDICTED: proteasome subunit alpha type-2 [Nasonia vitripennis]	Proteasome (ko03050)	molecular function: catalytic activity (GO:0003824);; biological process: metabolic process (GO:0008152);; cellular component: cell (GO:0005623);; cellular component: organelle (GO:0043226);; cellular component: cell part (GO:0044464);; biological process: cellular process (GO:0009987);; cellular component: macromolecular complex (GO:0032991)
c69521.graph_c1	1.94e-13	-1.02206	down	[R]	General function prediction only	Molecular Function: Rab GTPase activator activity (GO:0005097);; Biological Process: positive regulation of Rab GTPase activity (GO:0032851);;	--	[R]	General function prediction only	Rab-GTPase-TBC domain;; Kinesin protein;; Phosphotyrosine interaction domain (PTB/PID);; Ribosomal L29 protein	Ecotropic viral integration site 5 ortholog GN=Evi5 OS=Drosophila melanogaster (Fruit fly) PE=1 SV=3	1	--	PREDICTED: rab GTPase-activating protein 1-like isoform X1 [Nasonia vitripennis]	--	molecular function: enzyme regulator activity (GO:0030234);; biological process: biological regulation (GO:0065007)
c59673.graph_c0	1.41e-31	-1.65221	down	[J]	Translation, ribosomal structure and biogenesis	Molecular Function: structural constituent of ribosome (GO:0003735);; Cellular Component: ribosome (GO:0005840);; Biological Process: translation (GO:0006412);; Molecular Function: metal ion binding (GO:0046872);;	K02951|5.43969e-85|nvi:100114141|40S ribosomal protein S12; K02951 small subunit ribosomal protein S12e (A)	[J]	Translation, ribosomal structure and biogenesis	Ribosomal protein L7Ae/L30e/S12e/Gadd45 family	40S ribosomal protein S12 GN=RpS12 OS=Drosophila melanogaster (Fruit fly) PE=1 SV=2	1	--	PREDICTED: zinc finger MYND domain-containing protein 10-like [Megachile rotundata]	Ribosome (ko03010)	molecular function: structural molecule activity (GO:0005198);; cellular component: cell (GO:0005623);; cellular component: macromolecular complex (GO:0032991);; cellular component: organelle (GO:0043226);; cellular component: cell part (GO:0044464);; biological process: metabolic process (GO:0008152);; biological process: cellular process (GO:0009987);; molecular function: binding (GO:0005488)
c68859.graph_c1	2.55e-16	-3.26124	down	--	--	--	--	--	--	--	--	5	RNA processing and modification	PREDICTED: uncharacterized protein LOC100679938 [Nasonia vitripennis]	--	--
c70522.graph_c0	0.000124116	-0.662229	down	[ER]	--	Molecular Function: transporter activity (GO:0005215);; Cellular Component: integral component of membrane (GO:0016021);; Biological Process: transmembrane transport (GO:0055085);;	K14388|0|nvi:100679331|putative sodium-dependent multivitamin transporter; K14388 solute carrier family 5 (sodium-coupled monocarboxylate transporter), member 8/12 (A)	[P]	Inorganic ion transport and metabolism	Sodium:solute symporter family	Putative sodium-dependent multivitamin transporter GN=CG32669 OS=Drosophila melanogaster (Fruit fly) PE=2 SV=1	1	--	PREDICTED: putative sodium-dependent multivitamin transporter [Nasonia vitripennis]	--	molecular function: transporter activity (GO:0005215);; cellular component: membrane (GO:0016020);; cellular component: membrane part (GO:0044425);; biological process: cellular process (GO:0009987);; biological process: single-organism process (GO:0044699);; biological process: localization (GO:0051179)
c71011.graph_c0	6.94e-172	-5.76887	down	--	--	--	K14315|0|nvi:100170107|Ndc1; nucleoporin Ndc1; K14315 nucleoporin NDC1 (A)	[S]	Function unknown	Nucleoporin protein Ndc1-Nup;; Putative methyltransferase	Nucleoporin Ndc1 GN=Ndc1 OS=Drosophila pseudoobscura pseudoobscura (Fruit fly) PE=3 SV=1	1	--	nucleoporin Ndc1 [Nasonia vitripennis]	RNA transport (ko03013)	--
c65759.graph_c0	9.21e-12	-1.35542	down	[O]	Posttranslational modification, protein turnover, chaperones	--	K01409|0|nvi:100118784|probable tRNA N6-adenosine threonylcarbamoyltransferase, mitochondrial; K01409 N6-L-threonylcarbamoyladenine synthase [EC:2.3.1.234] (A)	[O]	Posttranslational modification, protein turnover, chaperones	Glycoprotease family;; 50S ribosome-binding GTPase;; GTP1/OBG;; Ferrous iron transport protein B	Probable tRNA N6-adenosine threonylcarbamoyltransferase, mitochondrial {ECO:0000255|HAMAP-Rule:MF_03179} (Precursor) GN=CG14231 OS=Drosophila melanogaster (Fruit fly) PE=2 SV=1	1	--	PREDICTED: probable tRNA N6-adenosine threonylcarbamoyltransferase, mitochondrial isoform X1 [Nasonia vitripennis]	--	--
c61236.graph_c0	1.65e-57	-2.91982	down	--	--	Molecular Function: DNA binding (GO:0003677);; Molecular Function: transcription coactivator activity (GO:0003713);; Biological Process: regulation of transcription, DNA-templated (GO:0006355);;	--	[K]	Transcription	Transcriptional Coactivator p15 (PC4)	Putative RNA polymerase II transcriptional coactivator GN=T13F2.2 OS=Caenorhabditis elegans PE=3 SV=1	1	--	PREDICTED: activated RNA polymerase II transcriptional coactivator p15 [Nasonia vitripennis]	--	molecular function: binding (GO:0005488);; molecular function: protein binding transcription factor activity (GO:0000988);; biological process: biological regulation (GO:0065007)
c51026.graph_c0	3.51e-08	-1.83759	down	--	--	Molecular Function: zinc ion binding (GO:0008270);;	K15698|0|nvi:100121927|RING finger protein 121; K15698 RING finger protein 121 (A)	[O]	Posttranslational modification, protein turnover, chaperones	Ring finger domain	RING finger protein 121 GN=rnf-121 OS=Caenorhabditis elegans PE=3 SV=1	4	--	PREDICTED: RING finger protein 121 isoform X3 [Nasonia vitripennis]	--	molecular function: binding (GO:0005488)
c20626.graph_c0	9.55e-07	-1.93267	down	--	--	--	K03120|3.05345e-07|nvi:100113696|Tbp; TATA binding protein; K03120 transcription initiation factor TFIID TATA-box-binding protein (A)	--	--	--	--	1	--	PREDICTED: interaptin-like [Apis dorsata]	Basal transcription factors (ko03022)	--
c63266.graph_c1	3.97e-174	-10.7413	down	--	--	--	--	--	--	--	--	--	--	--	--	--
c71060.graph_c1	2.52e-52	-2.51475	down	[R]	General function prediction only	--	K18621|0|nvi:100117378|probable GPI-anchored adhesin-like protein PGA55; K18621 actin-binding protein anillin (A)	[YU]	--	PH domain;; WD domain, G-beta repeat	Nucleoporin SEH1 {ECO:0000250|UniProtKB:Q96EE3} OS=Caenorhabditis elegans PE=3 SV=1	672	--	PREDICTED: probable GPI-anchored adhesin-like protein PGA55 [Nasonia vitripennis]	--	--
c71480.graph_c2	5.43e-05	-0.613034	down	--	--	Molecular Function: SNAP receptor activity (GO:0005484);; Biological Process: intracellular protein transport (GO:0006886);; Cellular Component: membrane (GO:0016020);; Biological Process: vesicle-mediated transport (GO:0016192);;	--	[U]	Intracellular trafficking, secretion, and vesicular transport	Syntaxin-like protein;; SNARE domain	--	2	RNA processing and modification	PREDICTED: syntaxin-12 [Apis mellifera]	--	molecular function: binding (GO:0005488);; biological process: localization (GO:0051179);; cellular component: membrane (GO:0016020)
c73756.graph_c0	0.00141758	-0.90418	down	--	--	--	--	--	--	--	--	--	--	--	--	--
c66057.graph_c0	0.000123535	-1.34077	down	--	--	--	--	--	--	--	--	--	--	Protein spaetzle [Cerapachys biroi]	--	--
c58679.graph_c0	1.3e-19	-8.9868	down	--	--	Cellular Component: nucleosome (GO:0000786);; Molecular Function: DNA binding (GO:0003677);; Cellular Component: nucleus (GO:0005634);; Biological Process: nucleosome assembly (GO:0006334);; Molecular Function: protein heterodimerization activity (GO:0046982);;	K11275|4.45312e-30|nvi:100118153|histone H1-like; K11275 histone H1/5 (A)	[B]	Chromatin structure and dynamics	linker histone H1 and H5 family	Late histone H1 OS=Lytechinus pictus (Painted sea urchin) PE=3 SV=1	1	--	PREDICTED: histone H1-like [Nasonia vitripennis]	--	cellular component: cell (GO:0005623);; cellular component: macromolecular complex (GO:0032991);; cellular component: organelle (GO:0043226);; cellular component: organelle part (GO:0044422);; cellular component: cell part (GO:0044464);; molecular function: binding (GO:0005488);; biological process: cellular process (GO:0009987);; biological process: cellular component organization or biogenesis …
c66915.graph_c1	0.001918	-1.49835	down	--	--	--	--	--	--	--	--	--	--	--	--	--
c72253.graph_c1	0.036099	-0.805604	down	--	--	--	--	--	--	--	--	--	--	--	--	--
c58792.graph_c0	1.31e-13	-5.94993	down	--	--	--	--	--	--	--	--	--	--	PREDICTED: reticulocyte binding protein 2 homolog b-like isoform X2 [Nasonia vitripennis]	--	--
c69970.graph_c0	1.6e-06	-0.879967	down	[G]	Carbohydrate transport and metabolism	Cellular Component: Golgi membrane (GO:0000139);; Molecular Function: alpha-1,3-mannosylglycoprotein 2-beta-N-acetylglucosaminyltransferase activity (GO:0003827);; Biological Process: protein glycosylation (GO:0006486);;	--	[G]	Carbohydrate transport and metabolism	GNT-I family;; Carbohydrate kinase	Putative alpha-1,3-mannosyl-glycoprotein 2-beta-N-acetylglucosaminyltransferase GN=gly-13 OS=Caenorhabditis elegans PE=2 SV=2	1	--	PREDICTED: alpha-1,3-mannosyl-glycoprotein 2-beta-N-acetylglucosaminyltransferase [Nasonia vitripennis]	--	cellular component: cell (GO:0005623);; cellular component: membrane (GO:0016020);; cellular component: organelle (GO:0043226);; cellular component: organelle part (GO:0044422);; cellular component: cell part (GO:0044464);; molecular function: catalytic activity (GO:0003824);; biological process: metabolic process (GO:0008152);; biological process: cellular process (GO:0009987);; biological proce…
c73432.graph_c0	9.17e-11	-1.06127	down	[TZDR]	--	--	--	[T]	Signal transduction mechanisms	EF-hand domain pair;; EF hand;; EF hand;; EF-hand domain	Calcineurin subunit B GN=CNB1 OS=Naegleria gruberi (Amoeba) PE=3 SV=1	1	RNA processing and modification	PREDICTED: uncharacterized protein LOC100678525 [Nasonia vitripennis]	--	--
c70960.graph_c1	2.48e-47	-2.20454	down	[JO]	--	Molecular Function: DNA binding (GO:0003677);; Molecular Function: chromatin binding (GO:0003682);; Cellular Component: nucleus (GO:0005634);;	K09522|0|nvi:100119084|dnaJ homolog subfamily C member 2; K09522 DnaJ homolog subfamily C member 2 (A)	[O]	Posttranslational modification, protein turnover, chaperones	DnaJ domain;; Myb-like DNA-binding domain;; Myb-like DNA-binding domain	DnaJ homolog subfamily A member 1 homolog (Precursor) GN=dnaja1 OS=Dictyostelium discoideum (Slime mold) PE=3 SV=1	1	--	PREDICTED: dnaJ homolog subfamily C member 2 isoform X1 [Nasonia vitripennis]	--	molecular function: binding (GO:0005488);; cellular component: cell (GO:0005623);; cellular component: organelle (GO:0043226);; cellular component: cell part (GO:0044464)
c58092.graph_c0	1.44e-11	-4.45942	down	--	--	--	--	--	--	DNA/RNA non-specific endonuclease	--	681	RNA processing and modification	PREDICTED: uncharacterized protein LOC100116763 [Nasonia vitripennis]	--	--
c60772.graph_c0	0.0171915	-1.29576	down	--	--	--	--	[R]	General function prediction only	Zinc finger, C2H2 type;; Zinc-finger double domain;; C2H2-type zinc finger	Longitudinals lacking protein, isoforms J/P/Q/S/Z OS=Drosophila melanogaster (Fruit fly) PE=1 SV=4	1	--	hypothetical protein LOTGIDRAFT_114323 [Lottia gigantea]	--	--
c70422.graph_c1	6.49e-19	-3.28165	down	[R]	General function prediction only	--	--	[M]	Cell wall/membrane/envelope biogenesis	Ankyrin repeats (3 copies);; Ankyrin repeat;; Ankyrin repeats (many copies);; Ankyrin repeats (many copies);; Ankyrin repeat	Ankyrin repeat, PH and SEC7 domain containing protein secG GN=secG OS=Dictyostelium discoideum (Slime mold) PE=2 SV=1	2	--	ankyrin repeat protein [Trichomonas vaginalis G3]	--	--
c54030.graph_c0	6.39e-24	-2.79314	down	[S]	Function unknown	--	--	[S]	Function unknown	Cysteine-rich secretory protein family	Venom allergen 3 (Precursor) OS=Solenopsis invicta (Red imported fire ant) PE=1 SV=2	1	--	antigen 5-like protein 1 precursor [Nasonia vitripennis]	--	--
c64410.graph_c0	0.000248546	-0.99525	down	--	--	Molecular Function: nucleic acid binding (GO:0003676);; Molecular Function: zinc ion binding (GO:0008270);;	K12848|7.93817e-86|ame:551832|GB16932; zinc finger matrin-type protein 2-like; K12848 U4/U6.U5 tri-snRNP component SNU23 (A)	[R]	General function prediction only	Zinc-finger double-stranded RNA-binding;; Zinc-finger of C2H2 type	Putative zinc finger protein ZK686.4 GN=ZK686.4 OS=Caenorhabditis elegans PE=4 SV=1	1	--	PREDICTED: zinc finger matrin-type protein 2-like [Apis mellifera]	Spliceosome (ko03040)	molecular function: binding (GO:0005488)
c17555.graph_c0	5.45e-28	-7.47501	down	--	--	--	--	--	--	--	--	--	--	--	--	--
c63200.graph_c0	6.23e-06	-0.692615	down	[J]	Translation, ribosomal structure and biogenesis	Molecular Function: threonine-type endopeptidase activity (GO:0004298);; Cellular Component: nucleus (GO:0005634);; Cellular Component: cytoplasm (GO:0005737);; Cellular Component: proteasome core complex (GO:0005839);; Biological Process: proteolysis involved in cellular protein catabolic process (GO:0051603);;	K02736|1.13406e-151|nvi:100116961|proteasome subunit beta type-4; K02736 20S proteasome subunit beta 7 [EC:3.4.25.1] (A)	[O]	Posttranslational modification, protein turnover, chaperones	Proteasome subunit;; Metallopeptidase family M24;; Metallopeptidase family M24	Proteasome subunit beta type-4 GN=Prosbeta7 OS=Drosophila melanogaster (Fruit fly) PE=2 SV=1	1	--	PREDICTED: proteasome subunit beta type-4 isoform X1 [Nasonia vitripennis]	Proteasome (ko03050)	molecular function: catalytic activity (GO:0003824);; biological process: metabolic process (GO:0008152);; cellular component: cell (GO:0005623);; cellular component: organelle (GO:0043226);; cellular component: cell part (GO:0044464);; cellular component: macromolecular complex (GO:0032991)
c69055.graph_c1	6.05e-05	-0.588566	down	[B]	Chromatin structure and dynamics	Cellular Component: nucleosome (GO:0000786);; Molecular Function: DNA binding (GO:0003677);; Cellular Component: nucleus (GO:0005634);; Biological Process: nucleosome assembly (GO:0006334);; Molecular Function: protein heterodimerization activity (GO:0046982);;	K11254|6.44304e-30|bom:102275363|histone H4-like; K11254 histone H4 (A)	[B]	Chromatin structure and dynamics	Core histone H2A/H2B/H3/H4;; TATA box binding protein associated factor (TAF);; Histone-like transcription factor (CBF/NF-Y) and archaeal histone	Histone H4 GN=H4DEKL OS=Dendronephthya klunzingeri (Klunzinger&apos;s soft coral) PE=3 SV=3	1	--	GM13181 [Drosophila sechellia]	Alcoholism (ko05034);; Viral carcinogenesis (ko05203);; Systemic lupus erythematosus (ko05322)	cellular component: cell (GO:0005623);; cellular component: macromolecular complex (GO:0032991);; cellular component: organelle (GO:0043226);; cellular component: organelle part (GO:0044422);; cellular component: cell part (GO:0044464);; molecular function: binding (GO:0005488);; biological process: cellular process (GO:0009987);; biological process: cellular component organization or biogenesis …
c69033.graph_c0	2.35e-11	-3.78918	down	--	--	Molecular Function: peptidase activity (GO:0008233);;	--	[E]	Amino acid transport and metabolism	Trypsin;; Regulatory CLIP domain of proteinases	Serine protease easter (Precursor) GN=ea OS=Drosophila melanogaster (Fruit fly) PE=1 SV=3	27	--	PREDICTED: LOW QUALITY PROTEIN: serine protease easter-like [Nasonia vitripennis]	--	molecular function: catalytic activity (GO:0003824);; biological process: metabolic process (GO:0008152)
c72393.graph_c1	1.85e-57	-5.30235	down	--	--	--	--	--	--	--	--	--	--	--	--	--
c51000.graph_c0	1.14e-112	-12.7799	down	--	--	--	K18739|4.38897e-74|nvi:100123028|protein bicaudal D-like; K18739 protein bicaudal D (A)	[U]	Intracellular trafficking, secretion, and vesicular transport	Microtubule-associated protein Bicaudal-D	Protein bicaudal D GN=BicD OS=Drosophila melanogaster (Fruit fly) PE=1 SV=2	1	--	PREDICTED: LOW QUALITY PROTEIN: protein bicaudal D-like [Nasonia vitripennis]	--	--
c70085.graph_c1	0.00173825	-1.24907	down	--	--	--	K14972|3.31668e-150|nvi:100118595|PAX-interacting protein 1; K14972 PAX-interacting protein 1 (A)	[KTDL]	--	twin BRCT domain;; BRCA1 C Terminus (BRCT) domain	--	1	--	PREDICTED: PAX-interacting protein 1 [Nasonia vitripennis]	--	--
c61585.graph_c0	2.33e-142	-4.92669	down	--	--	--	--	--	--	RNA recognition motif. (a.k.a. RRM, RBD, or RNP domain);; RNA recognition motif (a.k.a. RRM, RBD, or RNP domain)	--	178	RNA processing and modification	PREDICTED: myb-like protein I [Nasonia vitripennis]	--	--
c67661.graph_c0	0.00646976	-0.561523	down	[R]	General function prediction only	Biological Process: compound eye morphogenesis (GO:0001745);; Molecular Function: ubiquitin-protein transferase activity (GO:0004842);; Molecular Function: protein binding (GO:0005515);; Biological Process: imaginal disc-derived leg morphogenesis (GO:0007480);; Biological Process: protein localization (GO:0008104);; Biological Process: imaginal disc-derived wing margin morphogenesis (GO:0008587);…	K10645|0|nvi:100122502|E3 ubiquitin-protein ligase MIB1; K10645 E3 ubiquitin-protein ligase mind-bomb [EC:6.3.2.19] (A)	[R]	General function prediction only	Ankyrin repeats (3 copies);; Ankyrin repeat;; Mib_herc2;; Ankyrin repeats (many copies);; Ankyrin repeats (many copies);; Ankyrin repeat;; Zinc finger, C3HC4 type (RING finger);; Zinc finger, ZZ type	E3 ubiquitin-protein ligase mind-bomb GN=mib1 OS=Drosophila melanogaster (Fruit fly) PE=1 SV=3	1	--	PREDICTED: E3 ubiquitin-protein ligase MIB1 isoform X1 [Nasonia vitripennis]	--	biological process: multicellular organismal process (GO:0032501);; biological process: developmental process (GO:0032502);; biological process: single-organism process (GO:0044699);; molecular function: catalytic activity (GO:0003824);; biological process: metabolic process (GO:0008152);; molecular function: binding (GO:0005488);; biological process: localization (GO:0051179);; biological proces…
c69393.graph_c0	1.62e-21	-1.90072	down	--	--	Molecular Function: ubiquitin-protein transferase activity (GO:0004842);; Molecular Function: zinc ion binding (GO:0008270);; Biological Process: protein ubiquitination (GO:0016567);; Molecular Function: protein tag (GO:0031386);;	K11981|0|nvi:100118782|E3 ubiquitin-protein ligase NRDP1; K11981 E3 ubiquitin-protein ligase NRDP1 [EC:6.3.2.19] (A)	[T]	Signal transduction mechanisms	USP8 interacting;; Zinc finger, C3HC4 type (RING finger);; U-box domain;; Ring finger domain;; Zinc finger, C3HC4 type (RING finger);; Zinc finger, C3HC4 type (RING finger)	--	1	--	PREDICTED: E3 ubiquitin-protein ligase NRDP1 [Nasonia vitripennis]	Endocytosis (ko04144)	molecular function: catalytic activity (GO:0003824);; biological process: metabolic process (GO:0008152);; molecular function: binding (GO:0005488);; biological process: cellular process (GO:0009987);; molecular function: protein tag (GO:0031386)
c60136.graph_c0	2.72e-11	-7.78437	down	--	--	--	--	--	--	--	--	--	--	--	--	--
c71533.graph_c1	0.000259424	-0.57904	down	[EF]	--	Molecular Function: aspartate carbamoyltransferase activity (GO:0004070);; Molecular Function: carbamoyl-phosphate synthase (ammonia) activity (GO:0004087);; Molecular Function: dihydroorotase activity (GO:0004151);; Molecular Function: hydrolase activity, hydrolyzing O-glycosyl compounds (GO:0004553);; Molecular Function: ATP binding (GO:0005524);; Biological Process: 'de novo' pyrimidine nucleo…	K11540|0|ame:410408|Cad, GB16437; conserved ATPase domain protein; K11540 carbamoyl-phosphate synthase / aspartate carbamoyltransferase / dihydroorotase [EC:6.3.5.5 2.1.3.2 3.5.2.3] (A)	[R]	General function prediction only	Aspartate/ornithine carbamoyltransferase, carbamoyl-P binding domain;; Aspartate/ornithine carbamoyltransferase, Asp/Orn binding domain;; MGS-like domain;; Amidohydrolase;; Amidohydrolase family;; Carbamoyl-phosphate synthase L chain, ATP binding domain;; ATP-grasp domain;; Amidohydrolase	Dihydroorotase GN=r OS=Drosophila melanogaster (Fruit fly) PE=1 SV=3	1	--	PREDICTED: CAD protein-like [Bombus impatiens]	Pyrimidine metabolism (ko00240);; Alanine, aspartate and glutamate metabolism (ko00250)	molecular function: catalytic activity (GO:0003824);; biological process: metabolic process (GO:0008152);; molecular function: binding (GO:0005488);; biological process: cellular process (GO:0009987);; biological process: single-organism process (GO:0044699)
c67732.graph_c0	1.17e-10	-2.45081	down	[EM]	--	--	--	--	--	Dihydrodipicolinate synthetase family;; Dihydrodipicolinate synthetase family	--	1	--	PREDICTED: N-acetylneuraminate lyase-like [Nasonia vitripennis]	--	--
c19744.graph_c0	1.28e-08	-2.96718	down	[R]	General function prediction only	Molecular Function: nucleic acid binding (GO:0003676);; Molecular Function: metal ion binding (GO:0046872);;	K09218|0|nvi:100114879|protein escargot-like; K09218 snail, invertebrate (A)	[K]	Transcription	Zinc finger, C2H2 type;; Zinc-finger double domain;; C2H2-type zinc finger;; C2H2-type zinc finger;; Zinc-finger double-stranded RNA-binding;; Zinc-finger of C2H2 type	Protein escargot GN=esg OS=Drosophila melanogaster (Fruit fly) PE=1 SV=2	1	--	PREDICTED: protein escargot-like [Nasonia vitripennis]	--	molecular function: binding (GO:0005488)
c23590.graph_c0	4.07e-129	-10.1058	down	--	--	--	--	--	--	--	--	--	--	--	--	--
c70445.graph_c2	4.26e-05	-0.828258	down	--	--	Molecular Function: structural constituent of ribosome (GO:0003735);; Cellular Component: ribosome (GO:0005840);; Biological Process: translation (GO:0006412);;	K02914|1.53306e-20|nvi:100120117|39S ribosomal protein L34, mitochondrial; K02914 large subunit ribosomal protein L34 (A)	--	--	Ribosomal protein L34	39S ribosomal protein L34, mitochondrial (Precursor) GN=mRpL34 OS=Drosophila melanogaster (Fruit fly) PE=3 SV=1	36	RNA processing and modification	PREDICTED: 39S ribosomal protein L34, mitochondrial [Nasonia vitripennis]	Ribosome (ko03010)	molecular function: structural molecule activity (GO:0005198);; cellular component: cell (GO:0005623);; cellular component: macromolecular complex (GO:0032991);; cellular component: organelle (GO:0043226);; cellular component: cell part (GO:0044464);; biological process: metabolic process (GO:0008152);; biological process: cellular process (GO:0009987)
c70237.graph_c0	3.13e-08	-0.835633	down	[F]	Nucleotide transport and metabolism	Molecular Function: ATP binding (GO:0005524);; Biological Process: nucleobase-containing compound metabolic process (GO:0006139);; Biological Process: phosphorylation (GO:0016310);; Molecular Function: nucleobase-containing compound kinase activity (GO:0019205);;	--	[F]	Nucleotide transport and metabolism	Variant SH3 domain;; SH3 domain;; Variant SH3 domain;; Adenylate kinase;; AAA domain;; AAA domain;; AAA domain;; Thymidylate kinase	Adenylate kinase isoenzyme 1 {ECO:0000255|HAMAP-Rule:MF_03171} GN=F38B2.4 OS=Caenorhabditis elegans PE=2 SV=1	446	--	PREDICTED: SH3 domain-containing kinase-binding protein 1-like [Nasonia vitripennis]	--	molecular function: binding (GO:0005488);; biological process: metabolic process (GO:0008152);; biological process: cellular process (GO:0009987);; molecular function: catalytic activity (GO:0003824)
c69793.graph_c0	5.75e-06	-0.687085	down	--	--	--	--	--	--	--	--	504	RNA processing and modification	PREDICTED: putative GPI-anchored protein PB15E9.01c isoform X1 [Nasonia vitripennis]	--	--
c68281.graph_c0	1.04e-08	-0.979087	down	--	--	Molecular Function: G-protein coupled receptor activity (GO:0004930);; Cellular Component: plasma membrane (GO:0005886);; Biological Process: G-protein coupled receptor signaling pathway (GO:0007186);; Cellular Component: integral component of membrane (GO:0016021);; Biological Process: sensory perception of taste (GO:0050909);;	K08471|3.24478e-58|nvi:100116072|Gr3, NvGr3; gustatory receptor 3; K08471 gustatory receptor (A)	--	--	7tm Chemosensory receptor	Putative gustatory receptor 28b GN=Gr28b OS=Drosophila melanogaster (Fruit fly) PE=1 SV=2	3	RNA processing and modification	gustatory receptor 3 [Nasonia vitripennis]	--	molecular function: receptor activity (GO:0004872);; molecular function: molecular transducer activity (GO:0060089);; biological process: cellular process (GO:0009987);; biological process: signaling (GO:0023052);; biological process: single-organism process (GO:0044699);; biological process: response to stimulus (GO:0050896);; biological process: biological regulation (GO:0065007);; cellular com…
c42845.graph_c1	0.000317377	-1.93686	down	--	--	--	--	--	--	--	--	4	RNA processing and modification	PREDICTED: protein vestigial [Nasonia vitripennis]	--	--
c65187.graph_c0	1.25e-25	-4.66371	down	--	--	--	K06695|1.93539e-90|nvi:100114053|Hop2, PSMC3IP; homologous-pairing protein 2 homolog; K06695 26S proteasome regulatory subunit, ATPase 3, interacting protein (A)	[T]	Signal transduction mechanisms	Tat binding protein 1(TBP-1)-interacting protein (TBPIP)	--	8	--	homologous-pairing protein 2 homolog [Nasonia vitripennis]	--	--
c71390.graph_c0	7.58e-103	-8.61269	down	[Q]	Secondary metabolites biosynthesis, transport and catabolism	--	--	[I]	Lipid transport and metabolism	Male sterility protein;; Male sterility protein;; NAD dependent epimerase/dehydratase family;; 3-beta hydroxysteroid dehydrogenase/isomerase family;; Polysaccharide biosynthesis protein	Putative fatty acyl-CoA reductase CG5065 {ECO:0000250|UniProtKB:Q922J9, ECO:0000312|EMBL:AAF57974.1} GN=CG5065 OS=Drosophila melanogaster (Fruit fly) PE=3 SV=1	1	--	PREDICTED: fatty acyl-CoA reductase 1-like [Nasonia vitripennis]	--	--
c62167.graph_c0	0.00510914	-0.839094	down	[R]	General function prediction only	Molecular Function: binding (GO:0005488);;	--	[R]	General function prediction only	Zinc-finger double domain;; Zinc finger, C2H2 type;; C2H2-type zinc finger;; Zinc-finger double-stranded RNA-binding;; C2H2-type zinc finger	Protein suppressor of hairy wing GN=su(Hw) OS=Drosophila ananassae (Fruit fly) PE=2 SV=1	1	--	PREDICTED: cohesin subunit SA-2 [Nasonia vitripennis]	--	molecular function: binding (GO:0005488)
c51765.graph_c0	4.82e-12	-3.23506	down	[K]	Transcription	Molecular Function: DNA binding (GO:0003677);; Molecular Function: DNA-directed RNA polymerase activity (GO:0003899);; Biological Process: transcription, DNA-templated (GO:0006351);; Molecular Function: protein dimerization activity (GO:0046983);;	K03027|1.03693e-147|nvi:100680389|DNA-directed RNA polymerases I and III subunit RPAC1; K03027 DNA-directed RNA polymerases I and III subunit RPAC1 (A)	[K]	Transcription	RNA polymerase Rpb3/RpoA insert domain;; RNA polymerase Rpb3/Rpb11 dimerisation domain	DNA-directed RNA polymerases I and III subunit rpac1 GN=polr1c OS=Dictyostelium discoideum (Slime mold) PE=3 SV=1	1	--	PREDICTED: DNA-directed RNA polymerases I and III subunit RPAC1 [Nasonia vitripennis]	Purine metabolism (ko00230);; Pyrimidine metabolism (ko00240);; RNA polymerase (ko03020)	molecular function: binding (GO:0005488);; molecular function: catalytic activity (GO:0003824);; biological process: metabolic process (GO:0008152);; biological process: cellular process (GO:0009987)
c66803.graph_c0	0.00136261	-1.23098	down	[E]	Amino acid transport and metabolism	Biological Process: alcohol metabolic process (GO:0006066);; Molecular Function: choline dehydrogenase activity (GO:0008812);; Molecular Function: flavin adenine dinucleotide binding (GO:0050660);; Biological Process: oxidation-reduction process (GO:0055114);;	K00108|0|nvi:100117991|glucose dehydrogenase [FAD, quinone]; K00108 choline dehydrogenase [EC:1.1.99.1] (A)	[R]	General function prediction only	GMC oxidoreductase;; GMC oxidoreductase	Glucose dehydrogenase [FAD, quinone] short protein (Precursor) GN=Gld OS=Drosophila melanogaster (Fruit fly) PE=3 SV=3	1	--	PREDICTED: glucose dehydrogenase [FAD, quinone] [Nasonia vitripennis]	Glycine, serine and threonine metabolism (ko00260)	biological process: metabolic process (GO:0008152);; biological process: single-organism process (GO:0044699);; molecular function: catalytic activity (GO:0003824);; molecular function: binding (GO:0005488)
c15939.graph_c0	0.0146806	-1.1008	down	--	--	--	--	--	--	--	--	--	--	--	--	--
c66587.graph_c0	9.06e-08	-1.60568	down	[Z]	Cytoskeleton	Molecular Function: motor activity (GO:0003774);; Molecular Function: ATP binding (GO:0005524);; Cellular Component: myosin complex (GO:0016459);;	K17751|1.62438e-31|ggo:101143194|MYH7; LOW QUALITY PROTEIN: myosin-7; K17751 myosin heavy chain 6/7 (A)	[Z]	Cytoskeleton	Myosin head (motor domain)	Myosin heavy chain, striated muscle OS=Argopecten irradians (Bay scallop) PE=1 SV=1	1	--	PREDICTED: myosin heavy chain, muscle-like isoform 1 [Megachile rotundata]	Cardiac muscle contraction (ko04260);; Adrenergic signaling in cardiomyocytes (ko04261);; Tight junction (ko04530);; Viral myocarditis (ko05416)	molecular function: catalytic activity (GO:0003824);; biological process: metabolic process (GO:0008152);; molecular function: binding (GO:0005488);; cellular component: cell (GO:0005623);; cellular component: macromolecular complex (GO:0032991);; cellular component: organelle (GO:0043226);; cellular component: organelle part (GO:0044422);; cellular component: cell part (GO:0044464)
c69557.graph_c0	0.0139317	-1.27485	down	--	--	Molecular Function: metal ion binding (GO:0046872);;	--	[R]	General function prediction only	C2H2 type zinc-finger (2 copies)	--	277	RNA processing and modification	PREDICTED: zinc finger protein 808-like [Apis mellifera]	--	molecular function: binding (GO:0005488)
c71708.graph_c0	1.37e-21	-9.11197	down	--	--	--	--	--	--	--	--	--	--	--	--	--
c25072.graph_c0	0.0100727	-0.464038	down	--	--	--	K17284|3.598e-132|nvi:100122240|Lsd2; lipid storage droplet 2; K17284 perilipin-2 (A)	--	--	Perilipin family	Lipid storage droplets surface-binding protein 2 OS=Drosophila melanogaster (Fruit fly) PE=1 SV=1	1	RNA processing and modification	lipid storage droplet 2 [Nasonia vitripennis]	--	--
c19826.graph_c0	2.92e-09	-0.862533	down	--	--	--	--	--	--	--	--	1	RNA processing and modification	PREDICTED: uncharacterized protein LOC100118244 [Nasonia vitripennis]	--	--
c73325.graph_c1	0.0118595	-1.0042	down	--	--	--	--	--	--	--	--	--	--	--	--	--
c17349.graph_c0	5.76e-21	-6.4429	down	--	--	--	--	--	--	--	--	--	--	--	--	--
c69254.graph_c0	0.0239316	-0.876061	down	--	--	--	--	--	--	--	--	--	--	--	--	--
c67957.graph_c0	0.00063897	-0.523985	down	--	--	--	--	[T]	Signal transduction mechanisms	Guanylate-kinase-associated protein (GKAP) protein	--	270	RNA processing and modification	PREDICTED: disks large-associated protein 4-like isoform X2 [Nasonia vitripennis]	--	--
c69587.graph_c0	2.23e-24	-1.49644	down	--	--	--	--	[R]	General function prediction only	SHNi-TPR	Protein HGV2 GN=HGV2 OS=Halocynthia roretzi (Sea squirt) PE=2 SV=1	1	--	PREDICTED: LOW QUALITY PROTEIN: intraflagellar transport protein 140 homolog [Nasonia vitripennis]	--	--
c65538.graph_c0	0.0341313	-0.628447	down	--	--	--	K11344|9.94299e-58|nvi:100119892|chromatin modification-related protein MEAF6; K11344 chromatin modification-related protein EAF6 (A)	[S]	Function unknown	Histone acetyltransferase subunit NuA4	--	97	--	Uncharacterized protein C1orf149-like protein [Camponotus floridanus]	--	--
c42596.graph_c0	0.000424363	-0.551206	down	--	--	Cellular Component: endoplasmic reticulum (GO:0005783);; Cellular Component: ribosome (GO:0005840);; Biological Process: cellular protein modification process (GO:0006464);;	--	[S]	Function unknown	Ribosome associated membrane protein RAMP4	--	1	--	PREDICTED: stress-associated endoplasmic reticulum protein 2 [Nasonia vitripennis]	--	cellular component: cell (GO:0005623);; cellular component: organelle (GO:0043226);; cellular component: cell part (GO:0044464);; cellular component: macromolecular complex (GO:0032991);; biological process: metabolic process (GO:0008152);; biological process: cellular process (GO:0009987)
c68467.graph_c0	1.79e-08	-0.853344	down	--	--	Biological Process: mRNA splicing, via spliceosome (GO:0000398);; Cellular Component: spliceosomal complex (GO:0005681);;	K06063|0|nvi:100114032|Snw1; SNW domain containing 1; K06063 SNW domain-containing protein 1 (A)	[AB]	--	SKIP/SNW domain	Puff-specific protein Bx42 GN=Bx42 OS=Drosophila melanogaster (Fruit fly) PE=1 SV=1	1	--	SNW domain containing 1 [Nasonia vitripennis]	Spliceosome (ko03040);; Notch signaling pathway (ko04330)	biological process: metabolic process (GO:0008152);; biological process: cellular process (GO:0009987);; cellular component: cell (GO:0005623);; cellular component: macromolecular complex (GO:0032991);; cellular component: organelle (GO:0043226);; cellular component: organelle part (GO:0044422);; cellular component: cell part (GO:0044464)
c67559.graph_c0	0.0169661	-0.535816	down	--	--	Molecular Function: ubiquitin thiolesterase activity (GO:0004221);; Biological Process: ubiquitin-dependent protein catabolic process (GO:0006511);; Molecular Function: cysteine-type peptidase activity (GO:0008234);; Molecular Function: zinc ion binding (GO:0008270);;	K11366|0|nvi:100123789|ubiquitin carboxyl-terminal hydrolase 22; K11366 ubiquitin carboxyl-terminal hydrolase 22/27/51 [EC:3.4.19.12] (A)	[O]	Posttranslational modification, protein turnover, chaperones	Ubiquitin carboxyl-terminal hydrolase;; Ubiquitin carboxyl-terminal hydrolase;; Zn-finger in ubiquitin-hydrolases and other protein	Ubiquitin carboxyl-terminal hydrolase nonstop GN=not OS=Drosophila melanogaster (Fruit fly) PE=1 SV=3	1	--	PREDICTED: ubiquitin carboxyl-terminal hydrolase 22 [Nasonia vitripennis]	--	molecular function: catalytic activity (GO:0003824);; biological process: metabolic process (GO:0008152);; biological process: cellular process (GO:0009987);; molecular function: binding (GO:0005488)
c71153.graph_c0	9.96e-05	-0.645105	down	[T]	Signal transduction mechanisms	Molecular Function: protein serine/threonine phosphatase activity (GO:0004722);; Biological Process: protein dephosphorylation (GO:0006470);; Molecular Function: metal ion binding (GO:0046872);;	--	[T]	Signal transduction mechanisms	Protein phosphatase 2C;; Protein phosphatase 2C	Probable protein phosphatase 2C T23F11.1 GN=ppm-2 OS=Caenorhabditis elegans PE=3 SV=2	28	--	PREDICTED: LOW QUALITY PROTEIN: uncharacterized protein PB18E9.04c [Nasonia vitripennis]	--	molecular function: catalytic activity (GO:0003824);; biological process: metabolic process (GO:0008152);; biological process: cellular process (GO:0009987);; molecular function: binding (GO:0005488)
c42501.graph_c0	3.73e-18	-1.77225	down	[K]	Transcription	Molecular Function: translation initiation factor activity (GO:0003743);; Cellular Component: transcription factor TFIID complex (GO:0005669);; Biological Process: transcription initiation from RNA polymerase II promoter (GO:0006367);; Biological Process: translational initiation (GO:0006413);;	K03132|8.96013e-179|nvi:100678359|transcription initiation factor TFIID subunit 7; K03132 transcription initiation factor TFIID subunit 7 (A)	[K]	Transcription	TAFII55 protein conserved region	Transcription initiation factor TFIID subunit 7 GN=Taf7 OS=Drosophila melanogaster (Fruit fly) PE=1 SV=1	1	--	PREDICTED: transcription initiation factor TFIID subunit 7 [Nasonia vitripennis]	Basal transcription factors (ko03022)	molecular function: binding (GO:0005488);; biological process: metabolic process (GO:0008152);; biological process: cellular process (GO:0009987);; cellular component: cell (GO:0005623);; cellular component: membrane-enclosed lumen (GO:0031974);; cellular component: macromolecular complex (GO:0032991);; cellular component: organelle (GO:0043226);; cellular component: organelle part (GO:0044422);;…
c70588.graph_c0	0.000294559	-0.538195	down	[D]	Cell cycle control, cell division, chromosome partitioning	--	--	[ZR]	--	CAP-Gly domain;; CAP-Gly domain	Restin homolog GN=CLIP-190 OS=Drosophila melanogaster (Fruit fly) PE=1 SV=1	1	--	PREDICTED: restin homolog isoform X4 [Nasonia vitripennis]	--	--
c59825.graph_c0	1.07e-27	-2.65944	down	--	--	--	--	[Z]	Cytoskeleton	WD domain, G-beta repeat	--	6	--	PREDICTED: WD repeat-containing protein 34-like [Nasonia vitripennis]	--	--
c71247.graph_c0	3.23e-13	-8.17759	down	--	--	--	--	--	--	--	--	--	--	--	--	--
c57336.graph_c0	5.73e-12	-5.76287	down	--	--	--	K10523|2.4874e-38|phu:Phum_PHUM522980|Speckle-type POZ protein, putative; K10523 speckle-type POZ protein (A)	[DR]	--	BTB/POZ domain	Protein roadkill GN=rdx OS=Drosophila melanogaster (Fruit fly) PE=1 SV=2	5	--	Protein roadkill [Camponotus floridanus]	--	--
c73460.graph_c0	8.67e-41	-10.5827	down	--	--	Molecular Function: binding (GO:0005488);;	--	[R]	General function prediction only	Zinc finger, C2H2 type;; Zinc-finger double domain;; C2H2-type zinc finger;; Zinc-finger of C2H2 type;; Zinc-finger double-stranded RNA-binding	Protein ovo GN=ovo OS=Drosophila melanogaster (Fruit fly) PE=1 SV=2	200	RNA processing and modification	PREDICTED: zinc finger protein 37 homolog [Bactrocera cucurbitae]	--	molecular function: binding (GO:0005488)
c42513.graph_c0	1.86e-06	-0.81506	down	--	--	Molecular Function: nucleic acid binding (GO:0003676);; Molecular Function: zinc ion binding (GO:0008270);;	K11969|0|ame:552264|GB18973; protein ariadne-2-like; K11969 ariadne-2 (A)	[O]	Posttranslational modification, protein turnover, chaperones	IBR domain	Protein ariadne-2 GN=ari-2 OS=Drosophila melanogaster (Fruit fly) PE=2 SV=1	1	--	PREDICTED: protein ariadne-2-like [Megachile rotundata]	--	molecular function: binding (GO:0005488)
c70076.graph_c0	0.00926336	-0.882001	down	[S]	Function unknown	--	--	[R]	General function prediction only	Leucine rich repeat;; Leucine Rich repeats (2 copies);; Leucine Rich Repeat;; Leucine rich repeat;; Leucine Rich repeat	Connectin (Precursor) GN=Con OS=Drosophila melanogaster (Fruit fly) PE=2 SV=2	4	RNA processing and modification	PREDICTED: uncharacterized protein LOC100122562 [Nasonia vitripennis]	--	--
c67201.graph_c1	0.00037025	-0.775895	down	[Z]	Cytoskeleton	Molecular Function: motor activity (GO:0003774);; Molecular Function: ATP binding (GO:0005524);; Cellular Component: myosin complex (GO:0016459);;	K10356|0|nvi:100122007|Myo1D; unconventional myosin-Ie; K10356 myosin I (A)	[Z]	Cytoskeleton	Myosin head (motor domain);; Myosin tail;; Variant SH3 domain;; SH3 domain;; Variant SH3 domain;; Myosin head (motor domain)	Myosin IB heavy chain GN=myoB OS=Dictyostelium discoideum (Slime mold) PE=1 SV=2	1	--	PREDICTED: unconventional myosin-Ie [Nasonia vitripennis]	--	molecular function: catalytic activity (GO:0003824);; biological process: metabolic process (GO:0008152);; molecular function: binding (GO:0005488);; cellular component: cell (GO:0005623);; cellular component: macromolecular complex (GO:0032991);; cellular component: organelle (GO:0043226);; cellular component: organelle part (GO:0044422);; cellular component: cell part (GO:0044464)
c65953.graph_c0	1.47e-06	-1.7265	down	--	--	--	--	--	--	--	--	--	--	PREDICTED: uncharacterized protein LOC100678720 [Nasonia vitripennis]	--	--
c60185.graph_c0	4.23e-18	-2.55564	down	[F]	Nucleotide transport and metabolism	Biological Process: pyrimidine ribonucleoside triphosphate biosynthetic process (GO:0009209);; Biological Process: pyrimidine ribonucleotide biosynthetic process (GO:0009220);; Molecular Function: kinase activity (GO:0016301);; Biological Process: phosphorylation (GO:0016310);; Biological Process: pyrimidine ribonucleoside biosynthetic process (GO:0046132);;	K00940|2.87541e-176|nvi:100122356|nucleoside diphosphate kinase 7; K00940 nucleoside-diphosphate kinase [EC:2.7.4.6] (A)	[F]	Nucleotide transport and metabolism	Nucleoside diphosphate kinase	Thioredoxin domain-containing protein 3 homolog GN=NME8 OS=Heliocidaris crassispina (Sea urchin) PE=1 SV=1	1	--	PREDICTED: nucleoside diphosphate kinase 7 [Nasonia vitripennis]	Purine metabolism (ko00230);; Pyrimidine metabolism (ko00240)	biological process: metabolic process (GO:0008152);; biological process: cellular process (GO:0009987);; biological process: single-organism process (GO:0044699);; molecular function: catalytic activity (GO:0003824)
c72836.graph_c1	4.18e-96	-4.96914	down	--	--	--	--	--	--	--	--	723	RNA processing and modification	PREDICTED: dentin sialophosphoprotein-like isoform X3 [Nasonia vitripennis]	--	--
c62971.graph_c0	0.0494956	-0.389349	down	--	--	--	--	--	--	Protein of unknown function (DUF3105)	--	2	--	PREDICTED: uncharacterized protein LOC100121232 [Nasonia vitripennis]	--	--
c71912.graph_c0	3.97e-39	-2.57329	down	--	--	--	K10301|1.38537e-93|nvi:100116552|F-box only protein 21-like; K10301 F-box protein 21 (A)	--	--	F-box domain;; F-box-like;; Leucine Rich repeat;; Hemimethylated DNA-binding protein YccV like;; Transglutaminase-like superfamily	--	1	--	PREDICTED: F-box only protein 21-like [Nasonia vitripennis]	--	--
c17977.graph_c1	0.00144995	-0.485403	down	[O]	Posttranslational modification, protein turnover, chaperones	Cellular Component: membrane (GO:0016020);;	K17081|1.1633e-165|phu:Phum_PHUM115890|Prohibitin-2, putative; K17081 prohibitin 2 (A)	[O]	Posttranslational modification, protein turnover, chaperones	SPFH domain / Band 7 family	Mitochondrial prohibitin complex protein 2 GN=phb-2 OS=Caenorhabditis elegans PE=1 SV=2	1	--	PREDICTED: prohibitin-2 isoform X3 [Harpegnathos saltator]	--	cellular component: membrane (GO:0016020)
c68027.graph_c2	2.89e-31	-1.61854	down	[LKJ]	--	Molecular Function: nucleic acid binding (GO:0003676);; Molecular Function: ATP binding (GO:0005524);; Molecular Function: ATP-dependent helicase activity (GO:0008026);;	K12812|9.03636e-133|nvi:100113749|ATP-dependent RNA helicase WM6; K12812 ATP-dependent RNA helicase UAP56/SUB2 [EC:3.6.4.13] (A)	[A]	RNA processing and modification	DEAD/DEAH box helicase;; Type III restriction enzyme, res subunit;; Helicase conserved C-terminal domain	ATP-dependent RNA helicase WM6 GN=Hel25E OS=Drosophila melanogaster (Fruit fly) PE=1 SV=1	1	--	PREDICTED: ATP-dependent RNA helicase WM6 [Nasonia vitripennis]	RNA transport (ko03013);; mRNA surveillance pathway (ko03015);; Spliceosome (ko03040)	molecular function: binding (GO:0005488);; molecular function: catalytic activity (GO:0003824);; biological process: metabolic process (GO:0008152);; biological process: cellular process (GO:0009987);; biological process: single-organism process (GO:0044699)
c65857.graph_c0	1.75e-14	-1.43987	down	[G]	Carbohydrate transport and metabolism	Biological Process: fatty acid biosynthetic process (GO:0006633);; Molecular Function: malonyl-CoA decarboxylase activity (GO:0050080);;	K01578|0|nvi:100120093|malonyl-CoA decarboxylase, mitochondrial-like; K01578 malonyl-CoA decarboxylase [EC:4.1.1.9] (A)	[G]	Carbohydrate transport and metabolism	Malonyl-CoA decarboxylase (MCD)	--	33	--	PREDICTED: malonyl-CoA decarboxylase, mitochondrial-like [Nasonia vitripennis]	beta-Alanine metabolism (ko00410);; Propanoate metabolism (ko00640);; Peroxisome (ko04146)	biological process: metabolic process (GO:0008152);; biological process: cellular process (GO:0009987);; biological process: single-organism process (GO:0044699);; molecular function: catalytic activity (GO:0003824)
c42329.graph_c0	2.81e-32	-7.29832	down	--	--	--	--	--	--	--	--	--	--	--	--	--
c68227.graph_c1	9.24e-40	-1.88601	down	[L]	Replication, recombination and repair	Molecular Function: binding (GO:0005488);; Molecular Function: nucleoside-triphosphatase activity (GO:0017111);;	--	[A]	RNA processing and modification	AAA domain;; AAA domain;; AAA domain;; Part of AAA domain;; Ataxin-2 C-terminal region	Probable RNA helicase armi GN=armi OS=Drosophila melanogaster (Fruit fly) PE=1 SV=4	285	--	PREDICTED: probable helicase with zinc finger domain [Nasonia vitripennis]	--	molecular function: binding (GO:0005488);; molecular function: catalytic activity (GO:0003824);; biological process: metabolic process (GO:0008152)
c59432.graph_c0	0.00300612	-1.77251	down	--	--	--	--	--	--	C2H2-type zinc finger;; Zinc finger, C2H2 type	--	474	--	PREDICTED: oocyte zinc finger protein XlCOF6-like isoform X3 [Nasonia vitripennis]	--	--
c63290.graph_c0	0.011232	-0.682322	down	--	--	--	--	--	--	--	--	--	--	--	--	--
c71494.graph_c3	3.21e-05	-1.05479	down	--	--	--	K11424|7.78242e-123|nvi:100116149|Mes-4; probable histone-lysine N-methyltransferase Mes-4; K11424 histone-lysine N-methyltransferase NSD2 [EC:2.1.1.43] (A)	[K]	Transcription	PWWP domain	Probable histone-lysine N-methyltransferase Mes-4 GN=Mes-4 OS=Drosophila melanogaster (Fruit fly) PE=1 SV=2	35	--	PREDICTED: histone-lysine N-methyltransferase NSD2 isoform X2 [Nasonia vitripennis]	Lysine degradation (ko00310)	--
c64251.graph_c0	1.66e-08	-1.26836	down	--	--	Biological Process: microtubule cytoskeleton organization (GO:0000226);; Cellular Component: microtubule (GO:0005874);;	K18630|0|nvi:100124141|tektin-3-like; K18630 tektin-3 (A)	[Z]	Cytoskeleton	Tektin family;; Tektin family	Tektin-B1 OS=Strongylocentrotus purpuratus (Purple sea urchin) PE=1 SV=1	1	--	PREDICTED: tektin-3-like isoform X1 [Nasonia vitripennis]	--	biological process: cellular process (GO:0009987);; biological process: single-organism process (GO:0044699);; biological process: cellular component organization or biogenesis (GO:0071840);; cellular component: cell (GO:0005623);; cellular component: macromolecular complex (GO:0032991);; cellular component: organelle (GO:0043226);; cellular component: organelle part (GO:0044422);; cellular compo…
c65651.graph_c0	0.0349515	-0.981807	down	--	--	Molecular Function: catalytic activity (GO:0003824);; Biological Process: RNA modification (GO:0009451);; Molecular Function: 4 iron, 4 sulfur cluster binding (GO:0051539);;	K12821|8.52009e-09|nvi:100116863|pre-mRNA-processing factor 40 homolog A; K12821 pre-mRNA-processing factor 40 (A)	--	--	--	--	1	--	PREDICTED: pre-mRNA-processing factor 40 homolog A isoform X1 [Nasonia vitripennis]	Spliceosome (ko03040)	molecular function: catalytic activity (GO:0003824);; biological process: metabolic process (GO:0008152);; biological process: cellular process (GO:0009987);; molecular function: binding (GO:0005488)
c17307.graph_c0	0.00301545	-0.726545	down	--	--	Biological Process: mitotic spindle elongation (GO:0000022);; Molecular Function: structural constituent of ribosome (GO:0003735);; Cellular Component: mitochondrial large ribosomal subunit (GO:0005762);; Biological Process: translation (GO:0006412);; Cellular Component: cytosolic large ribosomal subunit (GO:0022625);; Biological Process: centrosome duplication (GO:0051298);;	K02879|5.46176e-55|dgr:Dgri_GH15737|GH15737 gene product from transcript GH15737-RA; K02879 large subunit ribosomal protein L17 (A)	[J]	Translation, ribosomal structure and biogenesis	Ribosomal protein L17	--	1	--	GH15737 [Drosophila grimshawi]	Ribosome (ko03010)	biological process: cellular process (GO:0009987);; biological process: single-organism process (GO:0044699);; biological process: cellular component organization or biogenesis (GO:0071840);; molecular function: structural molecule activity (GO:0005198);; cellular component: cell (GO:0005623);; cellular component: macromolecular complex (GO:0032991);; cellular component: organelle (GO:0043226);; …
c72311.graph_c1	8.37e-26	-1.71717	down	[R]	General function prediction only	Cellular Component: nucleus (GO:0005634);; Biological Process: regulation of transcription, DNA-templated (GO:0006355);;	--	[B]	Chromatin structure and dynamics	Groucho/TLE N-terminal Q-rich domain;; WD domain, G-beta repeat	Protein groucho GN=gro OS=Drosophila melanogaster (Fruit fly) PE=1 SV=3	1	--	PREDICTED: protein groucho-1-like isoform X1 [Harpegnathos saltator]	--	cellular component: cell (GO:0005623);; cellular component: organelle (GO:0043226);; cellular component: cell part (GO:0044464);; biological process: biological regulation (GO:0065007)
c68702.graph_c0	1.74e-05	-1.65029	down	--	--	--	--	--	--	--	--	--	--	PREDICTED: uncharacterized protein LOC100678720 [Nasonia vitripennis]	--	--
c68517.graph_c1	3.86e-20	-1.89783	down	[T]	Signal transduction mechanisms	Molecular Function: zinc ion binding (GO:0008270);; Molecular Function: oxidoreductase activity (GO:0016491);; Molecular Function: ligase activity (GO:0016874);;	K10143|0|nvi:100118076|E3 ubiquitin-protein ligase RFWD2-like; K10143 E3 ubiquitin-protein ligase RFWD2 [EC:6.3.2.19] (A)	--	--	WD domain, G-beta repeat;; Zinc finger, C3HC4 type (RING finger);; Zinc finger, C3HC4 type (RING finger);; Ring finger domain;; Zinc finger, C3HC4 type (RING finger)	WD repeat-containing protein 5 homolog GN=wdr5 OS=Dictyostelium discoideum (Slime mold) PE=3 SV=1	25	--	PREDICTED: E3 ubiquitin-protein ligase RFWD2-like [Nasonia vitripennis]	Ubiquitin mediated proteolysis (ko04120)	molecular function: binding (GO:0005488);; molecular function: catalytic activity (GO:0003824);; biological process: metabolic process (GO:0008152)
c65412.graph_c0	1.47e-16	-4.37888	down	--	--	--	--	--	--	--	--	--	--	--	--	--
c64801.graph_c0	3.13e-11	-4.98375	down	--	--	--	--	[B]	Chromatin structure and dynamics	SET domain	SET and MYND domain-containing protein DDB_G0273591 GN=DDB_G0273591 OS=Dictyostelium discoideum (Slime mold) PE=3 SV=1	1	--	PREDICTED: SET and MYND domain-containing protein 4-like [Nasonia vitripennis]	--	--
c67441.graph_c0	8.34e-09	-3.31641	down	--	--	Molecular Function: metal ion binding (GO:0046872);;	K11346|2.25525e-17|bmy:Bm1_08060|PHD-finger family protein; K11346 inhibitor of growth protein 4 (A)	[B]	Chromatin structure and dynamics	Inhibitor of growth proteins N-terminal histone-binding;; PHD-finger	--	1	--	inhibitor of growth protein 4 [Ascaris suum]	--	molecular function: binding (GO:0005488)
c69757.graph_c1	0.000448409	-2.41432	down	--	--	Molecular Function: monooxygenase activity (GO:0004497);;	--	--	--	--	--	50	--	hypothetical protein OXYTRI_14248 [Oxytricha trifallax]	--	molecular function: catalytic activity (GO:0003824);; biological process: metabolic process (GO:0008152);; biological process: single-organism process (GO:0044699)
c68956.graph_c0	7.21e-12	-2.37893	down	--	--	--	--	--	--	--	--	8	RNA processing and modification	PREDICTED: uncharacterized protein LOC100679734 isoform X2 [Nasonia vitripennis]	--	--
c41764.graph_c0	6.14e-30	-1.666	down	[K]	Transcription	Molecular Function: hydrolase activity (GO:0016787);;	K03626|1.17712e-105|ame:551157|GB18087; nascent polypeptide-associated complex subunit alpha-like; K03626 nascent polypeptide-associated complex subunit alpha (A)	[K]	Transcription	NAC domain	Nascent polypeptide-associated complex subunit alpha GN=Nacalpha OS=Drosophila melanogaster (Fruit fly) PE=1 SV=2	1	--	PREDICTED: nascent polypeptide-associated complex subunit alpha-like [Bombus impatiens]	--	molecular function: catalytic activity (GO:0003824);; biological process: metabolic process (GO:0008152)
c68770.graph_c0	5.52e-32	-2.49255	down	--	--	--	K13114|4.11799e-139|nvi:100116114|pinin; K13114 pinin (A)	[Z]	Cytoskeleton	pinin/SDK/memA/ protein conserved region;; pinin/SDK conserved region	--	814	--	PREDICTED: pinin [Nasonia vitripennis]	RNA transport (ko03013);; mRNA surveillance pathway (ko03015)	--
c55746.graph_c0	7.2e-10	-5.5407	down	--	--	--	--	--	--	--	--	8	RNA processing and modification	PREDICTED: probable salivary secreted peptide [Nasonia vitripennis]	--	--
c69309.graph_c0	1.08e-09	-0.853648	down	[T]	Signal transduction mechanisms	Molecular Function: phosphoprotein phosphatase activity (GO:0004721);;	K04382|2.7175e-179|nvi:100118571|serine/threonine-protein phosphatase 2A catalytic subunit alpha isoform; K04382 serine/threonine-protein phosphatase 2A catalytic subunit [EC:3.1.3.16] (A)	[T]	Signal transduction mechanisms	Calcineurin-like phosphoesterase;; Calcineurin-like phosphoesterase	Serine/threonine-protein phosphatase PP2A GN=mts OS=Drosophila melanogaster (Fruit fly) PE=2 SV=1	3	--	hypothetical protein SINV_14598 [Solenopsis invicta]	mRNA surveillance pathway (ko03015);; TGF-beta signaling pathway (ko04350);; Hippo signaling pathway - fly (ko04391)	molecular function: catalytic activity (GO:0003824);; biological process: metabolic process (GO:0008152);; biological process: cellular process (GO:0009987)
c71616.graph_c1	1.84e-06	-0.842111	down	[E]	Amino acid transport and metabolism	Molecular Function: peptidase activity (GO:0008233);;	K01414|0|nvi:100118184|probable cytosolic oligopeptidase A; K01414 oligopeptidase A [EC:3.4.24.70] (A)	[O]	Posttranslational modification, protein turnover, chaperones	Peptidase family M3	Thimet-like oligopeptidase GN=DDB_G0292362 OS=Dictyostelium discoideum (Slime mold) PE=3 SV=1	8	--	PREDICTED: probable cytosolic oligopeptidase A [Nasonia vitripennis]	--	molecular function: catalytic activity (GO:0003824);; biological process: metabolic process (GO:0008152)
c64500.graph_c0	2.15e-10	-0.962448	down	--	--	Molecular Function: Rho GDP-dissociation inhibitor activity (GO:0005094);; Cellular Component: cytoplasm (GO:0005737);;	K12462|4.39546e-110|nvi:100120432|ARHGDIA; rho GDP-dissociation inhibitor 2; K12462 Rho GDP-dissociation inhibitor (A)	[T]	Signal transduction mechanisms	RHO protein GDP dissociation inhibitor	Probable rho GDP-dissociation inhibitor GN=rhi-1 OS=Caenorhabditis elegans PE=3 SV=1	1	--	PREDICTED: rho GDP-dissociation inhibitor 2 isoform X1 [Harpegnathos saltator]	--	molecular function: enzyme regulator activity (GO:0030234);; biological process: biological regulation (GO:0065007);; cellular component: cell (GO:0005623);; cellular component: cell part (GO:0044464)
c68035.graph_c0	1.19e-10	-4.60034	down	--	--	--	--	--	--	--	--	15	RNA processing and modification	PREDICTED: uncharacterized protein LOC100114706 isoform X3 [Nasonia vitripennis]	--	--
c66574.graph_c0	7.74e-38	-2.3162	down	--	--	--	--	--	--	--	--	--	--	--	--	--
c72008.graph_c0	0.000465536	-0.53394	down	--	--	--	K12655|0|nvi:100124237|OTU domain-containing protein 5-B; K12655 OTU domain-containing protein 5 [EC:3.4.19.12] (A)	[TO]	--	OTU-like cysteine protease	Protein ovarian tumor locus GN=otu OS=Drosophila melanogaster (Fruit fly) PE=2 SV=2	111	--	PREDICTED: OTU domain-containing protein 5-B [Nasonia vitripennis]	--	--
c17677.graph_c0	0.000313537	-1.15981	down	--	--	--	K03133|5.72272e-28|nvi:100115221|transcription initiation factor TFIID subunit 9-like; K03133 transcription initiation factor TFIID subunit 9B (A)	--	--	--	--	37	--	PREDICTED: transcription initiation factor TFIID subunit 9-like [Nasonia vitripennis]	Basal transcription factors (ko03022)	--
c73637.graph_c0	5.65e-09	-1.85975	down	--	--	--	--	[R]	General function prediction only	Reverse transcriptase (RNA-dependent DNA polymerase);; Endonuclease-reverse transcriptase	Probable RNA-directed DNA polymerase from transposon BS OS=Drosophila melanogaster (Fruit fly) PE=2 SV=1	451	--	PREDICTED: uncharacterized protein LOC105203974 [Solenopsis invicta]	--	--
c71376.graph_c0	0	-10.4289	down	--	--	--	--	--	--	--	--	--	--	PREDICTED: uncharacterized protein LOC100679165 isoform X1 [Nasonia vitripennis]	--	--
c65825.graph_c0	2.03e-13	-6.26586	down	--	--	--	--	--	--	--	--	--	--	--	--	--
c70745.graph_c2	7.36e-07	-1.26051	down	[I]	Lipid transport and metabolism	Molecular Function: catalytic activity (GO:0003824);; Biological Process: cell communication (GO:0007154);; Biological Process: metabolic process (GO:0008152);; Molecular Function: phosphatidylinositol binding (GO:0035091);;	K01115|0|nvi:100123116|phospholipase D1; K01115 phospholipase D1/2 [EC:3.1.4.4] (A)	[I]	Lipid transport and metabolism	PLD-like domain;; Phospholipase D Active site motif	Phospholipase D A GN=pldA OS=Dictyostelium discoideum (Slime mold) PE=2 SV=1	35	--	PREDICTED: phospholipase D1 [Nasonia vitripennis]	Glycerophospholipid metabolism (ko00564);; Ether lipid metabolism (ko00565);; Endocytosis (ko04144)	molecular function: catalytic activity (GO:0003824);; biological process: cellular process (GO:0009987);; biological process: single-organism process (GO:0044699);; biological process: metabolic process (GO:0008152);; molecular function: binding (GO:0005488)
c71761.graph_c0	1.19e-05	-1.48809	down	--	--	--	--	--	--	--	--	--	--	--	--	--
c70733.graph_c0	6.28e-08	-0.759125	down	--	--	--	--	--	--	--	--	--	--	--	--	--
c70434.graph_c2	2.26e-20	-1.37556	down	[J]	Translation, ribosomal structure and biogenesis	Molecular Function: translation elongation factor activity (GO:0003746);; Molecular Function: GTPase activity (GO:0003924);; Molecular Function: GTP binding (GO:0005525);; Cellular Component: cytoplasm (GO:0005737);; Biological Process: GTP catabolic process (GO:0006184);; Biological Process: translational elongation (GO:0006414);;	K03231|0|nvi:100114226|EF-1a; elongation factor 1-alpha; K03231 elongation factor 1-alpha (A)	[J]	Translation, ribosomal structure and biogenesis	Elongation factor Tu GTP binding domain;; Elongation factor Tu C-terminal domain;; Elongation factor Tu domain 2	Elongation factor 1-alpha 1 GN=Ef1alpha48D OS=Drosophila melanogaster (Fruit fly) PE=1 SV=2	1	--	elongation factor 1-alpha [Nasonia vitripennis]	RNA transport (ko03013)	molecular function: binding (GO:0005488);; biological process: metabolic process (GO:0008152);; biological process: cellular process (GO:0009987);; molecular function: catalytic activity (GO:0003824);; cellular component: cell (GO:0005623);; cellular component: cell part (GO:0044464);; biological process: single-organism process (GO:0044699)
c69770.graph_c0	5.88e-05	-0.691006	down	[O]	Posttranslational modification, protein turnover, chaperones	Molecular Function: ubiquitin-protein transferase activity (GO:0004842);; Molecular Function: zinc ion binding (GO:0008270);; Biological Process: protein ubiquitination (GO:0016567);; Molecular Function: heme binding (GO:0020037);;	K10595|0|nvi:100122042|E3 ubiquitin-protein ligase HERC2; K10595 E3 ubiquitin-protein ligase HERC2 [EC:6.3.2.19] (A)	[S]	Function unknown	Regulator of chromosome condensation (RCC1) repeat;; Regulator of chromosome condensation (RCC1) repeat;; HECT-domain (ubiquitin-transferase);; Mouse development and cellular proliferation protein Cullin-7;; Mib_herc2;; Anaphase-promoting complex, subunit 10 (APC10);; Zinc finger, ZZ type;; Cytochrome b5-like Heme/Steroid binding domain	Probable E3 ubiquitin-protein ligase HERC2 GN=HERC2 OS=Drosophila melanogaster (Fruit fly) PE=1 SV=3	1	--	PREDICTED: E3 ubiquitin-protein ligase HERC2 isoform X1 [Nasonia vitripennis]	Ubiquitin mediated proteolysis (ko04120)	molecular function: catalytic activity (GO:0003824);; biological process: metabolic process (GO:0008152);; molecular function: binding (GO:0005488);; biological process: cellular process (GO:0009987)
c51583.graph_c0	5.01e-05	-2.19083	down	--	--	--	--	--	--	--	--	--	--	PREDICTED: zinc finger Y-chromosomal protein-like [Nasonia vitripennis]	--	--
c72489.graph_c0	7.16e-59	-2.54277	down	--	--	Molecular Function: motor activity (GO:0003774);; Molecular Function: ATP binding (GO:0005524);; Cellular Component: myosin complex (GO:0016459);;	K10359|0|nvi:100116446|Myo7A; myosin-VIIa; K10359 myosin VII (A)	[N]	Cell motility	MyTH4 domain;; FERM central domain;; FERM N-terminal domain;; Variant SH3 domain;; Ras association (RalGDS/AF-6) domain;; SH3 domain;; Variant SH3 domain	Myosin-VIIa OS=Aedes aegypti (Yellowfever mosquito) PE=3 SV=1	1	--	PREDICTED: myosin-VIIa [Nasonia vitripennis]	--	molecular function: catalytic activity (GO:0003824);; biological process: metabolic process (GO:0008152);; molecular function: binding (GO:0005488);; cellular component: cell (GO:0005623);; cellular component: macromolecular complex (GO:0032991);; cellular component: organelle (GO:0043226);; cellular component: organelle part (GO:0044422);; cellular component: cell part (GO:0044464)
c72077.graph_c3	0.000154312	-0.89049	down	--	--	--	--	--	--	--	--	--	--	--	--	--
c73132.graph_c2	1.04e-07	-2.54725	down	[R]	General function prediction only	Molecular Function: binding (GO:0005488);;	--	[R]	General function prediction only	Zinc finger, C2H2 type;; C2H2-type zinc finger;; Zinc-finger double domain;; Zinc-finger double-stranded RNA-binding;; C2H2-type zinc finger;; Zinc-finger of C2H2 type	Zinc finger protein weckle OS=Drosophila melanogaster (Fruit fly) PE=1 SV=1	89	RNA processing and modification	PREDICTED: zinc finger protein 557-like [Microplitis demolitor]	--	molecular function: binding (GO:0005488)
c42466.graph_c0	0.000866071	-0.937529	down	[O]	Posttranslational modification, protein turnover, chaperones	Biological Process: peptidyl-lysine modification to peptidyl-hypusine (GO:0008612);;	--	[O]	Posttranslational modification, protein turnover, chaperones	Deoxyhypusine synthase	Probable deoxyhypusine synthase GN=CG8005 OS=Drosophila melanogaster (Fruit fly) PE=2 SV=2	1	--	PREDICTED: probable deoxyhypusine synthase [Nasonia vitripennis]	--	biological process: metabolic process (GO:0008152);; biological process: cellular process (GO:0009987);; biological process: single-organism process (GO:0044699)
c68539.graph_c0	2.32e-32	-1.66191	down	[J]	Translation, ribosomal structure and biogenesis	Biological Process: cellular protein modification process (GO:0006464);;	K16600|0|nvi:100115848|probable tubulin polyglutamylase TTLL2; K16600 tubulin polyglutamylase TTLL2 [EC:6.-.-.-] (A)	[O]	Posttranslational modification, protein turnover, chaperones	Tubulin-tyrosine ligase family;; Ribosomal family S4e;; KOW motif	40S ribosomal protein S4 GN=RpS4 OS=Lysiphlebus testaceipes (Greenbugs aphid parastoid) PE=2 SV=1	1099	--	PREDICTED: probable tubulin polyglutamylase TTLL2 [Nasonia vitripennis]	--	biological process: metabolic process (GO:0008152);; biological process: cellular process (GO:0009987)
c73274.graph_c1	0.00326987	-0.520468	down	[R]	General function prediction only	Biological Process: lipid metabolic process (GO:0006629);; Molecular Function: hydrolase activity (GO:0016787);;	--	[I]	Lipid transport and metabolism	Partial alpha/beta-hydrolase lipase region;; alpha/beta hydrolase fold;; Alpha/beta hydrolase family;; Alpha/beta hydrolase family	Lipase 3 (Precursor) GN=Lip3 OS=Drosophila melanogaster (Fruit fly) PE=2 SV=1	1	--	PREDICTED: lipase 3-like [Nasonia vitripennis]	--	biological process: metabolic process (GO:0008152);; biological process: single-organism process (GO:0044699);; molecular function: catalytic activity (GO:0003824)
c63371.graph_c0	2.04e-14	-1.62362	down	[J]	Translation, ribosomal structure and biogenesis	--	K07562|0|nvi:100120138|Nmd3; nonsense-mediated mRNA 3; K07562 nonsense-mediated mRNA decay protein 3 (A)	[J]	Translation, ribosomal structure and biogenesis	NMD3 family	60S ribosomal export protein NMD3 GN=nmd3 OS=Dictyostelium discoideum (Slime mold) PE=3 SV=1	1	--	nonsense-mediated mRNA 3 [Nasonia vitripennis]	Ribosome biogenesis in eukaryotes (ko03008);; RNA transport (ko03013)	--
c71146.graph_c0	0.00573368	-0.577347	down	--	--	--	--	--	--	--	--	99	RNA processing and modification	--	--	--
c72262.graph_c0	0.0386312	-0.668675	down	--	--	Molecular Function: calcium ion binding (GO:0005509);; Biological Process: cell adhesion (GO:0007155);; Molecular Function: carbohydrate binding (GO:0030246);;	--	[T]	Signal transduction mechanisms	EGF-like domain;; GCC2 and GCC3;; Human growth factor-like EGF;; HYR domain;; Concanavalin A-like lectin/glucanases superfamily;; EGF-like domain;; Calcium-binding EGF domain;; Laminin G domain	Fibropellin-1 (Precursor) GN=EGF1 OS=Strongylocentrotus purpuratus (Purple sea urchin) PE=1 SV=2	207	--	PREDICTED: uncharacterized protein LOC100122612 [Nasonia vitripennis]	--	molecular function: binding (GO:0005488);; biological process: biological adhesion (GO:0022610)
c55698.graph_c0	9.1e-11	-0.962725	down	[A]	RNA processing and modification	Biological Process: mRNA splicing, via spliceosome (GO:0000398);; Cellular Component: spliceosomal complex (GO:0005681);; Molecular Function: U6 snRNA binding (GO:0017070);; Molecular Function: U5 snRNA binding (GO:0030623);;	K12856|0|nvi:100123834|Prp8; PRP8 pre-mRNA processing factor 8 homolog; K12856 pre-mRNA-processing factor 8 (A)	[A]	RNA processing and modification	PROCN (NUC071) domain;; PRP8 domain IV core;; U6-snRNA interacting domain of PrP8;; PRO8NT (NUC069), PrP8 N-terminal domain;; U5-snRNA binding site 2 of PrP8;; PROCT (NUC072) domain;; RNA recognition motif of the spliceosomal PrP8;; JAB1/Mov34/MPN/PAD-1 ubiquitin protease	Pre-mRNA-splicing factor 8 homolog GN=prp-8 OS=Caenorhabditis elegans PE=1 SV=1	1	--	PREDICTED: LOW QUALITY PROTEIN: pre-mRNA-processing-splicing factor 8 [Nasonia vitripennis]	Spliceosome (ko03040)	biological process: metabolic process (GO:0008152);; biological process: cellular process (GO:0009987);; cellular component: cell (GO:0005623);; cellular component: macromolecular complex (GO:0032991);; cellular component: organelle (GO:0043226);; cellular component: organelle part (GO:0044422);; cellular component: cell part (GO:0044464);; molecular function: binding (GO:0005488)
c59586.graph_c0	1.61e-07	-2.35167	down	--	--	--	--	--	--	DDE superfamily endonuclease;; helix-turn-helix, Psq domain;; Tc5 transposase DNA-binding domain	--	--	--	PREDICTED: uncharacterized protein LOC103317729 [Nasonia vitripennis]	--	--
c67697.graph_c0	0.033989	-0.758786	down	--	--	--	--	[R]	General function prediction only	Zinc finger, C2H2 type;; C2H2-type zinc-finger domain;; Zinc-finger double domain	Protein suppressor of hairy wing GN=su(Hw) OS=Drosophila melanogaster (Fruit fly) PE=1 SV=2	474	--	PREDICTED: zinc finger protein 556-like isoform X1 [Nasonia vitripennis]	--	--
c70990.graph_c2	2.56e-38	-2.37512	down	[Q]	Secondary metabolites biosynthesis, transport and catabolism	--	K14999|9.18832e-153|nvi:100119357|CYP6CK7; cytochrome P450 6CK7; K14999 cytochrome P450, family 6 [EC:1.14.-.-] (A)	[Q]	Secondary metabolites biosynthesis, transport and catabolism	Cytochrome P450	Probable cytochrome P450 6a14 GN=Cyp6a14 OS=Drosophila melanogaster (Fruit fly) PE=3 SV=2	1	--	cytochrome P450 6CK7 [Nasonia vitripennis]	--	--
c73871.graph_c3	0.000713933	-0.609457	down	[P]	Inorganic ion transport and metabolism	--	K05853|0|nvi:100113791|calcium-transporting ATPase sarcoplasmic/endoplasmic reticulum type; K05853 Ca2+ transporting ATPase, sarcoplasmic/endoplasmic reticulum [EC:3.6.3.8] (A)	[P]	Inorganic ion transport and metabolism	3'5'-cyclic nucleotide phosphodiesterase;; E1-E2 ATPase;; Cation transporting ATPase, C-terminus;; haloacid dehalogenase-like hydrolase;; Cation transporter/ATPase, N-terminus;; Putative hydrolase of sodium-potassium ATPase alpha subunit;; haloacid dehalogenase-like hydrolase;; haloacid dehalogenase-like hydrolase	Calcium-transporting ATPase sarcoplasmic/endoplasmic reticulum type OS=Anopheles gambiae (African malaria mosquito) PE=3 SV=5	1	--	PREDICTED: calcium-transporting ATPase sarcoplasmic/endoplasmic reticulum type isoform X1 [Nasonia vitripennis]	--	--
c42690.graph_c0	1.54e-08	-3.00076	down	--	--	--	--	--	--	--	--	--	--	--	--	--
c17923.graph_c0	5.58e-31	-1.61193	down	[J]	Translation, ribosomal structure and biogenesis	Biological Process: mitotic spindle elongation (GO:0000022);; Cellular Component: nuclear chromosome (GO:0000228);; Molecular Function: RNA binding (GO:0003723);; Molecular Function: structural constituent of ribosome (GO:0003735);; Cellular Component: nucleolus (GO:0005730);; Biological Process: translation (GO:0006412);; Cellular Component: cytosolic small ribosomal subunit (GO:0022627);;	K02958|9.1413e-75|nvi:100113507|RpS15; ribosomal protein S15; K02958 small subunit ribosomal protein S15e (A)	[J]	Translation, ribosomal structure and biogenesis	Ribosomal protein S19	40S ribosomal protein S15 OS=Caenorhabditis elegans PE=1 SV=3	1	--	ribosomal protein S15 isoform A [Lysiphlebus testaceipes]	Ribosome (ko03010)	biological process: cellular process (GO:0009987);; biological process: single-organism process (GO:0044699);; biological process: cellular component organization or biogenesis (GO:0071840);; cellular component: cell (GO:0005623);; cellular component: organelle (GO:0043226);; cellular component: organelle part (GO:0044422);; cellular component: cell part (GO:0044464);; molecular function: binding…
c68921.graph_c2	0.000181483	-0.62643	down	--	--	--	--	--	--	VMA21-like domain	--	1	RNA processing and modification	PREDICTED: vacuolar ATPase assembly integral membrane protein VMA21 homolog [Nasonia vitripennis]	--	--
c72254.graph_c1	0.00139866	-0.539522	down	--	--	--	--	--	--	--	--	7	--	--	--	--
c72677.graph_c0	4.31e-05	-1.42046	down	--	--	--	--	--	--	--	--	--	--	PREDICTED: uncharacterized protein LOC100113970 [Nasonia vitripennis]	--	--
c69558.graph_c4	8.42e-06	-0.670666	down	[A]	RNA processing and modification	Molecular Function: catalytic activity (GO:0003824);; Cellular Component: nucleolus (GO:0005730);; Biological Process: RNA processing (GO:0006396);; Biological Process: ribosome biogenesis (GO:0042254);;	--	[A]	RNA processing and modification	Ring finger domain;; Zinc finger, C3HC4 type (RING finger);; Zinc finger, C3HC4 type (RING finger);; Zinc finger, C3HC4 type (RING finger);; zinc-RING finger domain;; RNA 3'-terminal phosphate cyclase;; RNA 3'-terminal phosphate cyclase (RTC), insert domain;; Aldo/keto reductase family;; Adenosine-deaminase (editase) domain;; Adenosine-deaminase (editase) domain;; Nuclear RNA-splicing-associated …	Probable RNA 3&apos;-terminal phosphate cyclase-like protein GN=Rtc1 OS=Drosophila melanogaster (Fruit fly) PE=2 SV=3	1	--	PREDICTED: LOW QUALITY PROTEIN: RING finger and transmembrane domain-containing protein 2 [Nasonia vitripennis]	--	molecular function: catalytic activity (GO:0003824);; cellular component: cell (GO:0005623);; cellular component: organelle (GO:0043226);; cellular component: organelle part (GO:0044422);; cellular component: cell part (GO:0044464);; biological process: metabolic process (GO:0008152);; biological process: cellular process (GO:0009987);; biological process: cellular component organization or bioge…
c69941.graph_c2	3.15e-19	-1.49916	down	--	--	--	K11267|0|nvi:100118251|androgen-induced inhibitor of proliferation-like protein; K11267 sister chromatid cohesion protein PDS5 (A)	[D]	Cell cycle control, cell division, chromosome partitioning	--	Sister chromatid cohesion protein PDS5 homolog OS=Dictyostelium discoideum (Slime mold) PE=3 SV=1	1	--	PREDICTED: sister chromatid cohesion protein PDS5 homolog B isoform X1 [Nasonia vitripennis]	--	--
c42426.graph_c0	1.34e-08	-1.09903	down	--	--	--	K17405|1.47858e-64|nvi:100116160|probable 28S ribosomal protein S26, mitochondrial; K17405 small subunit ribosomal protein S26 (A)	[S]	Function unknown	Mitochondrial ribosome subunit S26	Probable 28S ribosomal protein S26, mitochondrial (Precursor) GN=mRpS26 OS=Drosophila melanogaster (Fruit fly) PE=2 SV=1	1	RNA processing and modification	PREDICTED: probable 28S ribosomal protein S26, mitochondrial [Nasonia vitripennis]	--	--
c62743.graph_c0	0.0480472	-0.602446	down	--	--	--	--	[YU]	--	--	Exportin-4 GN=xpo4 OS=Dictyostelium discoideum (Slime mold) PE=3 SV=1	22	--	PREDICTED: exportin-4-like [Nasonia vitripennis]	--	--
c17748.graph_c0	2.66e-05	-0.818423	down	[E]	Amino acid transport and metabolism	Cellular Component: membrane (GO:0016020);; Biological Process: transmembrane transport (GO:0055085);;	K14428|0|nvi:100116288|solute carrier family 12 member 8; K14428 solute carrier family 12 (potassium/chloride transporters), member 8 (A)	[P]	Inorganic ion transport and metabolism	Amino acid permease;; Amino acid permease	Bumetanide-sensitive sodium-(potassium)-chloride cotransporter OS=Manduca sexta (Tobacco hawkmoth) PE=2 SV=1	1	--	PREDICTED: solute carrier family 12 member 8 isoform X2 [Nasonia vitripennis]	--	cellular component: membrane (GO:0016020);; biological process: cellular process (GO:0009987);; biological process: single-organism process (GO:0044699);; biological process: localization (GO:0051179)
c63756.graph_c0	2.38e-27	-6.41074	down	--	--	--	--	--	--	--	--	21	RNA processing and modification	PREDICTED: polycystic kidney disease protein 1-like 3 [Nasonia vitripennis]	--	--
c62027.graph_c0	0.00017947	-1.05759	down	[OZ]	--	--	--	[O]	Posttranslational modification, protein turnover, chaperones	Tubulin folding cofactor D C terminal;; HEAT repeat	Tubulin-specific chaperone D GN=tbcd OS=Dictyostelium discoideum (Slime mold) PE=3 SV=2	1	--	PREDICTED: tubulin-specific chaperone D [Nasonia vitripennis]	--	--
c61258.graph_c0	4.69e-17	-6.5685	down	--	--	--	--	--	--	--	--	--	--	PREDICTED: uncharacterized protein LOC103316135 [Nasonia vitripennis]	--	--
c67550.graph_c0	9.27e-13	-8.00258	down	--	--	--	--	--	--	--	--	--	--	--	--	--
c70574.graph_c0	0.0314655	-0.500868	down	--	--	Molecular Function: binding (GO:0005488);;	K08059|8.14389e-89|nvi:100123053|GILT-like protein C02D5.2; K08059 interferon, gamma-inducible protein 30 (A)	[O]	Posttranslational modification, protein turnover, chaperones	Gamma interferon inducible lysosomal thiol reductase (GILT)	GILT-like protein C02D5.2 GN=C02D5.2 OS=Caenorhabditis elegans PE=3 SV=1	1	RNA processing and modification	PREDICTED: GILT-like protein C02D5.2 [Nasonia vitripennis]	--	molecular function: binding (GO:0005488)
c73577.graph_c0	0.0016373	-0.474922	down	[J]	Translation, ribosomal structure and biogenesis	Molecular Function: histidine-tRNA ligase activity (GO:0004821);; Molecular Function: ATP binding (GO:0005524);; Cellular Component: cytoplasm (GO:0005737);; Biological Process: histidyl-tRNA aminoacylation (GO:0006427);; Biological Process: transport (GO:0006810);;	--	[J]	Translation, ribosomal structure and biogenesis	Ion channel;; Histidyl-tRNA synthetase;; tRNA synthetase class II core domain (G, H, P, S and T);; Anticodon binding domain;; tRNA synthetases class II (D, K and N)	Histidine--tRNA ligase, cytoplasmic GN=hisS OS=Dictyostelium discoideum (Slime mold) PE=3 SV=1	12	RNA processing and modification	PREDICTED: open rectifier potassium channel protein 1 [Nasonia vitripennis]	--	molecular function: catalytic activity (GO:0003824);; biological process: metabolic process (GO:0008152);; molecular function: binding (GO:0005488);; cellular component: cell (GO:0005623);; cellular component: cell part (GO:0044464);; biological process: cellular process (GO:0009987);; biological process: single-organism process (GO:0044699);; biological process: localization (GO:0051179)
c70778.graph_c0	1.78e-72	-3.25938	down	[D]	Cell cycle control, cell division, chromosome partitioning	Cellular Component: nucleus (GO:0005634);; Biological Process: intracellular protein transport (GO:0006886);; Molecular Function: Ran GTPase binding (GO:0008536);;	K18423|0|nvi:100123062|exportin-2; K18423 exportin-2 (importin alpha re-exporter) (A)	[YU]	--	Cse1;; CAS/CSE protein, C-terminus;; Importin-beta N-terminal domain	Exportin-2 GN=Cas OS=Drosophila melanogaster (Fruit fly) PE=2 SV=2	1	--	PREDICTED: exportin-2 [Nasonia vitripennis]	--	cellular component: cell (GO:0005623);; cellular component: organelle (GO:0043226);; cellular component: cell part (GO:0044464);; biological process: localization (GO:0051179);; molecular function: binding (GO:0005488)
c69886.graph_c0	5.79e-10	-0.932018	down	--	--	--	K16056|2.67209e-119|nvi:100123236|calcium release-activated calcium channel protein 1-like; K16056 calcium release-activated calcium channel protein 1 (A)	[A]	RNA processing and modification	Mediator of CRAC channel activity	Calcium release-activated calcium channel protein 1 GN=olf186-F OS=Drosophila melanogaster (Fruit fly) PE=1 SV=1	5	--	PREDICTED: calcium release-activated calcium channel protein 1-like isoform X2 [Nasonia vitripennis]	--	--
c69123.graph_c4	0.0341512	-0.375198	down	--	--	--	--	--	--	--	--	--	--	--	--	--
c71339.graph_c1	1.43e-05	-0.60602	down	[KL]	--	Molecular Function: DNA binding (GO:0003677);; Molecular Function: ATP binding (GO:0005524);; Cellular Component: nucleus (GO:0005634);; Molecular Function: ATP-dependent helicase activity (GO:0008026);;	K11367|0|nvi:100118712|chromodomain-helicase-DNA-binding protein 1; K11367 chromodomain-helicase-DNA-binding protein 1 [EC:3.6.4.12] (A)	[K]	Transcription	SNF2 family N-terminal domain;; Chromo (CHRromatin Organisation MOdifier) domain;; Helicase conserved C-terminal domain;; Type III restriction enzyme, res subunit;; RNA recognition motif. (a.k.a. RRM, RBD, or RNP domain);; Domain of unknown function (DUF4208);; RNA recognition motif (a.k.a. RRM, RBD, or RNP domain);; RNA recognition motif. (a.k.a. RRM, RBD, or RNP domain)	Chromodomain-helicase-DNA-binding protein 1 GN=Chd1 OS=Drosophila melanogaster (Fruit fly) PE=1 SV=1	1	--	PREDICTED: chromodomain-helicase-DNA-binding protein 1 isoform X1 [Nasonia vitripennis]	--	molecular function: binding (GO:0005488);; cellular component: cell (GO:0005623);; cellular component: organelle (GO:0043226);; cellular component: cell part (GO:0044464);; molecular function: catalytic activity (GO:0003824);; biological process: metabolic process (GO:0008152);; biological process: cellular process (GO:0009987);; biological process: single-organism process (GO:0044699)
c67356.graph_c0	6e-07	-2.31401	down	--	--	--	--	--	--	--	--	--	--	PREDICTED: uncharacterized protein LOC103317511 [Nasonia vitripennis]	--	--
c72005.graph_c0	3.73e-14	-1.24814	down	[J]	Translation, ribosomal structure and biogenesis	Molecular Function: glutamine-tRNA ligase activity (GO:0004819);; Molecular Function: ATP binding (GO:0005524);; Cellular Component: cytoplasm (GO:0005737);; Biological Process: glutaminyl-tRNA aminoacylation (GO:0006425);;	K01886|0|nvi:100123765|Aats-gln; probable glutamine--tRNA ligase; K01886 glutaminyl-tRNA synthetase [EC:6.1.1.18] (A)	[J]	Translation, ribosomal structure and biogenesis	tRNA synthetases class I (E and Q), catalytic domain;; tRNA synthetases class I (E and Q), anti-codon binding domain;; Glutaminyl-tRNA synthetase, non-specific RNA binding region part 2;; Glutaminyl-tRNA synthetase, non-specific RNA binding region part 1	Probable glutamine--tRNA ligase GN=Aats-gln OS=Drosophila melanogaster (Fruit fly) PE=1 SV=1	1	--	PREDICTED: probable glutamine--tRNA ligase [Nasonia vitripennis]	Aminoacyl-tRNA biosynthesis (ko00970)	molecular function: catalytic activity (GO:0003824);; biological process: metabolic process (GO:0008152);; molecular function: binding (GO:0005488);; cellular component: cell (GO:0005623);; cellular component: cell part (GO:0044464);; biological process: cellular process (GO:0009987);; biological process: single-organism process (GO:0044699)
c70048.graph_c0	5.76e-12	-1.67274	down	[S]	Function unknown	--	--	[D]	Cell cycle control, cell division, chromosome partitioning	Putative death-receptor fusion protein (DUF2428)	--	1	--	PREDICTED: thyroid adenoma-associated protein homolog [Nasonia vitripennis]	--	--
c57345.graph_c0	0.00230823	-0.871392	down	--	--	--	--	[R]	General function prediction only	Region in Clathrin and VPS;; WD domain, G-beta repeat	Intraflagellar transport protein osm-1 GN=osm-1 OS=Caenorhabditis elegans PE=2 SV=4	1	--	PREDICTED: WD repeat-containing protein 19 [Nasonia vitripennis]	--	--
c68793.graph_c0	0.0382487	-0.346586	down	[B]	Chromatin structure and dynamics	Molecular Function: DNA binding (GO:0003677);; Molecular Function: chromatin binding (GO:0003682);; Cellular Component: nucleus (GO:0005634);; Molecular Function: zinc ion binding (GO:0008270);;	K15127|2.67957e-139|nvi:100120782|transcriptional adapter 2B-like; K15127 transcriptional adapter 2-beta (A)	[B]	Chromatin structure and dynamics	Myb-like DNA-binding domain;; Zinc finger, ZZ type;; Myb-like DNA-binding domain	Transcriptional adapter 2B OS=Drosophila melanogaster (Fruit fly) PE=1 SV=1	1	--	PREDICTED: transcriptional adapter 2B-like [Nasonia vitripennis]	--	molecular function: binding (GO:0005488);; cellular component: cell (GO:0005623);; cellular component: organelle (GO:0043226);; cellular component: cell part (GO:0044464)
c60137.graph_c0	3.9e-06	-1.78826	down	--	--	--	--	--	--	--	--	1	RNA processing and modification	PREDICTED: histidine-rich glycoprotein-like [Nasonia vitripennis]	--	--
c63514.graph_c0	0.000953968	-0.636505	down	--	--	--	--	--	--	--	--	--	--	--	--	--
c42185.graph_c0	0.00682442	-1.06885	down	--	--	--	--	--	--	--	--	--	--	--	--	--
c63373.graph_c0	1.47e-26	-9.85964	down	--	--	--	--	--	--	--	--	--	--	--	--	--
c65811.graph_c0	0.000211447	-0.786512	down	[Q]	Secondary metabolites biosynthesis, transport and catabolism	Biological Process: metabolic process (GO:0008152);; Molecular Function: transferase activity (GO:0016740);;	K00665|0|nvi:100122099|fatty acid synthase-like; K00665 fatty acid synthase, animal type [EC:2.3.1.85] (A)	[I]	Lipid transport and metabolism	Acyl transferase domain;; KR domain;; Beta-ketoacyl synthase, C-terminal domain;; short chain dehydrogenase;; Beta-ketoacyl synthase, N-terminal domain;; Zinc-binding dehydrogenase;; Polyketide synthase dehydratase;; Zinc-binding dehydrogenase;; Thioesterase domain;; Beta-ketoacyl synthase, N-terminal domain	Chalcone synthase stlA GN=stlA OS=Dictyostelium discoideum (Slime mold) PE=1 SV=1	2	--	PREDICTED: fatty acid synthase-like isoform X1 [Nasonia vitripennis]	Fatty acid biosynthesis (ko00061);; Fatty acid metabolism (ko01212)	biological process: metabolic process (GO:0008152);; molecular function: catalytic activity (GO:0003824)
c66839.graph_c0	0.00194149	-0.467017	down	--	--	Molecular Function: calcium ion binding (GO:0005509);;	--	[R]	General function prediction only	EF-hand domain pair;; EF-hand domain;; EF-hand domain pair;; EF hand	--	3	--	PREDICTED: nucleobindin-2 [Nasonia vitripennis]	--	molecular function: binding (GO:0005488)
c67636.graph_c0	1.11e-07	-1.15163	down	[RTKL]	--	Molecular Function: protein serine/threonine kinase activity (GO:0004674);; Molecular Function: ATP binding (GO:0005524);; Biological Process: protein phosphorylation (GO:0006468);;	K16312|0|nvi:100123745|Stk40; serine/threonine kinase 40; K16312 serine/threonine-protein kinase 40 [EC:2.7.11.1] (A)	[T]	Signal transduction mechanisms	Protein kinase domain;; Protein tyrosine kinase	Probable myosin light chain kinase DDB_G0282429 GN=DDB_G0282429 OS=Dictyostelium discoideum (Slime mold) PE=3 SV=1	1646	--	PREDICTED: probable serine/threonine-protein kinase DDB_G0277165 [Nasonia vitripennis]	--	molecular function: catalytic activity (GO:0003824);; biological process: metabolic process (GO:0008152);; biological process: cellular process (GO:0009987);; molecular function: binding (GO:0005488)
c51302.graph_c0	1.4e-06	-1.19449	down	[T]	Signal transduction mechanisms	--	--	[R]	General function prediction only	G-patch domain;; DExH-box splicing factor binding site	--	17	--	PREDICTED: angiogenic factor with G patch and FHA domains 1 isoform X2 [Nasonia vitripennis]	--	--
c66873.graph_c0	0.000190149	-0.560641	down	--	--	--	--	[I]	Lipid transport and metabolism	SacI homology domain;; NADH:ubiquinone oxidoreductase, NDUFB5/SGDH subunit	Phosphatidylinositide phosphatase SAC1 GN=sac1 OS=Dictyostelium discoideum (Slime mold) PE=3 SV=1	16	--	PREDICTED: polyphosphoinositide phosphatase isoform X2 [Acromyrmex echinatior]	--	--
c63539.graph_c0	2.41e-26	-3.59059	down	--	--	Molecular Function: single-stranded DNA binding (GO:0003697);; Molecular Function: ATP binding (GO:0005524);; Biological Process: mitochondrial DNA replication (GO:0006264);; Biological Process: DNA duplex unwinding (GO:0032508);; Cellular Component: mitochondrial nucleoid (GO:0042645);; Molecular Function: 5'-3' DNA helicase activity (GO:0043139);; Biological Process: phosphatidylinositol phosph…	K17680|0|nvi:100120404|twinkle protein, mitochondrial; K17680 twinkle protein [EC:3.6.4.12] (A)	[L]	Replication, recombination and repair	AAA domain;; KaiC;; AAA domain;; DnaB-like helicase C terminal domain	--	22	--	PREDICTED: twinkle protein, mitochondrial [Nasonia vitripennis]	--	molecular function: binding (GO:0005488);; biological process: metabolic process (GO:0008152);; biological process: cellular process (GO:0009987);; biological process: cellular component organization or biogenesis (GO:0071840);; cellular component: cell (GO:0005623);; cellular component: nucleoid (GO:0009295);; cellular component: organelle (GO:0043226);; cellular component: organelle part (GO:00…
c71937.graph_c1	0.0229887	-0.325964	down	[QR]	--	Molecular Function: catalytic activity (GO:0003824);; Biological Process: metabolic process (GO:0008152);;	K10770|0|nvi:100122369|alkylated DNA repair protein alkB homolog 8; K10770 alkylated DNA repair protein alkB homolog 8 [EC:1.14.11.- 2.1.1.229] (A)	[R]	General function prediction only	2OG-Fe(II) oxygenase superfamily;; 2OG-Fe(II) oxygenase superfamily;; HMG-box domain;; HMG (high mobility group) box;; Methyltransferase domain	High mobility group protein DSP1 GN=Dsp1 OS=Drosophila melanogaster (Fruit fly) PE=2 SV=1	1	--	PREDICTED: alkylated DNA repair protein alkB homolog 8 isoform X1 [Nasonia vitripennis]	--	molecular function: catalytic activity (GO:0003824);; biological process: metabolic process (GO:0008152)
c72951.graph_c0	0.0270065	-0.321964	down	[C]	Energy production and conversion	Cellular Component: mitochondrial inner membrane (GO:0005743);; Molecular Function: hydrogen ion transmembrane transporter activity (GO:0015078);; Biological Process: ATP synthesis coupled proton transport (GO:0015986);; Cellular Component: proton-transporting ATP synthase complex, coupling factor F(o) (GO:0045263);;	K02126|6.37217e-43|bmor:809269|ATP6; ATP synthase F0 subunit 6; K02126 F-type H+-transporting ATPase subunit a (A)	[C]	Energy production and conversion	--	ATP synthase subunit a GN=mt:ATPase6 OS=Drosophila simulans (Fruit fly) PE=3 SV=1	1	--	ATP synthase F0 subunit 6 [Bombyx mori]	Oxidative phosphorylation (ko00190)	cellular component: cell (GO:0005623);; cellular component: membrane (GO:0016020);; cellular component: organelle (GO:0043226);; cellular component: organelle part (GO:0044422);; cellular component: cell part (GO:0044464);; molecular function: transporter activity (GO:0005215);; biological process: cellular process (GO:0009987);; biological process: single-organism process (GO:0044699);; biologic…
c72416.graph_c2	8.42e-10	-2.48825	down	--	--	--	--	--	--	--	--	--	--	--	--	--
c70105.graph_c0	1.34e-40	-6.02159	down	--	--	--	--	--	--	--	--	59	--	PREDICTED: uncharacterized protein LOC105199832 [Solenopsis invicta]	--	--
c50662.graph_c0	2.35e-11	-0.942501	down	[C]	Energy production and conversion	Biological Process: ATP synthesis coupled proton transport (GO:0015986);; Molecular Function: proton-transporting ATP synthase activity, rotational mechanism (GO:0046933);;	K02137|6.10088e-127|nvi:100117146|Atp5o; ATP synthase, H+ transporting, mitochondrial F1 complex, O subunit (EC:3.6.3.14); K02137 F-type H+-transporting ATPase subunit O (A)	[C]	Energy production and conversion	ATP synthase delta (OSCP) subunit	ATP synthase subunit O, mitochondrial (Precursor) GN=Oscp OS=Drosophila melanogaster (Fruit fly) PE=2 SV=2	1	--	ATP synthase subunit O, mitochondrial [Nasonia vitripennis]	Oxidative phosphorylation (ko00190)	biological process: metabolic process (GO:0008152);; biological process: cellular process (GO:0009987);; biological process: single-organism process (GO:0044699);; biological process: localization (GO:0051179);; molecular function: catalytic activity (GO:0003824);; molecular function: transporter activity (GO:0005215)
c70134.graph_c1	0.000666387	-0.604928	down	[G]	Carbohydrate transport and metabolism	Biological Process: dephosphorylation (GO:0016311);; Molecular Function: phosphatase activity (GO:0016791);;	K01101|1.02315e-113|tca:663527|phosphoglycolate phosphatase; K01101 4-nitrophenyl phosphatase [EC:3.1.3.41] (A)	[P]	Inorganic ion transport and metabolism	Haloacid dehalogenase-like hydrolase;; HAD-hyrolase-like;; haloacid dehalogenase-like hydrolase;; Haloacid dehalogenase-like hydrolase	Putative NipSnap protein K02D10.1 GN=K02D10.1 OS=Caenorhabditis elegans PE=2 SV=4	1	--	PREDICTED: phosphoglycolate phosphatase-like [Megachile rotundata]	--	biological process: metabolic process (GO:0008152);; biological process: cellular process (GO:0009987);; molecular function: catalytic activity (GO:0003824)
c70039.graph_c0	3.75e-07	-2.14345	down	--	--	--	--	--	--	--	--	1	RNA processing and modification	PREDICTED: altered inheritance of mitochondria protein 3-like [Nasonia vitripennis]	--	--
c44500.graph_c0	8.58e-13	-8.03383	down	--	--	--	--	--	--	--	--	--	--	--	--	--
c21928.graph_c0	0.0176163	-1.07247	down	--	--	--	--	--	--	--	--	--	--	--	--	--
c69351.graph_c5	6.87e-07	-2.50059	down	--	--	--	--	--	--	PBP/GOBP family	--	--	--	PREDICTED: uncharacterized protein LOC100117126 [Nasonia vitripennis]	--	--
c71772.graph_c4	6.08e-07	-0.834709	down	--	--	Cellular Component: integral component of membrane (GO:0016021);;	--	--	--	Lipase;; Alpha/beta hydrolase family;; DoxX-like family	Phospholipase A1 (Precursor) OS=Vespula vulgaris (Yellow jacket) PE=1 SV=1	363	RNA processing and modification	PREDICTED: phospholipase A1-like [Nasonia vitripennis]	--	cellular component: membrane (GO:0016020);; cellular component: membrane part (GO:0044425)
c67593.graph_c0	0.00692358	-0.481241	down	--	--	--	--	[U]	Intracellular trafficking, secretion, and vesicular transport	Rer1 family	Protein RER1 homolog GN=rer-1 OS=Caenorhabditis elegans PE=3 SV=1	1	--	PREDICTED: protein RER1 isoform X3 [Nasonia vitripennis]	--	--
c73710.graph_c4	0.00286687	-0.486748	down	[R]	General function prediction only	--	--	[I]	Lipid transport and metabolism	Partial alpha/beta-hydrolase lipase region;; alpha/beta hydrolase fold;; Alpha/beta hydrolase family;; Alpha/beta hydrolase family;; PGAP1-like protein;; Lecithin:cholesterol acyltransferase;; Zinc knuckle	Lipase 3 (Precursor) GN=Lip3 OS=Drosophila melanogaster (Fruit fly) PE=2 SV=1	1	--	PREDICTED: lipase 3-like [Nasonia vitripennis]	--	--
c24719.graph_c0	1.99e-06	-0.870236	down	[T]	Signal transduction mechanisms	Molecular Function: protein serine/threonine phosphatase activity (GO:0004722);; Biological Process: protein dephosphorylation (GO:0006470);; Molecular Function: metal ion binding (GO:0046872);;	K17506|0|nvi:100121125|protein phosphatase 1L; K17506 protein phosphatase 1L [EC:3.1.3.16] (A)	[T]	Signal transduction mechanisms	Protein phosphatase 2C;; Protein phosphatase 2C	Probable protein phosphatase 2C T23F11.1 GN=ppm-2 OS=Caenorhabditis elegans PE=3 SV=2	1	--	PREDICTED: protein phosphatase 1L-like [Bombus terrestris]	--	molecular function: catalytic activity (GO:0003824);; biological process: metabolic process (GO:0008152);; biological process: cellular process (GO:0009987);; molecular function: binding (GO:0005488)
c60173.graph_c0	2.37e-46	-10.8813	down	--	--	--	--	[WV]	--	von Willebrand factor type D domain;; von Willebrand factor type C domain;; C8 domain	Hemocytin (Precursor) OS=Bombyx mori (Silk moth) PE=2 SV=1	1	--	PREDICTED: kielin/chordin-like protein [Nasonia vitripennis]	--	--
c68866.graph_c0	1.55e-06	-0.723382	down	--	--	--	--	--	--	--	--	39	RNA processing and modification	PREDICTED: homeobox protein prospero-like isoform X1 [Nasonia vitripennis]	--	--
c52981.graph_c0	1.04e-06	-1.47868	down	[OC]	--	--	--	[O]	Posttranslational modification, protein turnover, chaperones	Thioredoxin	Glutaredoxin-3 homolog GN=glrx3 OS=Dictyostelium discoideum (Slime mold) PE=3 SV=1	1	--	PREDICTED: glutaredoxin-3 isoform X1 [Nasonia vitripennis]	--	--
c70476.graph_c0	0.00601924	-1.1248	down	[V]	Defense mechanisms	Molecular Function: nucleoside-triphosphatase activity (GO:0017111);;	--	[Q]	Secondary metabolites biosynthesis, transport and catabolism	ABC transporter transmembrane region	ABC transporter C family member 8 GN=abcC8 OS=Dictyostelium discoideum (Slime mold) PE=3 SV=1	11	--	PREDICTED: multidrug resistance-associated protein 4-like [Nasonia vitripennis]	--	molecular function: catalytic activity (GO:0003824);; biological process: metabolic process (GO:0008152)
c70338.graph_c0	0.00401319	-0.562124	down	[K]	Transcription	Cellular Component: nucleus (GO:0005634);; Biological Process: regulation of transcription, DNA-templated (GO:0006355);;	--	[K]	Transcription	YEATS family	--	1	--	PREDICTED: LOW QUALITY PROTEIN: protein AF-9-like [Nasonia vitripennis]	--	cellular component: cell (GO:0005623);; cellular component: organelle (GO:0043226);; cellular component: cell part (GO:0044464);; biological process: biological regulation (GO:0065007)
c71884.graph_c0	8.08e-32	-7.92618	down	--	--	--	--	--	--	--	--	--	--	--	--	--
c71424.graph_c2	0.00780914	-0.414513	down	--	--	--	--	--	--	--	--	1	RNA processing and modification	PREDICTED: filaggrin isoform X6 [Nasonia vitripennis]	--	--
c69852.graph_c0	1.44e-05	-2.08647	down	--	--	--	--	--	--	--	--	--	--	--	--	--
c42571.graph_c0	0.000537768	-0.520215	down	--	--	Cellular Component: proteasome complex (GO:0000502);; Molecular Function: enzyme regulator activity (GO:0030234);; Biological Process: regulation of protein catabolic process (GO:0042176);; Biological Process: regulation of catalytic activity (GO:0050790);;	K03033|0|nvi:100114055|probable 26S proteasome non-ATPase regulatory subunit 3; K03033 26S proteasome regulatory subunit N3 (A)	[O]	Posttranslational modification, protein turnover, chaperones	Proteasome regulatory subunit C-terminal;; PCI domain	Probable 26S proteasome non-ATPase regulatory subunit 3 GN=Dox-A2 OS=Anopheles gambiae (African malaria mosquito) PE=3 SV=2	1	--	PREDICTED: probable 26S proteasome non-ATPase regulatory subunit 3 [Nasonia vitripennis]	Proteasome (ko03050)	cellular component: cell (GO:0005623);; cellular component: macromolecular complex (GO:0032991);; cellular component: cell part (GO:0044464);; molecular function: enzyme regulator activity (GO:0030234);; biological process: biological regulation (GO:0065007)
c73507.graph_c1	0.00785933	-0.40042	down	[P]	Inorganic ion transport and metabolism	--	K05850|0|nvi:100121013|plasma membrane calcium-transporting ATPase 2; K05850 Ca2+ transporting ATPase, plasma membrane [EC:3.6.3.8] (A)	[P]	Inorganic ion transport and metabolism	E1-E2 ATPase;; Cation transporting ATPase, C-terminus;; haloacid dehalogenase-like hydrolase;; Putative hydrolase of sodium-potassium ATPase alpha subunit;; haloacid dehalogenase-like hydrolase;; Cation transporter/ATPase, N-terminus;; haloacid dehalogenase-like hydrolase;; Plasma membrane calcium transporter ATPase C terminal;; Plasma membrane calcium transporter ATPase C terminal	Calcium-transporting ATPase PAT1 GN=patA OS=Dictyostelium discoideum (Slime mold) PE=2 SV=2	1	--	PREDICTED: LOW QUALITY PROTEIN: plasma membrane calcium-transporting ATPase 2 [Nasonia vitripennis]	--	--
c68385.graph_c0	8.29e-07	-1.51173	down	--	--	--	--	--	--	--	--	--	--	--	--	--
c62664.graph_c0	3.81e-17	-1.17194	down	[O]	Posttranslational modification, protein turnover, chaperones	Molecular Function: peroxidase activity (GO:0004601);; Molecular Function: peroxiredoxin activity (GO:0051920);; Biological Process: oxidation-reduction process (GO:0055114);;	K03386|7.71302e-130|nvi:100116729|peroxiredoxin 1; K03386 peroxiredoxin (alkyl hydroperoxide reductase subunit C) [EC:1.11.1.15] (A)	[O]	Posttranslational modification, protein turnover, chaperones	AhpC/TSA family;; Redoxin;; C-terminal domain of 1-Cys peroxiredoxin	Peroxiredoxin 1 GN=Jafrac1 OS=Drosophila melanogaster (Fruit fly) PE=1 SV=1	1	--	PREDICTED: peroxiredoxin 1 [Nasonia vitripennis]	--	molecular function: catalytic activity (GO:0003824);; molecular function: antioxidant activity (GO:0016209);; biological process: metabolic process (GO:0008152);; biological process: single-organism process (GO:0044699)
c65503.graph_c0	2.55e-05	-1.3732	down	--	--	--	--	--	--	--	--	--	--	--	--	--
c66534.graph_c0	1.4e-14	-1.15936	down	[R]	General function prediction only	Molecular Function: structural molecule activity (GO:0005198);; Biological Process: intracellular protein transport (GO:0006886);; Biological Process: vesicle-mediated transport (GO:0016192);; Molecular Function: myosin heavy chain kinase activity (GO:0016905);; Cellular Component: membrane coat (GO:0030117);;	K17302|0|nvi:100119180|copb2; coatomer subunit beta 2; K17302 coatomer, subunit beta' (A)	[U]	Intracellular trafficking, secretion, and vesicular transport	Coatomer WD associated region;; WD domain, G-beta repeat	Coatomer subunit beta&apos; GN=beta&apos;Cop OS=Drosophila melanogaster (Fruit fly) PE=2 SV=2	1	--	PREDICTED: coatomer subunit beta&apos; [Nasonia vitripennis]	--	molecular function: structural molecule activity (GO:0005198);; biological process: localization (GO:0051179);; molecular function: catalytic activity (GO:0003824);; biological process: metabolic process (GO:0008152);; biological process: cellular process (GO:0009987);; cellular component: cell (GO:0005623);; cellular component: membrane (GO:0016020);; cellular component: macromolecular complex (…
c73394.graph_c0	0.0152007	-0.482415	down	[B]	Chromatin structure and dynamics	Molecular Function: catalytic activity (GO:0003824);; Biological Process: cellular metabolic process (GO:0044237);; Molecular Function: organic cyclic compound binding (GO:0097159);; Molecular Function: heterocyclic compound binding (GO:1901363);;	K11314|1.08172e-159|ame:408384|GB16325; transcriptional adapter 2-alpha-like; K11314 transcriptional adapter 2-alpha (A)	[B]	Chromatin structure and dynamics	SWIRM domain;; Myb-like DNA-binding domain;; Myb-like DNA-binding domain;; RNA polymerase Rpb4	Transcriptional adapter 2A OS=Drosophila melanogaster (Fruit fly) PE=1 SV=1	1	--	PREDICTED: DNA-directed RNA polymerase II 16 kDa polypeptide-like isoform X1 [Apis dorsata]	--	molecular function: catalytic activity (GO:0003824);; biological process: metabolic process (GO:0008152);; biological process: cellular process (GO:0009987);; molecular function: binding (GO:0005488)
c63374.graph_c0	0.000172484	-0.783149	down	--	--	Molecular Function: phospholipid binding (GO:0005543);;	--	--	--	PH domain;; PH domain	Protein daughter of sevenless GN=dos OS=Drosophila melanogaster (Fruit fly) PE=1 SV=1	1	--	PREDICTED: hypothetical protein LOC100746579 [Bombus impatiens]	--	molecular function: binding (GO:0005488)
c42807.graph_c0	3.5e-25	-1.47127	down	[J]	Translation, ribosomal structure and biogenesis	Molecular Function: structural constituent of ribosome (GO:0003735);; Cellular Component: ribosome (GO:0005840);; Biological Process: translation (GO:0006412);;	K02960|1.58694e-94|nvi:100680414|40S ribosomal protein S16; K02960 small subunit ribosomal protein S16e (A)	[J]	Translation, ribosomal structure and biogenesis	Ribosomal protein S9/S16	40S ribosomal protein S16 GN=RpS16 OS=Spodoptera frugiperda (Fall armyworm) PE=2 SV=1	1	--	PREDICTED: 40S ribosomal protein S16 [Nasonia vitripennis]	Ribosome (ko03010)	molecular function: structural molecule activity (GO:0005198);; cellular component: cell (GO:0005623);; cellular component: macromolecular complex (GO:0032991);; cellular component: organelle (GO:0043226);; cellular component: cell part (GO:0044464);; biological process: metabolic process (GO:0008152);; biological process: cellular process (GO:0009987)
c71340.graph_c7	7.07e-16	-2.19172	down	--	--	--	--	--	--	--	--	--	--	--	--	--
c65036.graph_c0	3.43e-18	-2.99071	down	--	--	--	--	--	--	--	--	--	--	PREDICTED: uncharacterized protein LOC100678866 [Nasonia vitripennis]	--	--
c72882.graph_c3	3.92e-16	-2.89232	down	--	--	--	K10348|0|nvi:100117682|leucine-rich repeat protein 1; K10348 LRR-repeat protein 1 (A)	[R]	General function prediction only	Leucine Rich repeats (2 copies);; Leucine rich repeat;; Leucine Rich Repeat;; Leucine rich repeat;; Leucine Rich repeat	Leucine-rich repeat protein soc-2 homolog GN=Sur-8 OS=Culex quinquefasciatus (Southern house mosquito) PE=3 SV=1	886	--	PREDICTED: leucine-rich repeat protein 1 [Nasonia vitripennis]	--	--
c63475.graph_c1	0.00026266	-0.826314	down	[R]	General function prediction only	Molecular Function: phosphoric diester hydrolase activity (GO:0008081);; Biological Process: metabolic process (GO:0008152);; Molecular Function: metal ion binding (GO:0046872);;	K07023|1.77618e-117|nvi:100117328|HD domain-containing protein 2; K07023 putative hydrolases of HD superfamily (A)	[R]	General function prediction only	HD domain;; HD domain	HD domain-containing protein 2 homolog GN=hddc2 OS=Dictyostelium discoideum (Slime mold) PE=3 SV=1	1	--	PREDICTED: HD domain-containing protein 2 [Nasonia vitripennis]	--	molecular function: catalytic activity (GO:0003824);; biological process: metabolic process (GO:0008152);; molecular function: binding (GO:0005488)
c70903.graph_c4	0.00156644	-0.509852	down	--	--	--	--	[S]	Function unknown	PDZ domain (Also known as DHR or GLGF);; PDZ domain;; PDZ domain (Also known as DHR or GLGF);; PDZ domain	Patj homolog GN=Patj OS=Drosophila melanogaster (Fruit fly) PE=1 SV=2	7	RNA processing and modification	PREDICTED: PDZ domain-containing protein 2-like isoform X2 [Nasonia vitripennis]	--	--
c70881.graph_c0	5.05e-08	-0.972833	down	[S]	Function unknown	--	K10891|0|nvi:100122166|Fanconi anemia group D2 protein homolog; K10891 fanconi anemia group D2 protein (A)	[S]	Function unknown	Fanconi anaemia protein FancD2 nuclease;; NRDE protein;; Cytochrome c oxidase biogenesis protein Cmc1 like	Transport and Golgi organization protein 2 GN=Tango2 OS=Drosophila melanogaster (Fruit fly) PE=2 SV=2	1	--	PREDICTED: Fanconi anemia group D2 protein homolog isoform X1 [Nasonia vitripennis]	Fanconi anemia pathway (ko03460)	--
c50944.graph_c0	3.2e-06	-2.1606	down	--	--	--	--	[T]	Signal transduction mechanisms	--	Low-density lipoprotein receptor-related protein (Precursor) GN=lrp-1 OS=Caenorhabditis elegans PE=1 SV=1	285	--	PREDICTED: low-density lipoprotein receptor-related protein 2-like [Nasonia vitripennis]	--	--
c65186.graph_c2	0.0287626	-0.780832	down	--	--	Cellular Component: cytoskeleton (GO:0005856);;	--	[R]	General function prediction only	FERM central domain;; FERM N-terminal domain;; FERM C-terminal PH-like domain	Protein 4.1 homolog GN=cora OS=Drosophila melanogaster (Fruit fly) PE=1 SV=1	6	RNA processing and modification	PREDICTED: band 4.1-like protein 4 isoform X1 [Nasonia vitripennis]	--	cellular component: cell (GO:0005623);; cellular component: organelle (GO:0043226);; cellular component: cell part (GO:0044464)
c71068.graph_c0	2.25e-08	-2.93549	down	--	--	--	--	--	--	--	--	--	--	--	--	--
c69074.graph_c0	2.19e-16	-2.91249	down	--	--	--	K02605|0|nvi:100123111|origin recognition complex subunit 3; K02605 origin recognition complex subunit 3 (A)	[L]	Replication, recombination and repair	Origin recognition complex (ORC) subunit 3 N-terminus	Origin recognition complex subunit 3 GN=orcC OS=Dictyostelium discoideum (Slime mold) PE=3 SV=2	1	--	PREDICTED: origin recognition complex subunit 3 [Nasonia vitripennis]	--	--
c71031.graph_c0	8.79e-40	-6.84374	down	--	--	--	--	--	--	--	--	--	--	--	--	--
c62395.graph_c0	0.0499359	-0.869092	down	--	--	Molecular Function: zinc ion binding (GO:0008270);; Molecular Function: ligase activity (GO:0016874);;	--	[A]	RNA processing and modification	RING-variant domain	--	12	RNA processing and modification	PREDICTED: E3 ubiquitin-protein ligase MARCH3-like [Nasonia vitripennis]	--	molecular function: binding (GO:0005488);; molecular function: catalytic activity (GO:0003824);; biological process: metabolic process (GO:0008152)
c62893.graph_c0	1.08e-21	-9.48012	down	--	--	--	--	--	--	--	--	--	--	--	--	--
c50474.graph_c0	3.02e-10	-1.15885	down	[I]	Lipid transport and metabolism	Biological Process: phospholipid biosynthetic process (GO:0008654);; Cellular Component: membrane (GO:0016020);; Molecular Function: phosphotransferase activity, for other substituted phosphate groups (GO:0016780);;	K08744|1.40393e-162|nvi:100123414|CRLS1; probable cardiolipin synthase; K08744 cardiolipin synthase [EC:2.7.8.-] (A)	[S]	Function unknown	Complex I intermediate-associated protein 30 (CIA30);; Carbohydrate binding domain (family 11);; CDP-alcohol phosphatidyltransferase	Probable cardiolipin synthase GN=CLS OS=Drosophila melanogaster (Fruit fly) PE=2 SV=1	15	--	PREDICTED: probable cardiolipin synthase [Nasonia vitripennis]	Glycerophospholipid metabolism (ko00564)	biological process: metabolic process (GO:0008152);; biological process: cellular process (GO:0009987);; biological process: single-organism process (GO:0044699);; cellular component: membrane (GO:0016020);; molecular function: catalytic activity (GO:0003824)
c64700.graph_c0	9.48e-17	-1.47876	down	--	--	--	K10862|0|nvi:100121069|probable tyrosyl-DNA phosphodiesterase; K10862 tyrosyl-DNA phosphodiesterase 1 [EC:3.1.4.-] (A)	[L]	Replication, recombination and repair	Tyrosyl-DNA phosphodiesterase;; Zinc-finger (CX5CX6HX5H) motif	Probable tyrosyl-DNA phosphodiesterase GN=gkt OS=Drosophila melanogaster (Fruit fly) PE=2 SV=1	1	--	PREDICTED: probable tyrosyl-DNA phosphodiesterase [Nasonia vitripennis]	--	--
c72455.graph_c1	3.15e-101	-10.211	down	--	--	--	--	--	--	--	--	470	RNA processing and modification	PREDICTED: uncharacterized protein LOC103317810 [Nasonia vitripennis]	--	--
c66638.graph_c0	4.61e-11	-1.50871	down	--	--	Cellular Component: membrane (GO:0016020);;	K05463|4.42744e-163|nvi:100119767|ephrin-B2; K05463 ephrin-B (A)	[T]	Signal transduction mechanisms	Ephrin	Ephrin-4 (Precursor) GN=efn-4 OS=Caenorhabditis elegans PE=2 SV=2	2	--	PREDICTED: ephrin-B2 [Nasonia vitripennis]	--	cellular component: membrane (GO:0016020)
c67754.graph_c0	2.11e-10	-1.21489	down	[RTKL]	--	--	--	[ODR]	--	Myosin-binding striated muscle assembly central;; TPR repeat;; Tetratricopeptide repeat;; Tetratricopeptide repeat;; HEAT repeats;; Tetratricopeptide repeat;; Tetratricopeptide repeat;; Protein kinase domain;; Protein tyrosine kinase;; Protein kinase domain	Probable serine/threonine-protein kinase cdc7 GN=cdc7 OS=Dictyostelium discoideum (Slime mold) PE=3 SV=1	1	--	PREDICTED: protein unc-45 homolog B [Nasonia vitripennis]	--	--
c59941.graph_c0	2.39e-12	-7.94595	down	--	--	--	--	--	--	--	--	--	--	--	--	--
c66485.graph_c1	4.64e-07	-1.01639	down	--	--	--	--	--	--	--	--	--	--	--	--	--
c60118.graph_c0	0.00807037	-0.615694	down	--	--	--	--	--	--	--	--	--	--	--	--	--
c69633.graph_c1	0.00108532	-0.526382	down	--	--	--	--	--	--	WH2 motif	Actobindin-B/C GN=abnC OS=Dictyostelium discoideum (Slime mold) PE=3 SV=1	21	RNA processing and modification	PREDICTED: DNA ligase 1-like [Nasonia vitripennis]	--	--
c64902.graph_c0	2.96e-07	-0.921347	down	--	--	Cellular Component: Golgi apparatus (GO:0005794);; Biological Process: intracellular protein transport (GO:0006886);; Molecular Function: protein transporter activity (GO:0008565);; Biological Process: vesicle-mediated transport (GO:0016192);; Cellular Component: membrane coat (GO:0030117);;	K12396|0|nvi:100121637|AP-3 complex subunit delta-1; K12396 AP-3 complex subunit delta-1 (A)	[U]	Intracellular trafficking, secretion, and vesicular transport	Adaptin N terminal region;; Bovine leukaemia virus receptor (BLVR);; Adaptin N terminal region;; non-SMC mitotic condensation complex subunit 1	AP-3 complex subunit delta GN=g OS=Drosophila melanogaster (Fruit fly) PE=1 SV=4	1	--	PREDICTED: AP-3 complex subunit delta-1 [Nasonia vitripennis]	Lysosome (ko04142)	cellular component: cell (GO:0005623);; cellular component: organelle (GO:0043226);; cellular component: cell part (GO:0044464);; biological process: localization (GO:0051179);; molecular function: transporter activity (GO:0005215);; cellular component: membrane (GO:0016020);; cellular component: macromolecular complex (GO:0032991);; cellular component: membrane part (GO:0044425)
c71258.graph_c2	0.000249265	-0.574133	down	--	--	--	--	[R]	General function prediction only	Ankyrin repeats (many copies);; Ankyrin repeats (3 copies);; Ankyrin repeat;; Ankyrin repeats (many copies);; Ankyrin repeat;; Endoplasmic reticulum-based factor for assembly of V-ATPase;; Histone-like transcription factor (CBF/NF-Y) and archaeal histone;; Organelle biogenesis, Muted-like protein	Tankyrase OS=Drosophila melanogaster (Fruit fly) PE=1 SV=1	26	RNA processing and modification	PREDICTED: transmembrane protein 199 isoform X1 [Nasonia vitripennis]	--	--
c65034.graph_c0	0.00491122	-1.42197	down	--	--	--	--	--	--	--	--	29	RNA processing and modification	PREDICTED: calcium-binding protein P [Nasonia vitripennis]	--	--
c42435.graph_c0	1.72e-12	-1.90546	down	[S]	Function unknown	--	--	[S]	Function unknown	Oligomerisation domain	--	1	--	PREDICTED: uncharacterized protein LOC100121436 [Nasonia vitripennis]	--	--
c74146.graph_c0	3.71e-05	-1.54687	down	--	--	--	--	[S]	Function unknown	Domain of unknown function (DUF383);; Domain of unknown function (DUF384)	Protein HGH1 homolog GN=CG6073 OS=Drosophila melanogaster (Fruit fly) PE=2 SV=2	1	--	PREDICTED: FAM203 family protein CG6073-like [Nasonia vitripennis]	--	--
c70795.graph_c2	8.37e-31	-2.5565	down	--	--	--	K16518|0|nvi:100117290|KH domain-containing protein C56G2.1; K16518 A-kinase anchor protein 1, mitochondrial (A)	[T]	Signal transduction mechanisms	Tudor domain;; KH domain;; KH domain	KH domain-containing protein C56G2.1 GN=C56G2.1/C56G2.2 OS=Caenorhabditis elegans PE=3 SV=2	78	--	PREDICTED: KH domain-containing protein C56G2.1 [Nasonia vitripennis]	--	--
c69573.graph_c0	4.9e-06	-0.644895	down	[I]	Lipid transport and metabolism	Molecular Function: 3-hydroxyacyl-CoA dehydrogenase activity (GO:0003857);; Biological Process: fatty acid metabolic process (GO:0006631);; Biological Process: oxidation-reduction process (GO:0055114);; Molecular Function: NAD+ binding (GO:0070403);;	K13247|2.03305e-151|nvi:100116345|lambda-crystallin homolog; K13247 L-gulonate 3-dehydrogenase [EC:1.1.1.45] (A)	[I]	Lipid transport and metabolism	3-hydroxyacyl-CoA dehydrogenase, NAD binding domain;; 3-hydroxyacyl-CoA dehydrogenase, C-terminal domain;; 3-hydroxyacyl-CoA dehydrogenase, NAD binding domain;; D-isomer specific 2-hydroxyacid dehydrogenase, NAD binding domain;; UDP-glucose/GDP-mannose dehydrogenase family, NAD binding domain;; NAD binding domain of 6-phosphogluconate dehydrogenase	Probable 3-hydroxyacyl-CoA dehydrogenase B0272.3 GN=B0272.3 OS=Caenorhabditis elegans PE=1 SV=1	1	--	PREDICTED: lambda-crystallin homolog [Nasonia vitripennis]	Pentose and glucuronate interconversions (ko00040)	molecular function: catalytic activity (GO:0003824);; biological process: metabolic process (GO:0008152);; biological process: single-organism process (GO:0044699);; biological process: cellular process (GO:0009987);; molecular function: binding (GO:0005488)
c69931.graph_c2	4.4e-19	-2.06091	down	--	--	--	--	--	--	--	--	--	--	--	--	--
c61612.graph_c0	7.5e-21	-9.04273	down	--	--	--	--	--	--	--	--	216	--	PREDICTED: SET and MYND domain-containing protein 4-like [Nasonia vitripennis]	--	--
c67226.graph_c1	6.48e-10	-1.61449	down	--	--	--	K11393|1.73109e-11|nvi:100123669|methyltransferase-like protein 16 homolog; K11393 methyltransferase [EC:2.1.1.-] (A)	--	--	--	--	--	--	PREDICTED: methyltransferase-like protein 16 homolog [Nasonia vitripennis]	--	--
c65242.graph_c0	0	-9.78594	down	--	--	--	--	[E]	Amino acid transport and metabolism	Trypsin	Chymotrypsin-2 OS=Vespa orientalis (Oriental hornet) PE=1 SV=1	1	RNA processing and modification	PREDICTED: chymotrypsin-2 [Nasonia vitripennis]	--	--
c62979.graph_c0	0.0305665	-0.409735	down	--	--	Cellular Component: integral component of membrane (GO:0016021);;	--	[S]	Function unknown	Uncharacterised protein family (UPF0220)	Transmembrane protein 50 homolog GN=tmem50 OS=Dictyostelium discoideum (Slime mold) PE=3 SV=1	76	--	PREDICTED: transmembrane protein 50A [Nasonia vitripennis]	--	cellular component: membrane (GO:0016020);; cellular component: membrane part (GO:0044425)
c69386.graph_c0	0.00211708	-0.620903	down	[L]	Replication, recombination and repair	Molecular Function: catalytic activity (GO:0003824);; Molecular Function: ion binding (GO:0043167);;	K18422|0|nvi:100117136|putative helicase mov-10-B.1; K18422 helicase MOV-10 [EC:3.6.4.13] (A)	[A]	RNA processing and modification	AAA domain;; Part of AAA domain;; AAA domain;; UvrD/REP helicase N-terminal domain	Probable RNA helicase armi GN=armi OS=Drosophila melanogaster (Fruit fly) PE=1 SV=4	4	--	PREDICTED: putative helicase mov-10-B.1 [Nasonia vitripennis]	--	molecular function: catalytic activity (GO:0003824);; molecular function: binding (GO:0005488)
c42272.graph_c1	1.2e-12	-5.30448	down	--	--	--	--	--	--	--	--	--	--	--	--	--
c70567.graph_c0	7.23e-15	-2.19997	down	[V]	Defense mechanisms	Molecular Function: ATP binding (GO:0005524);; Biological Process: ATP catabolic process (GO:0006200);; Biological Process: transport (GO:0006810);; Cellular Component: membrane (GO:0016020);; Molecular Function: ATPase activity (GO:0016887);;	--	[Q]	Secondary metabolites biosynthesis, transport and catabolism	ABC-2 type transporter;; ABC transporter;; AAA domain	Protein white GN=w OS=Drosophila melanogaster (Fruit fly) PE=2 SV=2	4	--	protein white [Nasonia vitripennis]	--	molecular function: binding (GO:0005488);; biological process: metabolic process (GO:0008152);; biological process: cellular process (GO:0009987);; biological process: single-organism process (GO:0044699);; biological process: localization (GO:0051179);; cellular component: membrane (GO:0016020);; molecular function: catalytic activity (GO:0003824)
c74082.graph_c0	0.00183691	-1.21923	down	--	--	--	--	[R]	General function prediction only	Zinc finger, C2H2 type;; C2H2-type zinc-finger domain;; C2H2-type zinc finger	Longitudinals lacking protein, isoforms A/B/D/L OS=Drosophila melanogaster (Fruit fly) PE=1 SV=1	474	--	PREDICTED: zinc finger protein 90 homolog [Nasonia vitripennis]	--	--
c71172.graph_c5	7.61e-07	-1.06097	down	--	--	Molecular Function: acid phosphatase activity (GO:0003993);;	K14410|0|nvi:100116521|prostatic acid phosphatase-like; K14410 acid phosphatase [EC:3.1.3.2] (A)	[I]	Lipid transport and metabolism	Histidine phosphatase superfamily (branch 2)	Venom acid phosphatase Acph-1 (Precursor) OS=Apis mellifera (Honeybee) PE=1 SV=1	1	--	PREDICTED: prostatic acid phosphatase-like [Nasonia vitripennis]	Riboflavin metabolism (ko00740)	molecular function: catalytic activity (GO:0003824);; biological process: metabolic process (GO:0008152);; biological process: cellular process (GO:0009987)
c61101.graph_c0	5.07e-96	-8.77953	down	--	--	--	--	--	--	--	--	--	--	--	--	--
c66383.graph_c0	3.05e-51	-3.36685	down	[KL]	--	Cellular Component: core TFIIH complex (GO:0000439);; Biological Process: nucleotide-excision repair (GO:0006289);; Biological Process: regulation of transcription, DNA-templated (GO:0006355);;	K03143|1.38282e-143|nvi:100113901|general transcription factor IIH subunit 3; K03143 transcription initiation factor TFIIH subunit 3 (A)	[KL]	--	Histone RNA hairpin-binding protein RNA-binding domain;; Transcription factor Tfb4;; Transcription factor Tfb4	General transcription factor IIH subunit 3 GN=gtf2h3 OS=Dictyostelium discoideum (Slime mold) PE=3 SV=1	1	--	PREDICTED: general transcription factor IIH subunit 3 isoform X1 [Nasonia vitripennis]	Basal transcription factors (ko03022);; Nucleotide excision repair (ko03420)	cellular component: cell (GO:0005623);; cellular component: macromolecular complex (GO:0032991);; cellular component: organelle (GO:0043226);; cellular component: organelle part (GO:0044422);; cellular component: cell part (GO:0044464);; biological process: metabolic process (GO:0008152);; biological process: cellular process (GO:0009987);; biological process: single-organism process (GO:0044699)…
c73519.graph_c0	3.9e-09	-1.19583	down	[QR]	--	--	--	[S]	Function unknown	BTB/POZ domain;; Methyltransferase domain;; Methyltransferase domain	Protein roadkill GN=rdx OS=Drosophila melanogaster (Fruit fly) PE=1 SV=2	1	--	PREDICTED: protein FAM173B [Nasonia vitripennis]	--	--
c73877.graph_c4	1.55e-37	-3.17613	down	--	--	--	--	--	--	--	--	--	--	--	--	--
c63226.graph_c0	1.49e-12	-1.34945	down	[R]	General function prediction only	--	K15026|0|nvi:100120837|Eif2a; eukaryotic translation initiation factor 2A, 65kDa; K15026 translation initiation factor 2A (A)	[J]	Translation, ribosomal structure and biogenesis	Eukaryotic translation initiation factor eIF2A	Eukaryotic translation initiation factor 2A GN=CG7414 OS=Drosophila melanogaster (Fruit fly) PE=1 SV=1	1	--	PREDICTED: LOW QUALITY PROTEIN: eukaryotic translation initiation factor 2A isoform X1 [Nasonia vitripennis]	--	--
c73160.graph_c1	0.00547783	-0.597644	down	[F]	Nucleotide transport and metabolism	Molecular Function: N6-(1,2-dicarboxyethyl)AMP AMP-lyase (fumarate-forming) activity (GO:0004018);; Biological Process: purine ribonucleotide biosynthetic process (GO:0009152);; Molecular Function: (S)-2-(5-amino-1-(5-phospho-D-ribosyl)imidazole-4-carboxamido)succinate AMP-lyase (fumarate-forming) activity (GO:0070626);;	K01756|0|nvi:100124133|adenylosuccinate lyase; K01756 adenylosuccinate lyase [EC:4.3.2.2] (A)	[F]	Nucleotide transport and metabolism	Lyase;; Adenylosuccinate lyase C-terminus	Adenylosuccinate lyase GN=CBG21917 OS=Caenorhabditis briggsae PE=3 SV=1	1	--	PREDICTED: adenylosuccinate lyase [Nasonia vitripennis]	Purine metabolism (ko00230);; Alanine, aspartate and glutamate metabolism (ko00250)	molecular function: catalytic activity (GO:0003824);; biological process: metabolic process (GO:0008152);; biological process: cellular process (GO:0009987);; biological process: single-organism process (GO:0044699)
c65980.graph_c1	5.61e-46	-7.59032	down	--	--	--	--	--	--	--	--	--	--	--	--	--
c42373.graph_c0	4.41e-10	-1.16553	down	--	--	--	--	--	--	--	--	--	--	--	--	--
c42380.graph_c0	1.27e-05	-0.954324	down	[U]	Intracellular trafficking, secretion, and vesicular transport	Biological Process: intracellular protein transport (GO:0006886);; Biological Process: ER to Golgi vesicle-mediated transport (GO:0006888);; Molecular Function: zinc ion binding (GO:0008270);; Cellular Component: COPII vesicle coat (GO:0030127);;	K14007|0|nvi:100116665|protein transport protein Sec24C-like; K14007 protein transport protein SEC24 (A)	[U]	Intracellular trafficking, secretion, and vesicular transport	Sec23/Sec24 helical domain;; Gelsolin repeat;; Sec23/Sec24 beta-sandwich domain	Protein transport protein SEC24 GN=sec24 OS=Dictyostelium discoideum (Slime mold) PE=3 SV=1	1	--	PREDICTED: protein transport protein Sec24C-like [Nasonia vitripennis]	Protein processing in endoplasmic reticulum (ko04141)	biological process: localization (GO:0051179);; biological process: single-organism process (GO:0044699);; molecular function: binding (GO:0005488);; cellular component: cell (GO:0005623);; cellular component: membrane (GO:0016020);; cellular component: macromolecular complex (GO:0032991);; cellular component: organelle (GO:0043226);; cellular component: organelle part (GO:0044422);; cellular com…
c73795.graph_c0	0.0267938	-0.753192	down	--	--	--	--	--	--	--	--	--	--	--	--	--
c72022.graph_c0	3.66e-26	-2.16621	down	--	--	Molecular Function: binding (GO:0005488);;	--	[R]	General function prediction only	Reverse transcriptase (RNA-dependent DNA polymerase);; Integrase core domain	Copia protease GN=GIP OS=Drosophila melanogaster (Fruit fly) PE=1 SV=3	167	--	hypothetical protein TcasGA2_TC002223 [Tribolium castaneum]	--	molecular function: binding (GO:0005488)
c73116.graph_c4	0.00335848	-0.56446	down	--	--	--	--	--	--	--	--	--	--	--	--	--
c58540.graph_c0	4.61e-14	-3.62113	down	--	--	--	--	[R]	General function prediction only	Carboxylesterase family	--	1	RNA processing and modification	PREDICTED: carboxylesterase clade A, member 9 isoform X1 [Nasonia vitripennis]	--	--
c63441.graph_c1	2.86e-25	-1.51135	down	[O]	Posttranslational modification, protein turnover, chaperones	Molecular Function: ATP binding (GO:0005524);; Biological Process: response to stress (GO:0006950);;	K01698|2.0262e-137|nvi:100120866|heat shock 70 kDa protein cognate 3; K01698 porphobilinogen synthase [EC:4.2.1.24] (A)	[O]	Posttranslational modification, protein turnover, chaperones	Hsp70 protein	Heat shock 70 kDa protein cognate 3 (Precursor) GN=Hsc70-3 OS=Drosophila melanogaster (Fruit fly) PE=2 SV=2	1	--	PREDICTED: heat shock 70 kDa protein cognate 3 isoform X1 [Nasonia vitripennis]	Porphyrin and chlorophyll metabolism (ko00860)	molecular function: binding (GO:0005488);; biological process: response to stimulus (GO:0050896)
c72904.graph_c0	1.79e-39	-2.51345	down	--	--	--	K03004|7.95805e-63|nvi:100678543|DNA-directed RNA polymerase I subunit RPA43; K03004 DNA-directed RNA polymerase I subunit RPA43 (A)	[K]	Transcription	--	Probable DNA-directed RNA polymerase I subunit RPA43 GN=rpa43 OS=Dictyostelium discoideum (Slime mold) PE=2 SV=1	1	--	PREDICTED: hypothetical protein LOC100643241 [Bombus terrestris]	Purine metabolism (ko00230);; Pyrimidine metabolism (ko00240);; RNA polymerase (ko03020)	--
c69487.graph_c0	9.07e-05	-0.843742	down	--	--	--	--	--	--	DDE superfamily endonuclease;; Tc5 transposase DNA-binding domain	--	1	--	PREDICTED: uncharacterized protein LOC103575952 [Microplitis demolitor]	--	--
c53002.graph_c0	6.26e-06	-2.58478	down	--	--	--	--	--	--	helix-turn-helix, Psq domain;; Tc5 transposase DNA-binding domain	--	16	--	PREDICTED: DNA ligase 1-like, partial [Nasonia vitripennis]	--	--
c70963.graph_c2	6.35e-05	-0.640082	down	--	--	--	--	[O]	Posttranslational modification, protein turnover, chaperones	Thioredoxin	Thioredoxin domain-containing protein 3 homolog GN=NME8 OS=Heliocidaris crassispina (Sea urchin) PE=1 SV=1	1	RNA processing and modification	PREDICTED: uncharacterized protein LOC100678333 [Nasonia vitripennis]	--	--
c65553.graph_c0	5.9e-255	-9.74048	down	--	--	--	--	--	--	--	--	--	--	--	--	--
c57014.graph_c0	1.11e-06	-0.818877	down	--	--	Molecular Function: ubiquitin-protein transferase activity (GO:0004842);; Biological Process: mitochondrion organization (GO:0007005);; Molecular Function: zinc ion binding (GO:0008270);; Biological Process: protein ubiquitination (GO:0016567);;	K15688|0|nvi:100114179|mitochondrial ubiquitin ligase activator of nfkb 1; K15688 E3 ubiquitin-protein ligase MUL1 [EC:6.3.2.19] (A)	[O]	Posttranslational modification, protein turnover, chaperones	E3 Ubiquitin ligase;; Zinc finger, C3HC4 type (RING finger)	RING finger protein B GN=rngB OS=Dictyostelium discoideum (Slime mold) PE=2 SV=2	1	--	PREDICTED: mitochondrial ubiquitin ligase activator of nfkb 1 [Nasonia vitripennis]	--	molecular function: catalytic activity (GO:0003824);; biological process: metabolic process (GO:0008152);; biological process: cellular process (GO:0009987);; biological process: cellular component organization or biogenesis (GO:0071840);; molecular function: binding (GO:0005488)
c71464.graph_c2	0.00324932	-0.442577	down	--	--	--	--	--	--	--	--	--	--	--	--	--
c68574.graph_c0	1.77e-61	-3.05049	down	--	--	--	--	--	--	--	--	11	--	PREDICTED: pollen-specific leucine-rich repeat extensin-like protein 3 isoform X1 [Nasonia vitripennis]	--	--
c56949.graph_c0	4.73e-16	-6.26024	down	--	--	Molecular Function: protein binding (GO:0005515);; Cellular Component: nucleus (GO:0005634);; Biological Process: cellularization (GO:0007349);; Biological Process: protein ubiquitination (GO:0016567);; Biological Process: regulation of proteolysis (GO:0030162);; Biological Process: establishment of ommatidial planar polarity (GO:0042067);; Biological Process: negative regulation of protein impor…	K10523|6.64743e-45|dme:Dmel_CG12537|rdx; roadkill; K10523 speckle-type POZ protein (A)	[DR]	--	BTB/POZ domain;; MATH domain;; BTB And C-terminal Kelch	Protein roadkill GN=rdx OS=Drosophila melanogaster (Fruit fly) PE=1 SV=2	5	--	roadkill, isoform B [Drosophila melanogaster]	--	molecular function: binding (GO:0005488);; cellular component: cell (GO:0005623);; cellular component: organelle (GO:0043226);; cellular component: cell part (GO:0044464);; biological process: developmental process (GO:0032502);; biological process: single-organism process (GO:0044699);; biological process: metabolic process (GO:0008152);; biological process: cellular process (GO:0009987);; biolo…
c68924.graph_c0	1.72e-07	-1.22458	down	--	--	--	--	--	--	--	--	--	--	--	--	--
c65832.graph_c2	6.3e-11	-1.17505	down	[RTKL]	--	Molecular Function: protein serine/threonine kinase activity (GO:0004674);; Molecular Function: ATP binding (GO:0005524);; Biological Process: protein phosphorylation (GO:0006468);;	K08866|0|nvi:100120622|serine/threonine-protein kinase mph1; K08866 serine/threonine-protein kinase TTK/MPS1 [EC:2.7.12.1] (A)	[D]	Cell cycle control, cell division, chromosome partitioning	Protein kinase domain;; Protein tyrosine kinase;; Kinase-like	Probable serine/threonine-protein kinase mps1 GN=mps1 OS=Dictyostelium discoideum (Slime mold) PE=3 SV=1	6	--	PREDICTED: serine/threonine-protein kinase mph1 [Nasonia vitripennis]	--	molecular function: catalytic activity (GO:0003824);; biological process: metabolic process (GO:0008152);; biological process: cellular process (GO:0009987);; molecular function: binding (GO:0005488)
c73011.graph_c1	4.63e-21	-2.27247	down	--	--	--	--	[K]	Transcription	RNA polymerase III RPC4	--	135	--	PREDICTED: LOW QUALITY PROTEIN: DNA-directed RNA polymerase III subunit RPC4 [Nasonia vitripennis]	--	--
c71116.graph_c1	1.47e-12	-1.75453	down	[O]	Posttranslational modification, protein turnover, chaperones	Molecular Function: carbohydrate binding (GO:0030246);;	--	[TV]	--	PPIC-type PPIASE domain;; PPIC-type PPIASE domain;; Photosystem II reaction centre I protein (PSII 4.8 kDa protein)	--	1	RNA processing and modification	PREDICTED: L-selectin [Nasonia vitripennis]	--	molecular function: binding (GO:0005488)
c63498.graph_c0	0.0442733	-0.313654	down	--	--	Molecular Function: structural molecule activity (GO:0005198);; Biological Process: intracellular protein transport (GO:0006886);; Biological Process: vesicle-mediated transport (GO:0016192);; Cellular Component: clathrin coat of trans-Golgi network vesicle (GO:0030130);; Cellular Component: clathrin coat of coated pit (GO:0030132);;	--	[U]	Intracellular trafficking, secretion, and vesicular transport	Clathrin light chain;; Clathrin light chain	Clathrin light chain GN=Clc OS=Drosophila melanogaster (Fruit fly) PE=2 SV=1	1	--	PREDICTED: clathrin light chain [Nasonia vitripennis]	--	molecular function: structural molecule activity (GO:0005198);; biological process: localization (GO:0051179);; cellular component: cell (GO:0005623);; cellular component: membrane (GO:0016020);; cellular component: macromolecular complex (GO:0032991);; cellular component: organelle (GO:0043226);; cellular component: organelle part (GO:0044422);; cellular component: membrane part (GO:0044425);; c…
c69104.graph_c2	7.32e-09	-3.93278	down	--	--	--	--	[B]	Chromatin structure and dynamics	--	--	1	--	PREDICTED: SET and MYND domain-containing protein 4-like [Nasonia vitripennis]	--	--
c66379.graph_c0	0.00312709	-0.678391	down	[H]	Coenzyme transport and metabolism	--	K03635|0|nvi:100118155|molybdopterin synthase catalytic subunit; K03635 molybdopterin synthase catalytic subunit [EC:2.8.1.12] (A)	[H]	Coenzyme transport and metabolism	MoaE protein;; ThiS family	Molybdopterin synthase catalytic subunit {ECO:0000255|HAMAP-Rule:MF_03052} OS=Drosophila mojavensis (Fruit fly) PE=3 SV=1	1	--	PREDICTED: molybdopterin synthase catalytic subunit [Nasonia vitripennis]	Folate biosynthesis (ko00790);; Sulfur relay system (ko04122)	--
c47418.graph_c0	1.26e-11	-1.59797	down	[J]	Translation, ribosomal structure and biogenesis	Molecular Function: structural constituent of ribosome (GO:0003735);; Cellular Component: ribosome (GO:0005840);; Biological Process: translation (GO:0006412);;	K02954|2.31567e-56|nvi:100119880|28S ribosomal protein S14, mitochondrial; K02954 small subunit ribosomal protein S14 (A)	[J]	Translation, ribosomal structure and biogenesis	Ribosomal protein S14p/S29e	Probable 40S ribosomal protein S14, mitochondrial GN=mrps-14 OS=Caenorhabditis elegans PE=3 SV=2	23	--	PREDICTED: 28S ribosomal protein S14, mitochondrial [Nasonia vitripennis]	Ribosome (ko03010)	molecular function: structural molecule activity (GO:0005198);; cellular component: cell (GO:0005623);; cellular component: macromolecular complex (GO:0032991);; cellular component: organelle (GO:0043226);; cellular component: cell part (GO:0044464);; biological process: metabolic process (GO:0008152);; biological process: cellular process (GO:0009987)
c15429.graph_c0	1.91e-11	-2.32363	down	--	--	--	--	--	--	--	--	--	--	--	--	--
c57286.graph_c0	1.69e-07	-0.899289	down	[J]	Translation, ribosomal structure and biogenesis	Molecular Function: nucleic acid binding (GO:0003676);; Cellular Component: ribonucleoprotein complex (GO:0030529);;	K11129|2.36551e-62|nvi:100123283|H/ACA ribonucleoprotein complex subunit 2-like protein; K11129 H/ACA ribonucleoprotein complex subunit 2 (A)	[A]	RNA processing and modification	Ribosomal protein L7Ae/L30e/S12e/Gadd45 family	H/ACA ribonucleoprotein complex subunit 2-like protein GN=NHP2 OS=Drosophila yakuba (Fruit fly) PE=2 SV=1	1	--	PREDICTED: H/ACA ribonucleoprotein complex subunit 2-like protein [Nasonia vitripennis]	Ribosome biogenesis in eukaryotes (ko03008)	molecular function: binding (GO:0005488);; cellular component: cell (GO:0005623);; cellular component: macromolecular complex (GO:0032991);; cellular component: cell part (GO:0044464)
c68610.graph_c0	7.44e-31	-5.53171	down	--	--	--	K11224|2.20914e-42|nvi:100121885|signal transducer and activator of transcription 5B; K11224 signal transducer and activator of transcription 5B (A)	[KT]	--	STAT protein, DNA binding domain	Signal transducer and transcription activator GN=Stat92E OS=Drosophila melanogaster (Fruit fly) PE=1 SV=1	3	--	PREDICTED: signal transducer and activator of transcription 5B-like [Megachile rotundata]	Jak-STAT signaling pathway (ko04630)	--
c42399.graph_c0	0.000402959	-0.735518	down	--	--	--	--	--	--	--	--	--	--	--	--	--
c68570.graph_c0	0.000624036	-1.40478	down	[R]	General function prediction only	--	--	[Q]	Secondary metabolites biosynthesis, transport and catabolism	short chain dehydrogenase;; Enoyl-(Acyl carrier protein) reductase;; KR domain;; NADH(P)-binding;; NAD dependent epimerase/dehydratase family	Dehydrogenase/reductase SDR family member 4 {ECO:0000250|UniProtKB:Q9BTZ2} OS=Caenorhabditis elegans PE=1 SV=1	1	--	PREDICTED: dehydrogenase/reductase SDR family member 11-like [Nasonia vitripennis]	--	--
c74150.graph_c0	0.0472939	-1.10359	down	--	--	--	--	--	--	--	--	--	--	--	--	--
c59185.graph_c0	2.63e-06	-1.102	down	[R]	General function prediction only	--	K14961|0|nvi:100124260|retinoblastoma-binding protein 5; K14961 COMPASS component SWD1 (A)	[R]	General function prediction only	WD domain, G-beta repeat	Retinoblastoma-binding protein 5 homolog {ECO:0000250|UniProtKB:Q15291} OS=Drosophila melanogaster (Fruit fly) PE=1 SV=2	1	--	PREDICTED: retinoblastoma-binding protein 5 [Nasonia vitripennis]	--	--
c32880.graph_c0	0.000230004	-0.572293	down	--	--	--	K03958|6.60052e-26|nvi:100117989|uncharacterized LOC100117989; K03958 NADH dehydrogenase (ubiquinone) 1 beta subcomplex subunit 2 (A)	--	--	NADH dehydrogenase 1 beta subcomplex subunit 2	--	--	--	PREDICTED: uncharacterized protein LOC100117989 [Nasonia vitripennis]	Oxidative phosphorylation (ko00190)	--
c63441.graph_c0	1.1e-18	-1.59939	down	[O]	Posttranslational modification, protein turnover, chaperones	Molecular Function: porphobilinogen synthase activity (GO:0004655);; Molecular Function: ATP binding (GO:0005524);; Biological Process: porphyrin-containing compound biosynthetic process (GO:0006779);; Biological Process: response to stress (GO:0006950);; Molecular Function: metal ion binding (GO:0046872);;	K01698|0|nvi:100120866|heat shock 70 kDa protein cognate 3; K01698 porphobilinogen synthase [EC:4.2.1.24] (A)	[O]	Posttranslational modification, protein turnover, chaperones	Hsp70 protein;; MreB/Mbl protein;; Hydantoinase/oxoprolinase;; NAD-specific glutamate dehydrogenase;; Delta-aminolevulinic acid dehydratase;; Delta-aminolevulinic acid dehydratase;; NAD-specific glutamate dehydrogenase	Heat shock 70 kDa protein cognate 3 (Precursor) GN=Hsc70-3 OS=Drosophila melanogaster (Fruit fly) PE=2 SV=2	1	--	PREDICTED: heat shock 70 kDa protein cognate 3 isoform X1 [Nasonia vitripennis]	Porphyrin and chlorophyll metabolism (ko00860)	molecular function: catalytic activity (GO:0003824);; biological process: metabolic process (GO:0008152);; molecular function: binding (GO:0005488);; biological process: cellular process (GO:0009987);; biological process: response to stimulus (GO:0050896)
c65918.graph_c0	5.76e-46	-3.88244	down	[D]	Cell cycle control, cell division, chromosome partitioning	Molecular Function: protein kinase activity (GO:0004672);; Molecular Function: ATP binding (GO:0005524);; Biological Process: protein phosphorylation (GO:0006468);;	K16315|0|nvi:100122327|Haspin; dentin sialophosphoprotein; K16315 serine/threonine-protein kinase haspin [EC:2.7.11.1] (A)	[D]	Cell cycle control, cell division, chromosome partitioning	Domain of unknown function (DUF3635)	Putative serine/threonine-protein kinase haspin homolog GN=Haspin OS=Drosophila melanogaster (Fruit fly) PE=2 SV=1	1	--	PREDICTED: dentin sialophosphoprotein [Nasonia vitripennis]	--	molecular function: catalytic activity (GO:0003824);; biological process: metabolic process (GO:0008152);; biological process: cellular process (GO:0009987);; molecular function: binding (GO:0005488)
c67771.graph_c0	6.08e-57	-4.17857	down	--	--	--	--	--	--	--	--	--	--	--	--	--
c69493.graph_c0	4.62e-15	-1.28822	down	[J]	Translation, ribosomal structure and biogenesis	Molecular Function: queuine tRNA-ribosyltransferase activity (GO:0008479);; Biological Process: queuosine biosynthetic process (GO:0008616);;	K00773|0|nvi:100123579|probable queuine tRNA-ribosyltransferase; K00773 queuine tRNA-ribosyltransferase [EC:2.4.2.29] (A)	[A]	RNA processing and modification	Queuine tRNA-ribosyltransferase;; Domain of unknown function (DUF814)	Probable queuine tRNA-ribosyltransferase GN=Tgt OS=Drosophila melanogaster (Fruit fly) PE=2 SV=1	1	--	PREDICTED: probable queuine tRNA-ribosyltransferase [Nasonia vitripennis]	--	molecular function: catalytic activity (GO:0003824);; biological process: metabolic process (GO:0008152);; biological process: cellular process (GO:0009987);; biological process: single-organism process (GO:0044699)
c51691.graph_c0	1.17e-11	-5.08085	down	--	--	--	--	--	--	--	--	--	--	PREDICTED: uncharacterized protein LOC100679207 isoform X2 [Nasonia vitripennis]	--	--
c68087.graph_c1	3.71e-10	-1.96218	down	--	--	--	--	[R]	General function prediction only	Seven in absentia protein family	Probable E3 ubiquitin-protein ligase sinah GN=sinah OS=Drosophila melanogaster (Fruit fly) PE=1 SV=2	71	RNA processing and modification	PREDICTED: uncharacterized protein LOC100680278 [Nasonia vitripennis]	--	--
c15511.graph_c0	8.43e-06	-0.729132	down	--	--	Biological Process: formation of translation preinitiation complex (GO:0001731);; Molecular Function: translation initiation factor activity (GO:0003743);; Cellular Component: eukaryotic translation initiation factor 3 complex (GO:0005852);; Biological Process: regulation of translational initiation (GO:0006446);; Cellular Component: eukaryotic 43S preinitiation complex (GO:0016282);; Cellular Co…	K03247|4.36064e-141|nvi:100120190|eukaryotic translation initiation factor 3 subunit H; K03247 translation initiation factor 3 subunit H (A)	[J]	Translation, ribosomal structure and biogenesis	JAB1/Mov34/MPN/PAD-1 ubiquitin protease	Eukaryotic translation initiation factor 3 subunit H {ECO:0000255|HAMAP-Rule:MF_03007} GN=AAEL007945 OS=Aedes aegypti (Yellowfever mosquito) PE=2 SV=1	1	--	Eukaryotic translation initiation factor 3 subunit H [Cerapachys biroi]	RNA transport (ko03013)	biological process: cellular component organization or biogenesis (GO:0071840);; molecular function: binding (GO:0005488);; biological process: metabolic process (GO:0008152);; biological process: cellular process (GO:0009987);; cellular component: cell (GO:0005623);; cellular component: macromolecular complex (GO:0032991);; cellular component: cell part (GO:0044464);; biological process: biologi…
c51238.graph_c0	1.17e-05	-0.625014	down	--	--	--	K02270|9.08012e-26|nvi:100115623|cytochrome c oxidase subunit 7A2, mitochondrial; K02270 cytochrome c oxidase subunit 7a (A)	--	--	--	--	1	RNA processing and modification	PREDICTED: cytochrome c oxidase subunit 7A2, mitochondrial isoform X2 [Nasonia vitripennis]	Oxidative phosphorylation (ko00190)	--
c65519.graph_c0	6.03e-07	-1.84132	down	--	--	Molecular Function: metal ion binding (GO:0046872);;	--	--	--	Zinc finger, C3HC4 type (RING finger)	--	25	--	PREDICTED: uncharacterized protein LOC100123438 [Nasonia vitripennis]	--	molecular function: binding (GO:0005488)
c63271.graph_c0	0.000448409	-2.64869	down	--	--	--	--	--	--	--	--	1	--	hypothetical protein DICPUDRAFT_90946 [Dictyostelium purpureum]	--	--
c67448.graph_c0	5.31e-10	-1.8189	down	[G]	Carbohydrate transport and metabolism	--	--	[G]	Carbohydrate transport and metabolism	Dak1 domain;; DAK2 domain	--	9	--	PREDICTED: bifunctional ATP-dependent dihydroxyacetone kinase/FAD-AMP lyase (cyclizing)-like [Nasonia vitripennis]	--	--
c74258.graph_c0	0.00236937	-1.19888	down	--	--	--	--	--	--	--	--	--	--	--	--	--
c72300.graph_c4	0.0429387	-0.830852	down	--	--	--	--	--	--	--	--	1	--	hypothetical protein EAG_04437 [Camponotus floridanus]	--	--
c63622.graph_c0	0.00593441	-0.874193	down	--	--	--	K10769|2.07343e-121|nvi:100313521|Alkbh7; alkB, alkylation repair homolog 7; K10769 alkylated DNA repair protein alkB homolog 7 [EC:1.14.11.-] (A)	[S]	Function unknown	2OG-Fe(II) oxygenase superfamily	--	9	--	alkB, alkylation repair homolog 7 [Nasonia vitripennis]	--	--
c67690.graph_c0	1.4e-19	-1.41809	down	--	--	Biological Process: formation of translation preinitiation complex (GO:0001731);; Molecular Function: translation initiation factor activity (GO:0003743);; Cellular Component: eukaryotic translation initiation factor 3 complex (GO:0005852);; Biological Process: regulation of translational initiation (GO:0006446);; Cellular Component: eukaryotic 43S preinitiation complex (GO:0016282);; Cellular Co…	K03250|0|ame:551242|GB19077; eukaryotic translation initiation factor 3 subunit E-like; K03250 translation initiation factor 3 subunit E (A)	[J]	Translation, ribosomal structure and biogenesis	eIF3 subunit 6 N terminal domain;; PCI domain	Eukaryotic translation initiation factor 3 subunit E {ECO:0000255|HAMAP-Rule:MF_03004} GN=eIF3-S6 OS=Bombyx mori (Silk moth) PE=2 SV=1	1	--	hypothetical protein SINV_09055 [Solenopsis invicta]	RNA transport (ko03013)	biological process: cellular component organization or biogenesis (GO:0071840);; molecular function: binding (GO:0005488);; biological process: metabolic process (GO:0008152);; biological process: cellular process (GO:0009987);; cellular component: cell (GO:0005623);; cellular component: macromolecular complex (GO:0032991);; cellular component: cell part (GO:0044464);; biological process: biologi…
c50792.graph_c0	1.66e-05	-1.21506	down	[R]	General function prediction only	--	K05285|0|nvi:100118617|GPI ethanolamine phosphate transferase 1-like; K05285 phosphatidylinositol glycan, class N [EC:2.7.-.-] (A)	[T]	Signal transduction mechanisms	Type I phosphodiesterase / nucleotide pyrophosphatase;; Sulfatase;; Phosphatidylinositolglycan class N (PIG-N);; Metalloenzyme superfamily	--	1	--	PREDICTED: GPI ethanolamine phosphate transferase 1-like [Nasonia vitripennis]	Glycosylphosphatidylinositol(GPI)-anchor biosynthesis (ko00563)	--
c62205.graph_c0	5.27e-05	-0.903441	down	--	--	Molecular Function: protein tyrosine phosphatase activity (GO:0004725);; Biological Process: peptidyl-tyrosine dephosphorylation (GO:0035335);;	K18086|0|ame:413411|EDTP, GB11379; egg-derived tyrosine phosphatase; K18086 myotubularin-related protein 14 [EC:3.1.3.-] (A)	--	--	Myotubularin-like phosphatase domain;; Tyrosine phosphatase family	--	59	--	PREDICTED: myotubularin-related protein 14-like [Megachile rotundata]	--	molecular function: catalytic activity (GO:0003824);; biological process: metabolic process (GO:0008152);; biological process: cellular process (GO:0009987)
c69378.graph_c2	7e-05	-0.776917	down	--	--	--	K13170|2.75062e-143|nvi:100124262|arginine/serine-rich protein PNISR; K13170 splicing factor, arginine/serine-rich 18 (A)	--	--	--	--	1	--	PREDICTED: arginine/serine-rich protein PNISR [Nasonia vitripennis]	--	--
c70544.graph_c0	0.011398	-0.64683	down	--	--	Biological Process: metabolic process (GO:0008152);; Molecular Function: transferase activity (GO:0016740);;	--	[E]	Amino acid transport and metabolism	Spermine/spermidine synthase;; Methyltransferase domain;; Methyltransferase domain;; Methyltransferase domain;; Protein of unknown function (DUF1358)	Methyltransferase-like protein 13 GN=GA15401 OS=Drosophila pseudoobscura pseudoobscura (Fruit fly) PE=3 SV=1	1	--	PREDICTED: methyltransferase-like protein 13 isoform X2 [Nasonia vitripennis]	--	biological process: metabolic process (GO:0008152);; molecular function: catalytic activity (GO:0003824)
c73159.graph_c0	1.61e-09	-1.1817	down	[L]	Replication, recombination and repair	Molecular Function: DNA binding (GO:0003677);; Molecular Function: ATP binding (GO:0005524);; Molecular Function: ATP-dependent helicase activity (GO:0008026);;	K10896|0|nvi:100123563|Fanconi anemia group M protein homolog; K10896 fanconi anemia group M protein (A)	[R]	General function prediction only	DEAD/DEAH box helicase;; Type III restriction enzyme, res subunit;; Helicase conserved C-terminal domain;; Transcription factor IIIC subunit delta N-term	--	1	--	PREDICTED: uncharacterized protein LOC100123563 isoform X2 [Nasonia vitripennis]	Fanconi anemia pathway (ko03460)	molecular function: binding (GO:0005488);; molecular function: catalytic activity (GO:0003824);; biological process: metabolic process (GO:0008152);; biological process: cellular process (GO:0009987);; biological process: single-organism process (GO:0044699)
c57274.graph_c0	1.18e-13	-8.2249	down	--	--	--	--	--	--	PBP/GOBP family	--	--	--	--	--	--
c73168.graph_c0	0.000206875	-1.64395	down	--	--	--	--	--	--	--	--	--	--	--	--	--
c51625.graph_c0	1.05e-17	-8.69482	down	--	--	--	--	--	--	--	--	--	--	--	--	--
c72332.graph_c3	2.97e-14	-2.95936	down	--	--	Molecular Function: RNA polymerase II transcription cofactor activity (GO:0001104);; Biological Process: regulation of transcription from RNA polymerase II promoter (GO:0006357);; Cellular Component: mediator complex (GO:0016592);;	K13528|4.79225e-102|ame:725476|GB19813; mediator of RNA polymerase II transcription subunit 20-like; K13528 mediator of RNA polymerase II transcription subunit 20 (A)	[K]	Transcription	TATA-binding related factor (TRF) of subunit 20 of Mediator complex	Mediator of RNA polymerase II transcription subunit 20 GN=MED20 OS=Aedes aegypti (Yellowfever mosquito) PE=3 SV=1	1	--	PREDICTED: mediator of RNA polymerase II transcription subunit 20 isoform X2 [Acromyrmex echinatior]	--	molecular function: protein binding transcription factor activity (GO:0000988);; biological process: metabolic process (GO:0008152);; biological process: cellular process (GO:0009987);; biological process: biological regulation (GO:0065007);; cellular component: cell (GO:0005623);; cellular component: membrane-enclosed lumen (GO:0031974);; cellular component: macromolecular complex (GO:0032991);;…
c69099.graph_c0	2.4e-36	-3.82856	down	--	--	Cellular Component: nucleosome (GO:0000786);; Molecular Function: DNA binding (GO:0003677);; Cellular Component: nucleus (GO:0005634);; Biological Process: nucleosome assembly (GO:0006334);;	--	[B]	Chromatin structure and dynamics	linker histone H1 and H5 family	Histone H1 OS=Tigriopus californicus (Marine copepod) PE=3 SV=1	1	--	PREDICTED: histone H1C-like [Nasonia vitripennis]	--	cellular component: cell (GO:0005623);; cellular component: macromolecular complex (GO:0032991);; cellular component: organelle (GO:0043226);; cellular component: organelle part (GO:0044422);; cellular component: cell part (GO:0044464);; molecular function: binding (GO:0005488);; biological process: cellular process (GO:0009987);; biological process: cellular component organization or biogenesis …
c71019.graph_c1	1.19e-89	-7.79677	down	--	--	--	--	--	--	--	--	--	--	PREDICTED: uncharacterized protein DDB_G0271670-like [Nasonia vitripennis]	--	--
c68562.graph_c0	0.0446115	-0.408635	down	[R]	General function prediction only	Molecular Function: binding (GO:0005488);;	--	[R]	General function prediction only	Zinc-finger double domain;; Zinc finger, C2H2 type;; C2H2-type zinc finger;; Zinc-finger double-stranded RNA-binding	Protein suppressor of hairy wing GN=su(Hw) OS=Drosophila ananassae (Fruit fly) PE=2 SV=1	679	RNA processing and modification	PREDICTED: uncharacterized protein LOC100119481 [Nasonia vitripennis]	--	molecular function: binding (GO:0005488)
c57014.graph_c1	4.63e-08	-1.59526	down	[L]	Replication, recombination and repair	Molecular Function: organic cyclic compound binding (GO:0097159);; Molecular Function: heterocyclic compound binding (GO:1901363);;	K10737|0|nvi:100123728|DNA helicase MCM8; K10737 DNA helicase MCM8 [EC:3.6.4.12] (A)	[L]	Replication, recombination and repair	MCM2/3/5 family;; Magnesium chelatase, subunit ChlI;; MCM N-terminal domain;; AAA domain (dynein-related subfamily);; ATPase family associated with various cellular activities (AAA)	DNA replication licensing factor Mcm2 GN=Mcm2 OS=Drosophila melanogaster (Fruit fly) PE=1 SV=1	4	--	PREDICTED: DNA helicase MCM8 [Nasonia vitripennis]	--	molecular function: binding (GO:0005488)
c58428.graph_c0	0.00151602	-0.8152	down	--	--	Cellular Component: ribosome (GO:0005840);; Biological Process: mitochondrial translation (GO:0032543);;	K17402|2.45281e-36|nvi:100122842|28S ribosomal protein S23, mitochondrial; K17402 small subunit ribosomal protein S23 (A)	--	--	Mitochondrial ribosomal protein S23	Probable 28S ribosomal protein S23, mitochondrial GN=mrps-23 OS=Caenorhabditis elegans PE=3 SV=1	1	--	PREDICTED: 28S ribosomal protein S23, mitochondrial [Nasonia vitripennis]	--	cellular component: cell (GO:0005623);; cellular component: macromolecular complex (GO:0032991);; cellular component: organelle (GO:0043226);; cellular component: cell part (GO:0044464);; biological process: metabolic process (GO:0008152);; biological process: cellular process (GO:0009987);; biological process: single-organism process (GO:0044699);; biological process: cellular component organiza…
c69370.graph_c2	8.38e-05	-0.880399	down	--	--	--	K12162|6.93151e-33|nvi:100117577|ubiquitin-fold modifier 1; K12162 ubiquitin-fold modifier 1 (A)	[S]	Function unknown	--	Ubiquitin-fold modifier 1 (Precursor) GN=AAEL006251 OS=Aedes aegypti (Yellowfever mosquito) PE=3 SV=1	4	--	PREDICTED: uncharacterized protein LOC105154931 [Acromyrmex echinatior]	--	--
c71348.graph_c0	0.0233454	-0.753474	down	--	--	Molecular Function: protein tyrosine phosphatase activity (GO:0004725);; Molecular Function: calcium ion binding (GO:0005509);; Biological Process: peptidyl-tyrosine dephosphorylation (GO:0035335);;	K06114|0|nvi:100116996|alpha-Spec; spectrin alpha chain; K06114 spectrin alpha (A)	[Z]	Cytoskeleton	Spectrin repeat;; SH3 domain;; Variant SH3 domain;; Variant SH3 domain	Spectrin alpha chain GN=alpha-Spec OS=Drosophila melanogaster (Fruit fly) PE=1 SV=2	6	--	PREDICTED: spectrin alpha chain [Nasonia vitripennis]	--	molecular function: catalytic activity (GO:0003824);; biological process: metabolic process (GO:0008152);; biological process: cellular process (GO:0009987);; molecular function: binding (GO:0005488)
c71943.graph_c1	2.55e-10	-1.03704	down	[R]	General function prediction only	Molecular Function: nucleic acid binding (GO:0003676);; Molecular Function: metal ion binding (GO:0046872);;	K09201|0|nvi:100119779|pho; transcriptional repressor protein YY1; K09201 transcription factor YY (A)	[R]	General function prediction only	Zinc-finger double domain;; Zinc finger, C2H2 type;; C2H2-type zinc finger	Polycomb protein PHO GN=pho OS=Drosophila melanogaster (Fruit fly) PE=1 SV=2	158	--	PREDICTED: transcriptional repressor protein YY1-like isoform X1 [Microplitis demolitor]	--	molecular function: binding (GO:0005488)
c51088.graph_c0	4.62e-11	-2.15457	down	--	--	Molecular Function: hydrolase activity (GO:0016787);;	K18156|4.74102e-116|nvi:100122860|mitochondrial inner membrane protease ATP23 homolog; K18156 mitochondrial inner membrane protease ATP23 [EC:3.4.24.-] (A)	[L]	Replication, recombination and repair	Peptidase M76 family	Mitochondrial inner membrane protease ATP23 homolog GN=DDB_G0270738 OS=Dictyostelium discoideum (Slime mold) PE=3 SV=2	1	--	PREDICTED: mitochondrial inner membrane protease ATP23 homolog [Nasonia vitripennis]	--	molecular function: catalytic activity (GO:0003824);; biological process: metabolic process (GO:0008152)
c56864.graph_c0	0.00590127	-1.41082	down	--	--	--	--	--	--	--	--	--	--	--	--	--
c70125.graph_c6	8.55e-05	-1.16857	down	[RTKL]	--	Molecular Function: protein tyrosine kinase activity (GO:0004713);; Molecular Function: ATP binding (GO:0005524);; Biological Process: protein phosphorylation (GO:0006468);;	K05704|0|ame:413464|GB14772; Src oncogene at 64B ortholog; K05704 tyrosine-protein kinase Src [EC:2.7.10.2] (A)	[T]	Signal transduction mechanisms	Protein tyrosine kinase;; Protein kinase domain;; SH2 domain;; SH3 domain;; Variant SH3 domain;; Phosphotransferase enzyme family	Tyrosine-protein kinase Src64B GN=Src64B OS=Drosophila melanogaster (Fruit fly) PE=1 SV=3	2	--	PREDICTED: tyrosine-protein kinase Src64B-like isoform X1 [Apis mellifera]	Endocytosis (ko04144)	molecular function: catalytic activity (GO:0003824);; biological process: metabolic process (GO:0008152);; biological process: cellular process (GO:0009987);; molecular function: binding (GO:0005488)
c67107.graph_c1	4.47e-26	-3.9915	down	--	--	Molecular Function: G-protein coupled receptor activity (GO:0004930);; Biological Process: G-protein coupled receptor signaling pathway (GO:0007186);; Cellular Component: integral component of membrane (GO:0016021);;	--	[T]	Signal transduction mechanisms	Leucine rich repeat;; 7 transmembrane receptor (rhodopsin family);; Leucine Rich repeats (2 copies);; Leucine rich repeats (6 copies);; Serpentine type 7TM GPCR chemoreceptor Srx	G-protein coupled receptor GRL101 (Precursor) OS=Lymnaea stagnalis (Great pond snail) PE=2 SV=1	2	--	PREDICTED: relaxin receptor 1 [Acromyrmex echinatior]	--	molecular function: receptor activity (GO:0004872);; molecular function: molecular transducer activity (GO:0060089);; biological process: cellular process (GO:0009987);; biological process: signaling (GO:0023052);; biological process: single-organism process (GO:0044699);; biological process: response to stimulus (GO:0050896);; biological process: biological regulation (GO:0065007);; cellular com…
c70460.graph_c1	9.24e-05	-0.625768	down	[H]	Coenzyme transport and metabolism	Molecular Function: hydroxymethylbilane synthase activity (GO:0004418);; Biological Process: peptidyl-pyrromethane cofactor linkage (GO:0018160);; Biological Process: tetrapyrrole biosynthetic process (GO:0033014);;	K01749|0|nvi:100121374|Hmbs; hydroxymethylbilane synthase (EC:2.5.1.61); K01749 hydroxymethylbilane synthase [EC:2.5.1.61] (A)	[H]	Coenzyme transport and metabolism	Porphobilinogen deaminase, dipyromethane cofactor binding domain;; Porphobilinogen deaminase, C-terminal domain	Porphobilinogen deaminase GN=hemC OS=Dictyostelium discoideum (Slime mold) PE=3 SV=1	1	--	hydroxymethylbilane synthase [Nasonia vitripennis]	Porphyrin and chlorophyll metabolism (ko00860)	molecular function: catalytic activity (GO:0003824);; biological process: metabolic process (GO:0008152);; biological process: cellular process (GO:0009987);; biological process: single-organism process (GO:0044699)
c56587.graph_c0	8.58e-06	-0.75123	down	--	--	Cellular Component: cytoplasm (GO:0005737);; Biological Process: proteolysis (GO:0006508);; Biological Process: autophagy (GO:0006914);; Molecular Function: cysteine-type peptidase activity (GO:0008234);; Biological Process: protein transport (GO:0015031);;	K08342|0|nvi:100170109|Atg4; autophagy-specific gene 4; K08342 cysteine protease ATG4 [EC:3.4.22.-] (A)	[ZU]	--	Peptidase family C54	Cysteine protease atg4 GN=atg4-2 OS=Dictyostelium discoideum (Slime mold) PE=3 SV=1	1	--	autophagy-specific gene 4 [Nasonia vitripennis]	Regulation of autophagy (ko04140)	cellular component: cell (GO:0005623);; cellular component: cell part (GO:0044464);; biological process: metabolic process (GO:0008152);; biological process: cellular process (GO:0009987);; molecular function: catalytic activity (GO:0003824);; biological process: localization (GO:0051179)
c68666.graph_c0	6.28e-06	-2.01808	down	--	--	--	--	--	--	Ecdysteroid kinase;; Protein of unknown function (DUF1679);; Phosphotransferase enzyme family;; Choline/ethanolamine kinase	--	--	--	PREDICTED: uncharacterized protein LOC103316644 [Nasonia vitripennis]	--	--
c71691.graph_c0	3.67e-10	-1.1509	down	[R]	General function prediction only	Molecular Function: oxidoreductase activity (GO:0016491);; Biological Process: oxidation-reduction process (GO:0055114);;	--	[S]	Function unknown	WD domain, G-beta repeat;; Arv1-like family	Lissencephaly-1 homolog {ECO:0000255|HAMAP-Rule:MF_03141} GN=BRAFLDRAFT_59218 OS=Branchiostoma floridae (Florida lancelet) PE=3 SV=1	15	--	PREDICTED: WD repeat-containing protein 37 isoform X1 [Nasonia vitripennis]	--	molecular function: catalytic activity (GO:0003824);; biological process: metabolic process (GO:0008152);; biological process: single-organism process (GO:0044699)
c65806.graph_c0	1.45e-11	-1.15583	down	--	--	Cellular Component: Arp2/3 protein complex (GO:0005885);; Biological Process: Arp2/3 complex-mediated actin nucleation (GO:0034314);;	K05755|1.39577e-104|nvi:100118949|ARPC4; actin related protein 2/3 complex, subunit 4, 20kDa; K05755 actin related protein 2/3 complex, subunit 4 (A)	[Z]	Cytoskeleton	ARP2/3 complex 20 kDa subunit (ARPC4)	Probable actin-related protein 2/3 complex subunit 4 GN=arx-6 OS=Caenorhabditis elegans PE=3 SV=1	1	--	actin related protein 2/3 complex, subunit 4, 20kDa [Nasonia vitripennis]	--	cellular component: cell (GO:0005623);; cellular component: macromolecular complex (GO:0032991);; cellular component: organelle (GO:0043226);; cellular component: organelle part (GO:0044422);; cellular component: cell part (GO:0044464);; biological process: cellular process (GO:0009987);; biological process: single-organism process (GO:0044699);; biological process: biological regulation (GO:0065…
c19667.graph_c0	5.33e-09	-1.06074	down	[K]	Transcription	Biological Process: mRNA splicing, via spliceosome (GO:0000398);; Cellular Component: spliceosomal complex (GO:0005681);; Cellular Component: U6 snRNP (GO:0005688);;	--	[A]	RNA processing and modification	Replication Fork Protection Component Swi3;; LSM domain	Probable U6 snRNA-associated Sm-like protein LSm6 GN=lsm6 OS=Dictyostelium discoideum (Slime mold) PE=3 SV=1	2	--	PREDICTED: TIMELESS-interacting protein [Nasonia vitripennis]	--	biological process: metabolic process (GO:0008152);; biological process: cellular process (GO:0009987);; cellular component: cell (GO:0005623);; cellular component: macromolecular complex (GO:0032991);; cellular component: organelle (GO:0043226);; cellular component: organelle part (GO:0044422);; cellular component: cell part (GO:0044464)
c62691.graph_c0	8.47e-06	-2.48114	down	--	--	--	--	--	--	--	--	--	--	--	--	--
c58193.graph_c0	8.93e-07	-2.13451	down	--	--	Molecular Function: binding (GO:0005488);;	--	--	--	Zinc finger, C2H2 type	Longitudinals lacking protein, isoforms A/B/D/L OS=Drosophila melanogaster (Fruit fly) PE=1 SV=1	39	RNA processing and modification	PREDICTED: longitudinals lacking protein, isoforms A/B/D/L-like [Nasonia vitripennis]	--	molecular function: binding (GO:0005488)
c73840.graph_c1	0.00142148	-0.896852	down	--	--	--	--	--	--	--	--	--	--	--	--	--
c73185.graph_c0	2.41e-06	-0.914175	down	[L]	Replication, recombination and repair	Molecular Function: DNA binding (GO:0003677);; Molecular Function: DNA topoisomerase type I activity (GO:0003917);; Cellular Component: chromosome (GO:0005694);; Biological Process: DNA topological change (GO:0006265);; Molecular Function: zinc ion binding (GO:0008270);;	K03165|0|nvi:100121991|DNA topoisomerase 3-alpha; K03165 DNA topoisomerase III [EC:5.99.1.2] (A)	[L]	Replication, recombination and repair	DNA topoisomerase;; Toprim domain;; GRF zinc finger;; Topoisomerase DNA binding C4 zinc finger;; PPPDE putative peptidase domain;; Chibby family	DNA topoisomerase 3-alpha GN=Top3alpha OS=Drosophila melanogaster (Fruit fly) PE=2 SV=2	1	--	PREDICTED: DNA topoisomerase 3-alpha isoform X1 [Nasonia vitripennis]	Homologous recombination (ko03440);; Fanconi anemia pathway (ko03460)	molecular function: binding (GO:0005488);; molecular function: catalytic activity (GO:0003824);; biological process: metabolic process (GO:0008152);; cellular component: cell (GO:0005623);; cellular component: organelle (GO:0043226);; cellular component: cell part (GO:0044464);; biological process: cellular process (GO:0009987)
c15658.graph_c0	9.14e-09	-1.58202	down	[K]	Transcription	Molecular Function: translation initiation factor activity (GO:0003743);; Cellular Component: nucleus (GO:0005634);; Biological Process: transcription initiation from RNA polymerase II promoter (GO:0006367);; Biological Process: translational initiation (GO:0006413);; Molecular Function: protein heterodimerization activity (GO:0046982);;	K03135|6.22795e-62|nvi:100678566|transcription initiation factor TFIID subunit 11; K03135 transcription initiation factor TFIID subunit 11 (A)	[K]	Transcription	hTAFII28-like protein conserved region;; Histone-like transcription factor (CBF/NF-Y) and archaeal histone	Transcription initiation factor TFIID subunit 11 GN=Taf11 OS=Drosophila melanogaster (Fruit fly) PE=1 SV=1	1	--	PREDICTED: transcription initiation factor TFIID subunit 11 isoform X1 [Nasonia vitripennis]	Basal transcription factors (ko03022)	molecular function: binding (GO:0005488);; biological process: metabolic process (GO:0008152);; biological process: cellular process (GO:0009987);; cellular component: cell (GO:0005623);; cellular component: organelle (GO:0043226);; cellular component: cell part (GO:0044464)
c62934.graph_c0	0.0198894	-0.895517	down	--	--	--	--	--	--	--	--	--	--	--	--	--
c68289.graph_c0	0.0059397	-0.955913	down	[E]	Amino acid transport and metabolism	Molecular Function: metallocarboxypeptidase activity (GO:0004181);; Biological Process: proteolysis (GO:0006508);; Molecular Function: zinc ion binding (GO:0008270);;	--	[S]	Function unknown	Zinc carboxypeptidase;; Carboxypeptidase activation peptide	Carboxypeptidase B OS=Astacus astacus (Noble crayfish) PE=1 SV=1	1	--	PREDICTED: carboxypeptidase B-like [Nasonia vitripennis]	--	molecular function: catalytic activity (GO:0003824);; biological process: metabolic process (GO:0008152);; molecular function: binding (GO:0005488)
c69941.graph_c1	1.53e-14	-1.39383	down	--	--	Molecular Function: DNA binding (GO:0003677);; Molecular Function: NAD+ ADP-ribosyltransferase activity (GO:0003950);; Cellular Component: nucleus (GO:0005634);; Biological Process: protein ADP-ribosylation (GO:0006471);; Molecular Function: zinc ion binding (GO:0008270);; Molecular Function: NAD binding (GO:0051287);;	K10798|0|nvi:100121205|Parp; poly [ADP-ribose] polymerase; K10798 poly [ADP-ribose] polymerase [EC:2.4.2.30] (A)	[KLO]	--	Poly(ADP-ribose) polymerase catalytic domain;; Poly(ADP-ribose) polymerase, regulatory domain;; PADR1 (NUC008) domain;; WGR domain;; BRCA1 C Terminus (BRCT) domain;; Poly(ADP-ribose) polymerase and DNA-Ligase Zn-finger region	Poly [ADP-ribose] polymerase OS=Sarcophaga peregrina (Flesh fly) PE=1 SV=1	1	--	PREDICTED: poly [ADP-ribose] polymerase [Nasonia vitripennis]	Base excision repair (ko03410)	molecular function: binding (GO:0005488);; molecular function: catalytic activity (GO:0003824);; biological process: metabolic process (GO:0008152);; cellular component: cell (GO:0005623);; cellular component: organelle (GO:0043226);; cellular component: cell part (GO:0044464);; biological process: cellular process (GO:0009987);; biological process: single-organism process (GO:0044699)
c59139.graph_c0	1.81e-09	-0.97965	down	--	--	Cellular Component: cytoskeleton (GO:0005856);; Biological Process: regulation of actin filament polymerization (GO:0030833);;	K05758|0|nvi:100116506|Arpc2, Arc-p34; actin related protein 2/3 complex, subunit 2, 34kDa; K05758 actin related protein 2/3 complex, subunit 2 (A)	[Z]	Cytoskeleton	Arp2/3 complex, 34 kD subunit p34-Arc	Probable actin-related protein 2/3 complex subunit 2 GN=Arc-p34 OS=Anopheles gambiae (African malaria mosquito) PE=3 SV=2	1	--	actin related protein 2/3 complex, subunit 2, 34kDa [Nasonia vitripennis]	--	cellular component: cell (GO:0005623);; cellular component: organelle (GO:0043226);; cellular component: cell part (GO:0044464);; biological process: cellular process (GO:0009987);; biological process: single-organism process (GO:0044699);; biological process: biological regulation (GO:0065007);; biological process: cellular component organization or biogenesis (GO:0071840)
c63510.graph_c0	4.26e-06	-1.47921	down	--	--	Biological Process: metabolic process (GO:0008152);; Molecular Function: transferase activity, transferring hexosyl groups (GO:0016758);;	--	[GC]	--	UDP-glucoronosyl and UDP-glucosyl transferase;; Glycosyltransferase family 28 N-terminal domain;; Glycosyltransferase family 28 C-terminal domain	Putative UDP-glucuronosyltransferase ugt-58 (Precursor) GN=ugt-58 OS=Caenorhabditis elegans PE=3 SV=2	60	--	PREDICTED: UDP-glucuronosyltransferase 2B19-like [Nasonia vitripennis]	--	biological process: metabolic process (GO:0008152);; molecular function: catalytic activity (GO:0003824)
c64488.graph_c0	4.38e-08	-1.55098	down	[F]	Nucleotide transport and metabolism	Molecular Function: dihydroorotate oxidase activity (GO:0004158);; Molecular Function: olfactory receptor activity (GO:0004984);; Molecular Function: odorant binding (GO:0005549);; Biological Process: 'de novo' pyrimidine nucleobase biosynthetic process (GO:0006207);; Biological Process: UMP biosynthetic process (GO:0006222);; Cellular Component: membrane (GO:0016020);; Biological Process: detect…	K00254|0|nvi:100121476|dihydroorotate dehydrogenase (quinone), mitochondrial; K00254 dihydroorotate dehydrogenase [EC:1.3.5.2] (A)	[F]	Nucleotide transport and metabolism	Dihydroorotate dehydrogenase	Dihydroorotate dehydrogenase (quinone), mitochondrial (Precursor) GN=Dhod OS=Drosophila melanogaster (Fruit fly) PE=2 SV=2	1	--	PREDICTED: dihydroorotate dehydrogenase (quinone), mitochondrial [Nasonia vitripennis]	Pyrimidine metabolism (ko00240)	molecular function: catalytic activity (GO:0003824);; biological process: metabolic process (GO:0008152);; biological process: single-organism process (GO:0044699);; molecular function: receptor activity (GO:0004872);; molecular function: molecular transducer activity (GO:0060089);; biological process: cellular process (GO:0009987);; biological process: signaling (GO:0023052);; biological process…
c72029.graph_c0	0.000252187	-1.36984	down	--	--	--	--	[L]	Replication, recombination and repair	--	--	179	--	PREDICTED: uncharacterized protein LOC103316730, partial [Nasonia vitripennis]	--	--
c63495.graph_c0	0.00320152	-0.698518	down	--	--	Molecular Function: protein binding (GO:0005515);; Cellular Component: endoplasmic reticulum membrane (GO:0005789);; Cellular Component: plasma membrane (GO:0005886);; Biological Process: response to oxidative stress (GO:0006979);; Biological Process: long-term memory (GO:0007616);; Biological Process: asymmetric protein localization (GO:0008105);; Biological Process: olfactory learning (GO:00083…	K17233|0|nvi:100123850|dual oxidase maturation factor 1; K17233 dual oxidase maturation factor 1 (A)	[S]	Function unknown	Dual oxidase maturation factor	DUOXA-like protein C06E1.3 GN=C06E1.3 OS=Caenorhabditis elegans PE=3 SV=2	1	--	PREDICTED: dual oxidase maturation factor 1 [Nasonia vitripennis]	--	molecular function: binding (GO:0005488);; cellular component: cell (GO:0005623);; cellular component: membrane (GO:0016020);; cellular component: organelle (GO:0043226);; cellular component: organelle part (GO:0044422);; cellular component: membrane part (GO:0044425);; cellular component: cell part (GO:0044464);; biological process: response to stimulus (GO:0050896);; biological process: multice…
c72402.graph_c0	1.17e-19	-4.27339	down	--	--	--	--	[V]	Defense mechanisms	Serpin (serine protease inhibitor)	Alaserpin (Precursor) OS=Manduca sexta (Tobacco hawkmoth) PE=1 SV=1	874	RNA processing and modification	PREDICTED: mucin-17 [Nasonia vitripennis]	--	--
c66544.graph_c0	0.000259424	-0.649518	down	[G]	Carbohydrate transport and metabolism	Molecular Function: adenosine kinase activity (GO:0004001);; Biological Process: purine ribonucleoside salvage (GO:0006166);; Biological Process: AMP biosynthetic process (GO:0006167);; Biological Process: phosphorylation (GO:0016310);; Molecular Function: phosphotransferase activity, alcohol group as acceptor (GO:0016773);;	K00856|0|nvi:100116821|adenosine kinase 2; K00856 adenosine kinase [EC:2.7.1.20] (A)	[G]	Carbohydrate transport and metabolism	pfkB family carbohydrate kinase	Adenosine kinase GN=adk OS=Dictyostelium discoideum (Slime mold) PE=3 SV=2	1	--	PREDICTED: adenosine kinase 2-like [Apis florea]	Purine metabolism (ko00230)	molecular function: catalytic activity (GO:0003824);; biological process: metabolic process (GO:0008152);; biological process: cellular process (GO:0009987);; biological process: single-organism process (GO:0044699)
c67567.graph_c0	1.66e-146	-5.16427	down	--	--	--	K10750|0|nvi:100115056|chromatin assembly factor 1 subunit A-like; K10750 chromatin assembly factor 1 subunit A (A)	[B]	Chromatin structure and dynamics	Chromatin assembly factor 1 subunit A;; Chromatin assembly factor 1 complex p150 subunit, N-terminal	--	429	--	PREDICTED: chromatin assembly factor 1 subunit A-like isoform X1 [Nasonia vitripennis]	--	--
c72638.graph_c0	5.96e-243	-8.51527	down	--	--	--	--	--	--	--	--	--	--	--	--	--
c71470.graph_c0	1.23e-36	-3.4695	down	--	--	--	K10523|1.57718e-51|tca:655033|protein roadkill; K10523 speckle-type POZ protein (A)	[DR]	--	BTB/POZ domain	Protein roadkill GN=rdx OS=Drosophila melanogaster (Fruit fly) PE=1 SV=2	5	--	Speckle-type POZ protein B, partial [Stegodyphus mimosarum]	--	--
c27881.graph_c0	4.03e-14	-1.07551	down	--	--	Biological Process: formation of translation preinitiation complex (GO:0001731);; Molecular Function: translation initiation factor activity (GO:0003743);; Cellular Component: eukaryotic translation initiation factor 3 complex (GO:0005852);; Biological Process: regulation of translational initiation (GO:0006446);; Cellular Component: eukaryotic 43S preinitiation complex (GO:0016282);; Cellular Co…	K03254|0|nvi:100116055|Eif3a, eIF3-S10; eukaryotic translation initiation factor 3 subunit A; K03254 translation initiation factor 3 subunit A (A)	[J]	Translation, ribosomal structure and biogenesis	PCI domain	Eukaryotic translation initiation factor 3 subunit A {ECO:0000255|HAMAP-Rule:MF_03000} OS=Aedes aegypti (Yellowfever mosquito) PE=3 SV=1	1	--	PREDICTED: eukaryotic translation initiation factor 3 subunit A [Nasonia vitripennis]	RNA transport (ko03013)	biological process: cellular component organization or biogenesis (GO:0071840);; molecular function: binding (GO:0005488);; biological process: metabolic process (GO:0008152);; biological process: cellular process (GO:0009987);; cellular component: cell (GO:0005623);; cellular component: macromolecular complex (GO:0032991);; cellular component: cell part (GO:0044464);; biological process: biologi…
c68872.graph_c2	1.39e-14	-1.09298	down	[O]	Posttranslational modification, protein turnover, chaperones	--	K11984|0|nvi:100122652|U4/U6.U5 tri-snRNP-associated protein 1-like; K11984 U4/U6.U5 tri-snRNP-associated protein 1 (A)	[A]	RNA processing and modification	SART-1 family;; Cyclophilin type peptidyl-prolyl cis-trans isomerase/CLD	Peptidyl-prolyl cis-trans isomerase GN=CYPA OS=Blattella germanica (German cockroach) PE=2 SV=1	1	--	PREDICTED: U4/U6.U5 tri-snRNP-associated protein 1-like [Nasonia vitripennis]	Spliceosome (ko03040)	--
c69855.graph_c1	7.52e-06	-0.708779	down	[J]	Translation, ribosomal structure and biogenesis	Molecular Function: structural constituent of ribosome (GO:0003735);; Molecular Function: metalloendopeptidase activity (GO:0004222);; Cellular Component: ribosome (GO:0005840);; Biological Process: translation (GO:0006412);; Biological Process: proteolysis (GO:0006508);;	K08619|1.36921e-171|tca:656156|A disintegrin and metalloproteinase with thrombospondin motifs 3-like; K08619 a disintegrin and metalloproteinase with thrombospondin motifs 3 [EC:3.4.24.-] (A)	[J]	Translation, ribosomal structure and biogenesis	Thrombospondin type 1 domain;; Protein of unknown function (DUF1395);; Ribosomal protein L11, N-terminal domain;; Ribosomal protein L11, RNA binding domain;; Reprolysin (M12B) family zinc metalloprotease;; Metallo-peptidase family M12B Reprolysin-like;; Metallo-peptidase family M12;; Metallo-peptidase family M12B Reprolysin-like;; Metallo-peptidase family M12B Reprolysin-like;; Matrixin	39S ribosomal protein L11, mitochondrial (Precursor) GN=mRpL11 OS=Drosophila melanogaster (Fruit fly) PE=1 SV=1	1	--	PREDICTED: A disintegrin and metalloproteinase with thrombospondin motifs 3-like [Apis dorsata]	--	molecular function: structural molecule activity (GO:0005198);; molecular function: catalytic activity (GO:0003824);; biological process: metabolic process (GO:0008152);; cellular component: cell (GO:0005623);; cellular component: macromolecular complex (GO:0032991);; cellular component: organelle (GO:0043226);; cellular component: cell part (GO:0044464);; biological process: cellular process (GO…
c71106.graph_c0	9.96e-06	-1.67565	down	--	--	--	--	--	--	DDE superfamily endonuclease;; THAP domain;; Helix-turn-helix of DDE superfamily endonuclease	--	1	RNA processing and modification	PREDICTED: uncharacterized protein LOC103573902 [Microplitis demolitor]	--	--
c56751.graph_c0	0.00234042	-1.21888	down	--	--	--	--	--	--	--	--	--	--	--	--	--
c72652.graph_c2	1.78e-09	-1.82544	down	[R]	General function prediction only	--	K09228|5.76119e-39|myb:102240496|zinc finger protein 658-like; K09228 KRAB domain-containing zinc finger protein (A)	[R]	General function prediction only	Zinc finger, C2H2 type;; C2H2-type zinc finger;; Zinc-finger double domain;; Zinc-finger of C2H2 type;; Zinc-finger double-stranded RNA-binding;; C2H2-type zinc finger	Serendipity locus protein H-1 GN=wdn OS=Drosophila melanogaster (Fruit fly) PE=1 SV=2	322	--	AGAP005978-PA [Anopheles gambiae str. PEST]	--	--
c65750.graph_c0	2.56e-05	-0.705686	down	[R]	General function prediction only	Cellular Component: ubiquitin ligase complex (GO:0000151);; Molecular Function: ubiquitin-protein transferase activity (GO:0004842);; Biological Process: protein ubiquitination (GO:0016567);;	K09561|0|nvi:100120659|E3 ubiquitin-protein ligase CHIP; K09561 STIP1 homology and U-box containing protein 1 [EC:6.3.2.19] (A)	[O]	Posttranslational modification, protein turnover, chaperones	U-box domain;; TPR repeat;; Tetratricopeptide repeat;; Tetratricopeptide repeat;; Tetratricopeptide repeat;; Tetratricopeptide repeat;; Tetratricopeptide repeat;; Anaphase-promoting complex, cyclosome, subunit 3;; Tetratricopeptide repeat	Small glutamine-rich tetratricopeptide repeat-containing protein GN=sgt OS=Dictyostelium discoideum (Slime mold) PE=1 SV=1	1	--	PREDICTED: E3 ubiquitin-protein ligase CHIP [Nasonia vitripennis]	Ubiquitin mediated proteolysis (ko04120);; Protein processing in endoplasmic reticulum (ko04141)	cellular component: cell (GO:0005623);; cellular component: macromolecular complex (GO:0032991);; cellular component: cell part (GO:0044464);; molecular function: catalytic activity (GO:0003824);; biological process: metabolic process (GO:0008152);; biological process: cellular process (GO:0009987)
c67065.graph_c0	1.65e-14	-3.71091	down	[Q]	Secondary metabolites biosynthesis, transport and catabolism	--	K15001|5.47954e-47|nvi:100121787|CYP4AB15; cytochrome P450 4AB15; K15001 cytochrome P450, family 4 [EC:1.14.-.-] (A)	[QI]	--	Cytochrome P450	Probable cytochrome P450 4ac1 GN=Cyp4ac1 OS=Drosophila melanogaster (Fruit fly) PE=2 SV=1	1	--	cytochrome P450 4AB15 [Nasonia vitripennis]	--	--
c72669.graph_c2	0.046257	-0.448898	down	--	--	--	--	[W]	Extracellular structures	Spondin_N	--	8	RNA processing and modification	hypothetical protein SINV_00852 [Solenopsis invicta]	--	--
c67058.graph_c0	5.85e-13	-1.33164	down	[U]	Intracellular trafficking, secretion, and vesicular transport	Biological Process: intracellular protein transport (GO:0006886);; Molecular Function: protein transporter activity (GO:0008565);; Biological Process: vesicle-mediated transport (GO:0016192);; Cellular Component: AP-3 adaptor complex (GO:0030123);;	K12399|7.40469e-123|nvi:100118502|AP-3 complex subunit sigma-2; K12399 AP-3 complex subunit sigma (A)	[U]	Intracellular trafficking, secretion, and vesicular transport	GATA zinc finger;; Clathrin adaptor complex small chain	AP-3 complex subunit sigma GN=ap3s1 OS=Dictyostelium discoideum (Slime mold) PE=3 SV=1	1	--	PREDICTED: AP-3 complex subunit sigma-2 isoform X2 [Nasonia vitripennis]	Lysosome (ko04142)	biological process: localization (GO:0051179);; molecular function: transporter activity (GO:0005215);; cellular component: cell (GO:0005623);; cellular component: membrane (GO:0016020);; cellular component: macromolecular complex (GO:0032991);; cellular component: membrane part (GO:0044425);; cellular component: cell part (GO:0044464)
c71204.graph_c3	2.81e-06	-0.711321	down	[I]	Lipid transport and metabolism	--	--	[R]	General function prediction only	Carboxylesterase family;; alpha/beta hydrolase fold	Neurotactin GN=Nrt OS=Drosophila melanogaster (Fruit fly) PE=1 SV=3	4	RNA processing and modification	PREDICTED: neurotactin [Nasonia vitripennis]	--	--
c63303.graph_c0	1.38e-100	-3.14874	down	--	--	Molecular Function: nucleic acid binding (GO:0003676);;	--	--	--	Nucleoplasmin	Nucleoplasmin-like protein GN=Nlp OS=Drosophila melanogaster (Fruit fly) PE=1 SV=1	1	RNA processing and modification	PREDICTED: nucleoplasmin-like protein-like isoform X4 [Apis mellifera]	--	molecular function: binding (GO:0005488)
c71806.graph_c1	1.5e-06	-0.868712	down	--	--	--	--	--	--	--	--	--	--	--	--	--
c60483.graph_c0	6.28e-14	-4.65466	down	--	--	--	--	--	--	--	--	--	--	--	--	--
c64454.graph_c0	5.72e-08	-4.14302	down	--	--	--	--	--	--	--	--	--	--	--	--	--
c62898.graph_c0	0.00843353	-0.429493	down	[LKJ]	--	Molecular Function: translation initiation factor activity (GO:0003743);; Molecular Function: ATP binding (GO:0005524);; Biological Process: translational initiation (GO:0006413);; Molecular Function: ATP-dependent helicase activity (GO:0008026);;	K13025|5.73599e-152|nvi:100123434|eukaryotic initiation factor 4A-III; K13025 ATP-dependent RNA helicase [EC:3.6.4.13] (A)	[J]	Translation, ribosomal structure and biogenesis	DEAD/DEAH box helicase	Eukaryotic initiation factor 4A-III {ECO:0000303|PubMed:22961380} OS=Drosophila melanogaster (Fruit fly) PE=1 SV=1	7	--	PREDICTED: eukaryotic initiation factor 4A-III [Nasonia vitripennis]	RNA transport (ko03013);; mRNA surveillance pathway (ko03015);; Spliceosome (ko03040)	molecular function: binding (GO:0005488);; biological process: metabolic process (GO:0008152);; biological process: cellular process (GO:0009987);; molecular function: catalytic activity (GO:0003824);; biological process: single-organism process (GO:0044699)
c68966.graph_c0	4.93e-07	-0.943911	down	--	--	--	K17584|0|nvi:100116693|phosphorylated CTD-interacting factor 1; K17584 phosphorylated CTD-interacting factor 1 (A)	--	--	Phosphorylated CTD interacting factor 1 WW domain;; WW domain	--	47	--	PREDICTED: phosphorylated CTD-interacting factor 1 [Nasonia vitripennis]	--	--
c63530.graph_c0	4.49e-24	-1.56724	down	--	--	Molecular Function: galactosylgalactosylxylosylprotein 3-beta-glucuronosyltransferase activity (GO:0015018);; Cellular Component: membrane (GO:0016020);;	K10158|0|nvi:100123025|B3gat, GlcAT-I; beta-1,3-glucuronyltransferase; K10158 galactosylgalactosylxylosylprotein 3-beta-glucuronosyltransferase 3 [EC:2.4.1.135] (A)	[O]	Posttranslational modification, protein turnover, chaperones	Glycosyltransferase family 43	Galactosylgalactosylxylosylprotein 3-beta-glucuronosyltransferase I GN=GlcAT-I OS=Drosophila melanogaster (Fruit fly) PE=2 SV=2	17	--	beta-1,3-glucuronyltransferase [Nasonia vitripennis]	Glycosaminoglycan biosynthesis - chondroitin sulfate / dermatan sulfate (ko00532);; Glycosaminoglycan biosynthesis - heparan sulfate / heparin (ko00534)	molecular function: catalytic activity (GO:0003824);; biological process: metabolic process (GO:0008152);; cellular component: membrane (GO:0016020)
c60166.graph_c0	4.17e-18	-5.88412	down	--	--	--	--	--	--	--	--	--	--	--	--	--
c69419.graph_c1	3.48e-06	-0.858057	down	[MG]	--	Molecular Function: catalytic activity (GO:0003824);; Biological Process: cellular metabolic process (GO:0044237);; Molecular Function: coenzyme binding (GO:0050662);;	K08678|0|nvi:100122389|UDP-glucuronic acid decarboxylase 1-like; K08678 UDP-glucuronate decarboxylase [EC:4.1.1.35] (A)	[GM]	--	NAD dependent epimerase/dehydratase family;; 3-beta hydroxysteroid dehydrogenase/isomerase family;; Male sterility protein;; RmlD substrate binding domain;; Polysaccharide biosynthesis protein	dTDP-D-glucose 4,6-dehydratase GN=tgds OS=Dictyostelium discoideum (Slime mold) PE=3 SV=1	12	--	PREDICTED: UDP-glucuronic acid decarboxylase 1-like [Nasonia vitripennis]	Starch and sucrose metabolism (ko00500);; Amino sugar and nucleotide sugar metabolism (ko00520)	molecular function: catalytic activity (GO:0003824);; biological process: metabolic process (GO:0008152);; biological process: cellular process (GO:0009987);; molecular function: binding (GO:0005488)
c42511.graph_c0	5.76e-10	-0.95645	down	[G]	Carbohydrate transport and metabolism	Molecular Function: catalytic activity (GO:0003824);; Cellular Component: lipid particle (GO:0005811);; Cellular Component: cell surface (GO:0009986);;	--	[R]	General function prediction only	Strictosidine synthase;; SMP-30/Gluconolaconase/LRE-like region;; NHL repeat	--	4	--	PREDICTED: adipocyte plasma membrane-associated protein-like [Nasonia vitripennis]	--	molecular function: catalytic activity (GO:0003824);; cellular component: cell (GO:0005623);; cellular component: organelle (GO:0043226);; cellular component: cell part (GO:0044464)
c67250.graph_c0	1.23e-14	-1.24321	down	[TA]	--	Biological Process: regulation of cellular process (GO:0050794);;	K14319|0|nvi:100122043|ran GTPase-activating protein 1; K14319 Ran GTPase-activating protein 1 (A)	[AYT]	--	Leucine Rich repeat;; RanGAP1 C-terminal domain;; Leucine Rich repeats (2 copies);; Leucine Rich Repeat;; Leucine rich repeat;; Alpha/beta hydrolase family;; alpha/beta hydrolase fold	Ran GTPase-activating protein GN=RanGAP OS=Drosophila melanogaster (Fruit fly) PE=1 SV=1	1	--	PREDICTED: ran GTPase-activating protein 1 [Nasonia vitripennis]	RNA transport (ko03013)	biological process: biological regulation (GO:0065007)
c70777.graph_c0	1.52e-05	-1.09986	down	--	--	--	--	--	--	--	--	787	--	hypothetical protein EAG_03557 [Camponotus floridanus]	--	--
c70556.graph_c2	0.00378884	-0.683417	down	[L]	Replication, recombination and repair	Molecular Function: nucleotide binding (GO:0000166);; Molecular Function: DNA ligase activity (GO:0003909);; Biological Process: DNA repair (GO:0006281);; Molecular Function: ion binding (GO:0043167);;	K10776|0|nvi:100117069|LIG3; DNA ligase 3; K10776 DNA ligase 3 [EC:6.5.1.1] (A)	[L]	Replication, recombination and repair	ATP dependent DNA ligase domain;; DNA ligase N terminus;; Poly(ADP-ribose) polymerase and DNA-Ligase Zn-finger region;; ATP dependent DNA ligase C terminal region	DNA ligase 3 GN=lig3 OS=Dictyostelium discoideum (Slime mold) PE=3 SV=1	5	--	PREDICTED: DNA ligase 3 [Nasonia vitripennis]	Base excision repair (ko03410)	molecular function: binding (GO:0005488);; molecular function: catalytic activity (GO:0003824);; biological process: metabolic process (GO:0008152);; biological process: cellular process (GO:0009987);; biological process: single-organism process (GO:0044699);; biological process: response to stimulus (GO:0050896)
c42253.graph_c1	7.08e-16	-8.53106	down	--	--	--	--	--	--	--	--	--	--	--	--	--
c69731.graph_c0	0.00326731	-0.528955	down	--	--	Biological Process: transport (GO:0006810);; Cellular Component: integral component of membrane (GO:0016021);;	--	[R]	General function prediction only	Mitochondrial carrier protein;; Domain of unknown function (DUF4519)	Mitochondrial substrate carrier family protein S GN=mcfS OS=Dictyostelium discoideum (Slime mold) PE=3 SV=1	1	--	PREDICTED: gamma-1-syntrophin [Nasonia vitripennis]	--	biological process: localization (GO:0051179);; cellular component: membrane (GO:0016020);; cellular component: membrane part (GO:0044425)
c31548.graph_c0	3.46e-05	-0.890606	down	--	--	Cellular Component: mitochondrial inner membrane presequence translocase complex (GO:0005744);; Molecular Function: P-P-bond-hydrolysis-driven protein transmembrane transporter activity (GO:0015450);; Cellular Component: mitochondrial intermembrane space protein transporter complex (GO:0042719);; Biological Process: protein import into mitochondrial inner membrane (GO:0045039);; Molecular Functio…	K17778|1.42435e-46|nvi:100114656|mitochondrial import inner membrane translocase subunit Tim10; K17778 mitochondrial import inner membrane translocase subunit TIM10 (A)	[U]	Intracellular trafficking, secretion, and vesicular transport	Tim10/DDP family zinc finger	Mitochondrial import inner membrane translocase subunit Tim10 GN=Tim10 OS=Drosophila melanogaster (Fruit fly) PE=3 SV=1	1	--	PREDICTED: mitochondrial import inner membrane translocase subunit Tim10 [Microplitis demolitor]	--	cellular component: cell (GO:0005623);; cellular component: membrane (GO:0016020);; cellular component: macromolecular complex (GO:0032991);; cellular component: organelle (GO:0043226);; cellular component: organelle part (GO:0044422);; cellular component: membrane part (GO:0044425);; cellular component: cell part (GO:0044464);; molecular function: transporter activity (GO:0005215);; biological p…
c14878.graph_c0	4.46e-05	-2.04625	down	--	--	--	--	--	--	--	--	--	--	--	--	--
c56174.graph_c1	0.000664876	-1.70904	down	--	--	--	--	--	--	--	--	--	--	--	--	--
c65512.graph_c0	0.00331429	-0.994841	down	--	--	--	--	--	--	--	--	--	--	--	--	--
c64920.graph_c0	0.00796834	-0.685911	down	--	--	--	--	--	--	--	--	--	--	--	--	--
c56879.graph_c0	1.47e-06	-0.778456	down	--	--	--	--	[R]	General function prediction only	Casein kinase substrate phosphoprotein PP28	--	1	--	PREDICTED: 28 kDa heat- and acid-stable phosphoprotein-like [Microplitis demolitor]	--	--
c68860.graph_c1	3.7e-20	-1.57553	down	[D]	Cell cycle control, cell division, chromosome partitioning	Cellular Component: condensin complex (GO:0000796);; Molecular Function: ATP binding (GO:0005524);; Cellular Component: nucleus (GO:0005634);; Biological Process: DNA repair (GO:0006281);; Biological Process: DNA recombination (GO:0006310);; Biological Process: sister chromatid cohesion (GO:0007062);; Biological Process: mitotic chromosome condensation (GO:0007076);;	K06674|0|nvi:100116109|Smc2; structural maintenance of chromosomes 2; K06674 structural maintenance of chromosome 2 (A)	[BD]	--	RecF/RecN/SMC N terminal domain;; SMC proteins Flexible Hinge Domain;; AAA domain;; AAA domain;; PX domain;; MIT (microtubule interacting and transport) domain;; Protein kinase domain;; Protein tyrosine kinase;; RecF/RecN/SMC N terminal domain	Structural maintenance of chromosomes protein 2 GN=smc2 OS=Dictyostelium discoideum (Slime mold) PE=3 SV=1	1	--	structural maintenance of chromosomes 2 [Nasonia vitripennis]	--	cellular component: cell (GO:0005623);; cellular component: macromolecular complex (GO:0032991);; cellular component: organelle (GO:0043226);; cellular component: organelle part (GO:0044422);; cellular component: cell part (GO:0044464);; molecular function: binding (GO:0005488);; biological process: metabolic process (GO:0008152);; biological process: cellular process (GO:0009987);; biological pr…
c66815.graph_c0	2.67e-24	-3.82821	down	[Z]	Cytoskeleton	Molecular Function: nucleotide binding (GO:0000166);; Cellular Component: microtubule cytoskeleton (GO:0015630);; Cellular Component: protein complex (GO:0043234);; Cellular Component: cytoskeletal part (GO:0044430);;	K11498|0|nvi:100121143|kinesin-7; kinesin 7; K11498 centromeric protein E (A)	[Z]	Cytoskeleton	Kinesin motor domain	Kinesin-related protein 4 GN=kif4 OS=Dictyostelium discoideum (Slime mold) PE=2 SV=1	1	--	PREDICTED: centromere-associated protein E [Nasonia vitripennis]	--	molecular function: binding (GO:0005488);; cellular component: cell (GO:0005623);; cellular component: organelle (GO:0043226);; cellular component: cell part (GO:0044464);; cellular component: macromolecular complex (GO:0032991);; cellular component: organelle part (GO:0044422)
c67868.graph_c1	7.41e-54	-5.48566	down	--	--	--	--	[O]	Posttranslational modification, protein turnover, chaperones	IBR domain	--	133	--	PREDICTED: uncharacterized protein LOC100119259 isoform X1 [Nasonia vitripennis]	--	--
c63255.graph_c1	6.79e-25	-2.68451	down	[J]	Translation, ribosomal structure and biogenesis	Molecular Function: binding (GO:0005488);; Biological Process: tRNA modification (GO:0006400);; Molecular Function: transferase activity (GO:0016740);;	--	[A]	RNA processing and modification	Myb-like DNA-binding domain;; Zinc finger, ZZ type;; Myb-like DNA-binding domain;; Queuine tRNA-ribosyltransferase	Queuine tRNA-ribosyltransferase subunit QTRTD1 homolog {ECO:0000255|HAMAP-Rule:MF_03043} GN=AGAP005542 OS=Anopheles gambiae (African malaria mosquito) PE=3 SV=3	209	--	PREDICTED: ZZ-type zinc finger-containing protein 3 [Nasonia vitripennis]	--	molecular function: binding (GO:0005488);; biological process: metabolic process (GO:0008152);; biological process: cellular process (GO:0009987);; molecular function: catalytic activity (GO:0003824)
c62467.graph_c0	0.0156204	-0.875879	down	--	--	--	--	--	--	--	--	--	--	--	--	--
c65198.graph_c0	0.00148159	-1.64784	down	--	--	--	--	--	--	--	--	--	--	--	--	--
c69755.graph_c4	1.28e-25	-3.12164	down	[MG]	--	--	--	[I]	Lipid transport and metabolism	Male sterility protein;; Male sterility protein;; NAD dependent epimerase/dehydratase family;; 3-beta hydroxysteroid dehydrogenase/isomerase family;; Polysaccharide biosynthesis protein	Putative fatty acyl-CoA reductase CG5065 {ECO:0000250|UniProtKB:Q922J9, ECO:0000312|EMBL:AAF57974.1} GN=CG5065 OS=Drosophila melanogaster (Fruit fly) PE=3 SV=1	1	--	PREDICTED: fatty acyl-CoA reductase 1-like [Nasonia vitripennis]	--	--
c68948.graph_c0	2.48e-08	-2.62225	down	[O]	Posttranslational modification, protein turnover, chaperones	--	K13963|9.49191e-71|nvi:100122544|serpin2; leukocyte elastase inhibitor; K13963 serpin B (A)	[V]	Defense mechanisms	Serpin (serine protease inhibitor)	Serine protease inhibitor 3/4 (Precursor; Fragment) OS=Lonomia obliqua (Moth) PE=1 SV=1	8	--	PREDICTED: leukocyte elastase inhibitor isoform X4 [Nasonia vitripennis]	--	--
c66219.graph_c0	1.64e-16	-1.30185	down	[IQ]	--	--	--	--	--	--	Gametogenetin-binding protein 2-like GN=CG2182 OS=Drosophila melanogaster (Fruit fly) PE=2 SV=3	1	RNA processing and modification	PREDICTED: gametogenetin-binding protein 2-like [Nasonia vitripennis]	--	--
c71458.graph_c1	7.57e-05	-0.570163	down	[R]	General function prediction only	Biological Process: Toll signaling pathway (GO:0008063);;	K11964|0|nvi:100116921|protein pellino; K11964 pellino (A)	[T]	Signal transduction mechanisms	Pellino;; RNA recognition motif. (a.k.a. RRM, RBD, or RNP domain);; RNA recognition motif (a.k.a. RRM, RBD, or RNP domain);; RNA recognition motif. (a.k.a. RRM, RBD, or RNP domain)	Protein pellino GN=Pli OS=Drosophila melanogaster (Fruit fly) PE=1 SV=1	62	--	PREDICTED: protein pellino [Nasonia vitripennis]	--	biological process: cellular process (GO:0009987);; biological process: signaling (GO:0023052);; biological process: single-organism process (GO:0044699);; biological process: response to stimulus (GO:0050896);; biological process: biological regulation (GO:0065007)
c42520.graph_c0	3.59e-58	-3.16183	down	--	--	--	--	[YU]	--	HEAT-like repeat;; HEAT repeat;; HEAT repeats;; Vacuolar 14 Fab1-binding region;; Importin-beta N-terminal domain	Probable importin-5 homolog GN=DDB_G0291650 OS=Dictyostelium discoideum (Slime mold) PE=3 SV=1	1	--	PREDICTED: importin-4-like [Nasonia vitripennis]	--	--
c66336.graph_c1	5.95e-44	-6.10262	down	--	--	--	--	--	--	--	--	1263	RNA processing and modification	PREDICTED: interaptin-like [Nasonia vitripennis]	--	--
c72966.graph_c1	0.0024016	-0.728554	down	--	--	Cellular Component: membrane (GO:0016020);;	--	[R]	General function prediction only	Immunoglobulin domain;; Immunoglobulin I-set domain;; Immunoglobulin domain;; Immunoglobulin domain;; CD80-like C2-set immunoglobulin domain;; Immunoglobulin V-set domain;; Immunoglobulin C1-set domain	Protein turtle GN=tutl OS=Drosophila melanogaster (Fruit fly) PE=1 SV=2	8	RNA processing and modification	PREDICTED: protein turtle [Nasonia vitripennis]	--	cellular component: membrane (GO:0016020)
c53034.graph_c0	2.39e-13	-1.43492	down	--	--	--	K17659|0|nvi:100121935|protein PTCD3 homolog, mitochondrial; K17659 pentatricopeptide repeat domain-containing protein 3 (A)	[S]	Function unknown	PPR repeat family	Protein PTCD3 homolog, mitochondrial (Precursor) GN=CG4679 OS=Drosophila melanogaster (Fruit fly) PE=2 SV=1	1	--	PREDICTED: protein PTCD3 homolog, mitochondrial [Nasonia vitripennis]	--	--
c15378.graph_c0	0.000100647	-1.17315	down	--	--	--	--	--	--	Cytochrome oxidase c assembly	--	--	--	hypothetical protein EAG_08879 [Camponotus floridanus]	--	--
c71766.graph_c6	2.24e-37	-2.89037	down	--	--	--	--	--	--	--	--	--	--	--	--	--
c68364.graph_c0	1.1e-06	-1.0162	down	--	--	--	--	--	--	Parvovirus non-structural protein NS1;; Papillomavirus helicase	--	71	RNA processing and modification	conserved hypothetical protein [Ixodes scapularis]	--	--
c61031.graph_c0	5.65e-19	-1.72571	down	[S]	Function unknown	--	K12035|0|ame:724752|GB18033; tripartite motif-containing protein 71-like; K12035 tripartite motif-containing protein 71 [EC:6.3.2.19] (A)	[O]	Posttranslational modification, protein turnover, chaperones	NHL repeat;; SMP-30/Gluconolaconase/LRE-like region	Protein lin-41 GN=lin-41 OS=Caenorhabditis elegans PE=1 SV=1	58	--	PREDICTED: E3 ubiquitin-protein ligase TRIM71-like isoform X3 [Apis dorsata]	--	--
c70853.graph_c0	9.93e-11	-1.05879	down	[G]	Carbohydrate transport and metabolism	--	--	[G]	Carbohydrate transport and metabolism	Glycosyl hydrolases family 18	Probable chitinase 2 (Precursor) OS=Drosophila melanogaster (Fruit fly) PE=1 SV=1	69	--	PREDICTED: chitinase-3-like protein 2 [Nasonia vitripennis]	--	--
c16727.graph_c0	1.22e-18	-1.31879	down	[J]	Translation, ribosomal structure and biogenesis	Molecular Function: structural constituent of ribosome (GO:0003735);; Biological Process: translation (GO:0006412);; Cellular Component: small ribosomal subunit (GO:0015935);;	K02969|4.63001e-71|nvi:100115087|40S ribosomal protein S20-like; K02969 small subunit ribosomal protein S20e (A)	[J]	Translation, ribosomal structure and biogenesis	Ribosomal protein S10p/S20e	40S ribosomal protein S20 GN=RpS20 OS=Drosophila melanogaster (Fruit fly) PE=1 SV=1	1	--	PREDICTED: 40S ribosomal protein S20 [Microplitis demolitor]	Ribosome (ko03010)	molecular function: structural molecule activity (GO:0005198);; biological process: metabolic process (GO:0008152);; biological process: cellular process (GO:0009987);; cellular component: cell (GO:0005623);; cellular component: macromolecular complex (GO:0032991);; cellular component: organelle (GO:0043226);; cellular component: organelle part (GO:0044422);; cellular component: cell part (GO:004…
c72259.graph_c0	0.0060617	-0.613646	down	--	--	--	--	[K]	Transcription	NFRKB Winged Helix-like	--	4	--	PREDICTED: nuclear factor related to kappa-B-binding protein isoform X1 [Nasonia vitripennis]	--	--
c42495.graph_c0	9.98e-44	-7.93903	down	--	--	Cellular Component: nucleosome (GO:0000786);; Molecular Function: DNA binding (GO:0003677);; Cellular Component: lipid particle (GO:0005811);; Biological Process: nucleosome assembly (GO:0006334);; Cellular Component: NuA4 histone acetyltransferase complex (GO:0035267);; Molecular Function: protein heterodimerization activity (GO:0046982);;	K11252|2.60078e-57|api:100169046|histone H2B-like; K11252 histone H2B (A)	[B]	Chromatin structure and dynamics	Core histone H2A/H2B/H3/H4;; Histone-like transcription factor (CBF/NF-Y) and archaeal histone	Histone H2B GN=AGAP012894 OS=Anopheles gambiae (African malaria mosquito) PE=2 SV=5	1	--	PREDICTED: histone H2B-like [Acyrthosiphon pisum]	--	cellular component: cell (GO:0005623);; cellular component: macromolecular complex (GO:0032991);; cellular component: organelle (GO:0043226);; cellular component: organelle part (GO:0044422);; cellular component: cell part (GO:0044464);; molecular function: binding (GO:0005488);; biological process: cellular process (GO:0009987);; biological process: cellular component organization or biogenesis …
c16177.graph_c0	1.96e-05	-1.44217	down	--	--	--	--	--	--	PBP/GOBP family	--	--	--	--	--	--
c68814.graph_c0	4.16e-33	-2.12059	down	[S]	Function unknown	--	K14833|0|nvi:100120878|nucleolar complex protein 2 homolog; K14833 nucleolar complex protein 2 (A)	[J]	Translation, ribosomal structure and biogenesis	Noc2p family;; Transcriptional regulator of RNA polII, SAGA, subunit	Nucleolar complex protein 2 homolog GN=CG9246 OS=Drosophila melanogaster (Fruit fly) PE=1 SV=1	6	--	PREDICTED: nucleolar complex protein 2 homolog [Nasonia vitripennis]	--	--
c63906.graph_c0	0.0280167	-1.09893	down	--	--	--	--	[R]	General function prediction only	--	Copia protease GN=GIP OS=Drosophila melanogaster (Fruit fly) PE=1 SV=3	188	--	PREDICTED: uncharacterized protein LOC103316014 [Nasonia vitripennis]	--	--
c63467.graph_c0	5.13e-18	-1.7262	down	[I]	Lipid transport and metabolism	Biological Process: metabolic process (GO:0008152);; Cellular Component: membrane (GO:0016020);; Molecular Function: hydrolase activity (GO:0016787);;	K07252|5.17678e-149|nvi:100123564|dolichyldiphosphatase 1-like; K07252 dolichyldiphosphatase [EC:3.6.1.43] (A)	[I]	Lipid transport and metabolism	PAP2 superfamily	Dolichyldiphosphatase 1 GN=dolpp1 OS=Dictyostelium discoideum (Slime mold) PE=3 SV=1	1	--	PREDICTED: dolichyldiphosphatase 1-like isoform X1 [Nasonia vitripennis]	N-Glycan biosynthesis (ko00510)	biological process: metabolic process (GO:0008152);; cellular component: membrane (GO:0016020);; molecular function: catalytic activity (GO:0003824)
c69397.graph_c0	7.47e-48	-2.2446	down	[J]	Translation, ribosomal structure and biogenesis	Molecular Function: RNA binding (GO:0003723);; Molecular Function: tyrosine-tRNA ligase activity (GO:0004831);; Molecular Function: ATP binding (GO:0005524);; Cellular Component: cytoplasm (GO:0005737);; Biological Process: tyrosyl-tRNA aminoacylation (GO:0006437);;	--	[J]	Translation, ribosomal structure and biogenesis	tRNA synthetases class I (W and Y);; tRNA synthetases class I (W and Y)	Tyrosine--tRNA ligase, mitochondrial (Precursor) OS=Drosophila melanogaster (Fruit fly) PE=2 SV=1	1	--	PREDICTED: coiled-coil domain-containing protein 40-like [Nasonia vitripennis]	--	molecular function: binding (GO:0005488);; molecular function: catalytic activity (GO:0003824);; biological process: metabolic process (GO:0008152);; cellular component: cell (GO:0005623);; cellular component: cell part (GO:0044464);; biological process: cellular process (GO:0009987);; biological process: single-organism process (GO:0044699)
c68830.graph_c0	1.82e-46	-2.40476	down	[R]	General function prediction only	Molecular Function: nucleotide binding (GO:0000166);; Molecular Function: nucleic acid binding (GO:0003676);;	K03102|4.42959e-68|nvi:100119193|RNA-binding protein squid-like; K03102 squid (A)	[A]	RNA processing and modification	RNA recognition motif. (a.k.a. RRM, RBD, or RNP domain);; RNA recognition motif (a.k.a. RRM, RBD, or RNP domain);; RNA recognition motif. (a.k.a. RRM, RBD, or RNP domain)	RNA-binding protein squid GN=sqd OS=Drosophila melanogaster (Fruit fly) PE=1 SV=3	5	RNA processing and modification	PREDICTED: RNA-binding protein squid-like isoform X3 [Nasonia vitripennis]	Dorso-ventral axis formation (ko04320)	molecular function: binding (GO:0005488)
c63343.graph_c0	6.26e-22	-3.25502	down	--	--	--	--	[B]	Chromatin structure and dynamics	MYND finger	SET and MYND domain-containing protein DDB_G0273589 GN=DDB_G0273589 OS=Dictyostelium discoideum (Slime mold) PE=3 SV=1	1	--	PREDICTED: SET and MYND domain-containing protein 4-like [Nasonia vitripennis]	--	--
c73217.graph_c4	0.000134422	-1.85519	down	--	--	--	--	[R]	General function prediction only	--	--	474	--	PREDICTED: zinc finger protein 271-like [Nasonia vitripennis]	--	--
c74242.graph_c0	0.00249153	-1.76764	down	--	--	--	--	[R]	General function prediction only	C2H2-type zinc finger	--	--	--	PREDICTED: zinc finger protein 70-like [Nasonia vitripennis]	--	--
c65171.graph_c0	5.85e-13	-1.53781	down	[J]	Translation, ribosomal structure and biogenesis	Cellular Component: intracellular (GO:0005622);; Biological Process: translation (GO:0006412);;	K02357|5.03149e-157|nvi:100114209|elongation factor Ts, mitochondrial; K02357 elongation factor Ts (A)	[J]	Translation, ribosomal structure and biogenesis	Elongation factor TS;; UBA/TS-N domain	Elongation factor Ts, mitochondrial {ECO:0000255|HAMAP-Rule:MF_03135} (Precursor) GN=AAEL000331 OS=Aedes aegypti (Yellowfever mosquito) PE=3 SV=1	4	--	PREDICTED: elongation factor Ts, mitochondrial [Nasonia vitripennis]	--	cellular component: cell (GO:0005623);; cellular component: cell part (GO:0044464);; biological process: metabolic process (GO:0008152);; biological process: cellular process (GO:0009987)
c69943.graph_c0	9.33e-06	-1.35889	down	--	--	--	--	--	--	--	--	754	RNA processing and modification	PREDICTED: uncharacterized protein LOC100678290 [Nasonia vitripennis]	--	--
c69454.graph_c0	1.16e-08	-1.43824	down	[O]	Posttranslational modification, protein turnover, chaperones	--	K18342|1.58454e-129|nvi:100121737|OTU domain-containing protein 6B; K18342 OTU domain-containing protein 6 [EC:3.4.19.12] (A)	[TO]	--	OTU-like cysteine protease	--	1	--	PREDICTED: OTU domain-containing protein 6B [Nasonia vitripennis]	--	--
c69166.graph_c0	1.04e-08	-0.948283	down	[R]	General function prediction only	Molecular Function: nucleic acid binding (GO:0003676);; Molecular Function: ubiquitin thiolesterase activity (GO:0004221);; Molecular Function: exonuclease activity (GO:0004527);; Biological Process: ubiquitin-dependent protein catabolic process (GO:0006511);;	K12571|0|nvi:100122925|PAB-dependent poly(A)-specific ribonuclease subunit PAN2; K12571 PAB-dependent poly(A)-specific ribonuclease subunit 2 [EC:3.1.13.4] (A)	[L]	Replication, recombination and repair	FAST kinase-like protein, subdomain 1;; Mitochondrial carrier protein;; Mitochondrial carrier protein	Uncharacterized protein F31E3.4 GN=F31E3.4 OS=Caenorhabditis elegans PE=4 SV=1	4	--	PREDICTED: PAB-dependent poly(A)-specific ribonuclease subunit PAN2 [Nasonia vitripennis]	RNA degradation (ko03018)	molecular function: binding (GO:0005488);; molecular function: catalytic activity (GO:0003824);; biological process: metabolic process (GO:0008152);; biological process: cellular process (GO:0009987)
c69869.graph_c0	3.92e-18	-1.98002	down	--	--	--	--	--	--	--	--	22	--	PREDICTED: kinesin-related protein 8-like [Nasonia vitripennis]	--	--
c56210.graph_c0	0.00028437	-0.636091	down	--	--	--	--	[I]	Lipid transport and metabolism	CRAL/TRIO domain;; MSP (Major sperm protein) domain	Random slug protein 5 GN=rsc5 OS=Dictyostelium discoideum (Slime mold) PE=2 SV=1	1	--	motile sperm domain containing 2 [Nasonia vitripennis]	--	--
c60969.graph_c0	0.000132202	-0.841993	down	--	--	--	--	[R]	General function prediction only	RIC1	Guanine nucleotide exchange factor subunit Rich {ECO:0000305} GN=Rich OS=Drosophila melanogaster (Fruit fly) PE=1 SV=1	1	--	PREDICTED: protein RIC1 homolog [Nasonia vitripennis]	--	--
c71019.graph_c0	1.96e-42	-3.26821	down	[L]	Replication, recombination and repair	Molecular Function: nucleotide binding (GO:0000166);; Molecular Function: DNA binding (GO:0003677);; Molecular Function: DNA-directed DNA polymerase activity (GO:0003887);; Cellular Component: nucleus (GO:0005634);; Biological Process: DNA replication (GO:0006260);; Molecular Function: zinc ion binding (GO:0008270);;	K02324|0|nvi:100114949|DNA polymerase epsilon catalytic subunit A; K02324 DNA polymerase epsilon subunit 1 [EC:2.7.7.7] (A)	[L]	Replication, recombination and repair	Domain of unknown function (DUF1744);; DNA polymerase family B;; DNA polymerase family B, exonuclease domain;; Predicted 3'-5' exonuclease related to the exonuclease domain of PolB;; RNase_H superfamily	DNA polymerase epsilon catalytic subunit A GN=pole OS=Dictyostelium discoideum (Slime mold) PE=3 SV=1	1	--	PREDICTED: DNA polymerase epsilon catalytic subunit A [Nasonia vitripennis]	Purine metabolism (ko00230);; Pyrimidine metabolism (ko00240);; DNA replication (ko03030);; Base excision repair (ko03410);; Nucleotide excision repair (ko03420)	molecular function: binding (GO:0005488);; molecular function: catalytic activity (GO:0003824);; biological process: metabolic process (GO:0008152);; biological process: cellular process (GO:0009987);; cellular component: cell (GO:0005623);; cellular component: organelle (GO:0043226);; cellular component: cell part (GO:0044464)
c63502.graph_c0	7.76e-08	-2.27608	down	--	--	--	--	--	--	--	--	8	RNA processing and modification	PREDICTED: cuticle protein 2-like [Nasonia vitripennis]	--	--
c65711.graph_c0	0.00829766	-0.578365	down	--	--	--	K13108|2.13394e-115|nvi:100678954|smad nuclear-interacting protein 1; K13108 smad nuclear-interacting protein 1 (A)	[T]	Signal transduction mechanisms	FHA domain	Probable serine/threonine-protein kinase DDB_G0280133 GN=DDB_G0280133 OS=Dictyostelium discoideum (Slime mold) PE=3 SV=1	2	--	PREDICTED: smad nuclear-interacting protein 1 [Nasonia vitripennis]	--	--
c60338.graph_c0	3.32e-17	-2.46466	down	--	--	--	K10523|1.70885e-92|tca:655033|protein roadkill; K10523 speckle-type POZ protein (A)	[DR]	--	BTB/POZ domain;; MATH domain;; BTB And C-terminal Kelch	Protein roadkill GN=rdx OS=Drosophila melanogaster (Fruit fly) PE=1 SV=2	5	--	PREDICTED: protein roadkill isoform X4 [Microplitis demolitor]	--	--
c61402.graph_c0	9.91e-17	-1.63406	down	[R]	General function prediction only	Molecular Function: GTPase activity (GO:0003924);; Molecular Function: GTP binding (GO:0005525);; Cellular Component: Golgi apparatus (GO:0005794);; Biological Process: protein ADP-ribosylation (GO:0006471);; Biological Process: Golgi organization (GO:0007030);; Biological Process: small GTPase mediated signal transduction (GO:0007264);; Biological Process: neurotransmitter secretion (GO:0007269)…	K07942|1.66598e-122|nvi:100114707|ADP-ribosylation factor-like protein 1; K07942 ADP-ribosylation factor-like protein 1 (A)	[U]	Intracellular trafficking, secretion, and vesicular transport	ADP-ribosylation factor family;; Ras family;; Signal recognition particle receptor beta subunit;; Gtr1/RagA G protein conserved region;; Miro-like protein;; 50S ribosome-binding GTPase;; Elongation factor Tu GTP binding domain	ADP-ribosylation factor-like protein 1 GN=Arl1 OS=Drosophila melanogaster (Fruit fly) PE=2 SV=5	1	--	PREDICTED: ADP-ribosylation factor-like protein 1 [Nasonia vitripennis]	--	molecular function: catalytic activity (GO:0003824);; biological process: metabolic process (GO:0008152);; molecular function: binding (GO:0005488);; cellular component: cell (GO:0005623);; cellular component: organelle (GO:0043226);; cellular component: cell part (GO:0044464);; biological process: cellular process (GO:0009987);; biological process: single-organism process (GO:0044699);; biologic…
c62099.graph_c0	1.07e-16	-1.87321	down	[R]	General function prediction only	--	K09257|0|nvi:100119307|tonsoku-like protein; K09257 NF-kappa-B inhibitor-like protein 2 (A)	[R]	General function prediction only	Ankyrin repeats (3 copies);; Ankyrin repeats (many copies);; Ankyrin repeat;; Ankyrin repeat;; Tetratricopeptide repeat;; Ankyrin repeats (many copies);; Tetratricopeptide repeat;; Tetratricopeptide repeat;; Tetratricopeptide repeat;; Tetratricopeptide repeat;; Tetratricopeptide repeat;; Tetratricopeptide repeat;; Tetratricopeptide repeat;; TPR repeat;; Tetratricopeptide repeat	Tonsoku-like protein GN=CG7457 OS=Drosophila melanogaster (Fruit fly) PE=1 SV=1	3	--	PREDICTED: tonsoku-like protein isoform X4 [Nasonia vitripennis]	--	--
c73277.graph_c0	9.04e-10	-0.904817	down	[R]	General function prediction only	--	--	--	--	Immunoglobulin I-set domain;; Immunoglobulin domain;; Immunoglobulin domain;; Immunoglobulin domain;; Immunoglobulin V-set domain;; CD80-like C2-set immunoglobulin domain;; Spectrin repeat;; Ras family;; Miro-like protein;; ADP-ribosylation factor family;; Signal recognition particle receptor beta subunit;; Gtr1/RagA G protein conserved region;; Elongation factor Tu GTP binding domain;; Ferrous i…	Ras-related protein Rab-3 GN=Rab3 OS=Drosophila melanogaster (Fruit fly) PE=1 SV=1	1	RNA processing and modification	PREDICTED: titin isoform X4 [Apis mellifera]	--	--
c71370.graph_c2	9.21e-34	-1.79003	down	--	--	--	--	--	--	--	--	--	--	--	--	--
c65513.graph_c0	0.00151961	-0.968412	down	[GER]	--	Cellular Component: Golgi cis cisterna (GO:0000137);; Cellular Component: endoplasmic reticulum (GO:0005783);; Biological Process: heparan sulfate proteoglycan biosynthetic process (GO:0015012);; Cellular Component: membrane (GO:0016020);; Biological Process: 3'-phosphoadenosine 5'-phosphosulfate transport (GO:0046963);; Molecular Function: 3'-phosphoadenosine 5'-phosphosulfate transmembrane tran…	K15277|0|nvi:100117132|adenosine 3'-phospho 5'-phosphosulfate transporter 2; K15277 solute carrier family 35 (adenosine 3'-phospho 5'-phosphosulfate transporter), member B3 (A)	[G]	Carbohydrate transport and metabolism	UAA transporter family;; Triose-phosphate Transporter family;; EamA-like transporter family	Adenosine 3&apos;-phospho 5&apos;-phosphosulfate transporter 2 OS=Aedes aegypti (Yellowfever mosquito) PE=3 SV=1	1	--	PREDICTED: adenosine 3&apos;-phospho 5&apos;-phosphosulfate transporter 2 [Nasonia vitripennis]	--	cellular component: cell (GO:0005623);; cellular component: organelle (GO:0043226);; cellular component: organelle part (GO:0044422);; cellular component: cell part (GO:0044464);; biological process: metabolic process (GO:0008152);; biological process: cellular process (GO:0009987);; biological process: single-organism process (GO:0044699);; cellular component: membrane (GO:0016020);; biological …
c60292.graph_c0	1.87e-08	-1.21002	down	--	--	Molecular Function: metal ion binding (GO:0046872);;	--	[O]	Posttranslational modification, protein turnover, chaperones	zinc finger of C3HC4-type, RING;; Zinc finger, C3HC4 type (RING finger);; Zinc finger, C3HC4 type (RING finger);; Ring finger domain;; Zinc finger, C3HC4 type (RING finger);; zinc-RING finger domain	--	1	--	PREDICTED: E3 ubiquitin-protein ligase RNF169-like isoform X1 [Nasonia vitripennis]	--	molecular function: binding (GO:0005488)
c70554.graph_c6	0.045935	-0.593705	down	[OD]	--	Molecular Function: ubiquitin-protein transferase activity (GO:0004842);; Cellular Component: anaphase-promoting complex (GO:0005680);; Molecular Function: zinc ion binding (GO:0008270);; Biological Process: protein ubiquitination (GO:0016567);;	K03358|2.1182e-44|nvi:100120029|anaphase-promoting complex subunit 11; K03358 anaphase-promoting complex subunit 11 (A)	[DO]	--	Anaphase-promoting complex subunit 11 RING-H2 finger;; RING-H2 zinc finger;; Ring finger domain	Anaphase-promoting complex subunit 11 GN=anapc11 OS=Dictyostelium discoideum (Slime mold) PE=3 SV=1	1	--	PREDICTED: anaphase-promoting complex subunit 11 [Nasonia vitripennis]	Ubiquitin mediated proteolysis (ko04120)	molecular function: catalytic activity (GO:0003824);; biological process: metabolic process (GO:0008152);; cellular component: cell (GO:0005623);; cellular component: macromolecular complex (GO:0032991);; cellular component: organelle (GO:0043226);; cellular component: organelle part (GO:0044422);; cellular component: cell part (GO:0044464);; molecular function: binding (GO:0005488);; biological …
c72692.graph_c0	2.74e-08	-0.796137	down	--	--	--	--	--	--	--	--	1	RNA processing and modification	PREDICTED: acidic leucine-rich nuclear phosphoprotein 32 family member B-like [Nasonia vitripennis]	--	--
c69937.graph_c0	2.34e-07	-1.42695	down	--	--	--	--	--	--	--	--	--	--	--	--	--
c72866.graph_c1	3.25e-17	-5.24642	down	--	--	--	K15173|4.69843e-12|nvi:100119278|transcription termination factor 2; K15173 transcription termination factor 2 [EC:3.6.4.-] (A)	--	--	--	--	268	--	PREDICTED: transcription termination factor 2 [Nasonia vitripennis]	--	--
c69416.graph_c1	1.09e-05	-0.645263	down	--	--	Molecular Function: actin binding (GO:0003779);; Cellular Component: cytoplasm (GO:0005737);; Cellular Component: cytoskeleton (GO:0005856);; Biological Process: actin cytoskeleton organization (GO:0030036);;	K05759|3.95498e-76|ame:406154|PRF, GB13380, chic; profilin; K05759 profilin (A)	[Z]	Cytoskeleton	Profilin	Profilin OS=Apis mellifera (Honeybee) PE=2 SV=1	1	--	PREDICTED: profilin-like [Bombus terrestris]	--	molecular function: binding (GO:0005488);; cellular component: cell (GO:0005623);; cellular component: cell part (GO:0044464);; cellular component: organelle (GO:0043226);; biological process: cellular process (GO:0009987);; biological process: single-organism process (GO:0044699);; biological process: cellular component organization or biogenesis (GO:0071840)
c68206.graph_c0	3.23e-14	-1.63362	down	--	--	--	K17406|0|nvi:100117334|uncharacterized LOC100117334; K17406 small subunit ribosomal protein S27 (A)	[S]	Function unknown	Mitochondrial 28S ribosomal protein S27	--	10	--	PREDICTED: uncharacterized protein LOC100117334 [Nasonia vitripennis]	--	--
c17516.graph_c0	4.33e-108	-7.72505	down	--	--	--	--	--	--	--	--	--	--	--	--	--
c69818.graph_c0	0.0019219	-0.92461	down	--	--	Molecular Function: zinc ion binding (GO:0008270);;	K11485|0|ame:413288|Pcl, GB16657; polycomblike; K11485 polycomb-like protein 2 (A)	[R]	General function prediction only	PHD-finger;; Polycomb-like MTF2 factor 2	Polycomb protein Pcl GN=Pcl OS=Drosophila melanogaster (Fruit fly) PE=1 SV=2	1	--	PREDICTED: hypothetical protein LOC100744303 [Bombus impatiens]	--	molecular function: binding (GO:0005488)
c61805.graph_c0	5.27e-30	-5.3341	down	--	--	--	--	--	--	--	--	--	--	--	--	--
c58181.graph_c0	1.49e-22	-2.69153	down	[LKJ]	--	Molecular Function: nucleic acid binding (GO:0003676);; Molecular Function: ATP binding (GO:0005524);; Molecular Function: ATP-dependent helicase activity (GO:0008026);;	K13181|5.07665e-98|nvi:100118218|probable ATP-dependent RNA helicase DDX27; K13181 ATP-dependent RNA helicase DDX27 [EC:3.6.4.13] (A)	[A]	RNA processing and modification	Helicase conserved C-terminal domain	Probable ATP-dependent RNA helicase ddx27 GN=ddx27 OS=Dictyostelium discoideum (Slime mold) PE=3 SV=1	2	--	PREDICTED: probable ATP-dependent RNA helicase DDX27 isoform X2 [Nasonia vitripennis]	--	molecular function: binding (GO:0005488);; molecular function: catalytic activity (GO:0003824);; biological process: metabolic process (GO:0008152);; biological process: cellular process (GO:0009987);; biological process: single-organism process (GO:0044699)
c63129.graph_c4	5.71e-05	-1.14423	down	--	--	--	K11135|2.56459e-13|nvi:100124009|uncharacterized protein PFB0765w-like; K11135 Pin2-interacting protein X1 (A)	--	--	--	--	--	--	PREDICTED: uncharacterized protein PFB0765w-like [Nasonia vitripennis]	--	--
c70848.graph_c0	2.31e-24	-2.77985	down	--	--	--	--	--	--	Double-stranded RNA binding motif	--	--	--	PREDICTED: uncharacterized protein LOC100677899 [Nasonia vitripennis]	--	--
c63140.graph_c0	2.29e-68	-3.81036	down	--	--	--	--	[O]	Posttranslational modification, protein turnover, chaperones	Hsp20/alpha crystallin family	Protein lethal(2)essential for life GN=l(2)efl OS=Drosophila melanogaster (Fruit fly) PE=1 SV=1	1	--	PREDICTED: protein lethal(2)essential for life-like [Nasonia vitripennis]	--	--
c51497.graph_c0	1.13e-28	-2.72037	down	--	--	--	K14859|0|nvi:100120315|protein Peter pan; K14859 ribosome biogenesis protein SSF1/2 (A)	[J]	Translation, ribosomal structure and biogenesis	Brix domain	Protein Peter pan GN=ppan OS=Drosophila melanogaster (Fruit fly) PE=1 SV=1	1	--	PREDICTED: protein Peter pan [Nasonia vitripennis]	--	--
c73893.graph_c1	0.000873694	-1.04156	down	--	--	--	--	--	--	--	--	--	--	--	--	--
c66864.graph_c1	3.06e-08	-1.94116	down	--	--	--	--	--	--	--	--	--	--	--	--	--
c61052.graph_c0	2.55e-33	-3.47154	down	--	--	--	K03352|0|nvi:100119470|anaphase-promoting complex subunit 5; K03352 anaphase-promoting complex subunit 5 (A)	[DO]	--	Anaphase-promoting complex subunit 5	--	1	--	PREDICTED: anaphase-promoting complex subunit 5, partial [Nasonia vitripennis]	Ubiquitin mediated proteolysis (ko04120)	--
c71259.graph_c0	0.00124551	-0.500833	down	--	--	Molecular Function: non-membrane spanning protein tyrosine kinase activity (GO:0004715);; Molecular Function: ATP binding (GO:0005524);; Biological Process: protein phosphorylation (GO:0006468);;	K06619|0|nvi:100118711|tyrosine-protein kinase Abl; K06619 abelson tyrosine-protein kinase 1 [EC:2.7.10.2] (A)	[T]	Signal transduction mechanisms	Protein tyrosine kinase;; Protein kinase domain;; SH2 domain;; SH3 domain;; Variant SH3 domain;; Variant SH3 domain;; Adaptor complexes medium subunit family;; Clathrin adaptor complex small chain	Tyrosine-protein kinase Abl GN=Abl OS=Drosophila melanogaster (Fruit fly) PE=1 SV=3	2	--	PREDICTED: tyrosine-protein kinase Abl isoform X1 [Nasonia vitripennis]	--	molecular function: catalytic activity (GO:0003824);; biological process: metabolic process (GO:0008152);; biological process: cellular process (GO:0009987);; biological process: single-organism process (GO:0044699);; molecular function: binding (GO:0005488)
c68466.graph_c0	3.2e-05	-0.646971	down	--	--	Biological Process: signal transduction (GO:0007165);; Molecular Function: phosphatidylinositol binding (GO:0035091);;	K17936|0|nvi:100123482|sorting nexin-27; K17936 sorting nexin-27 (A)	[RTU]	--	PX domain;; PDZ domain (Also known as DHR or GLGF);; Ras association (RalGDS/AF-6) domain	Disks large 1 tumor suppressor protein GN=dlg1 OS=Drosophila melanogaster (Fruit fly) PE=1 SV=2	6	--	PREDICTED: sorting nexin-27 [Nasonia vitripennis]	--	biological process: cellular process (GO:0009987);; biological process: response to stimulus (GO:0050896);; biological process: biological regulation (GO:0065007);; molecular function: binding (GO:0005488)
c52859.graph_c0	6.97e-05	-1.01572	down	--	--	--	K15283|1.42925e-74|nvi:100117050|uncharacterized LOC100117050; K15283 solute carrier family 35, member E1 (A)	--	--	THAP domain	--	217	RNA processing and modification	PREDICTED: uncharacterized protein LOC100117050 [Nasonia vitripennis]	--	--
c73048.graph_c0	2.95e-12	-2.15428	down	[R]	General function prediction only	--	--	[M]	Cell wall/membrane/envelope biogenesis	Ankyrin repeats (3 copies);; Ankyrin repeat;; Ankyrin repeats (many copies);; Ankyrin repeats (many copies);; Ankyrin repeat	Tankyrase OS=Drosophila melanogaster (Fruit fly) PE=1 SV=1	2	--	PREDICTED: ankyrin-3-like [Nasonia vitripennis]	--	--
c66188.graph_c0	0.0089392	-0.523547	down	[R]	General function prediction only	Molecular Function: oxidoreductase activity (GO:0016491);; Biological Process: oxidation-reduction process (GO:0055114);;	--	[R]	General function prediction only	Aldo/keto reductase family	Aldose reductase B GN=alrB OS=Dictyostelium discoideum (Slime mold) PE=3 SV=2	1	--	PREDICTED: uncharacterized protein LOC100115997 [Nasonia vitripennis]	--	molecular function: catalytic activity (GO:0003824);; biological process: metabolic process (GO:0008152);; biological process: single-organism process (GO:0044699)
c71522.graph_c1	4.62e-17	-1.74583	down	[TDBLU]	--	Molecular Function: transferase activity, transferring phosphorus-containing groups (GO:0016772);;	--	[L]	Replication, recombination and repair	Phosphatidylinositol 3- and 4-kinase	DNA-dependent protein kinase catalytic subunit GN=dnapkcs OS=Dictyostelium discoideum (Slime mold) PE=3 SV=2	48	--	PREDICTED: DNA-dependent protein kinase catalytic subunit-like [Nasonia vitripennis]	--	molecular function: catalytic activity (GO:0003824);; biological process: metabolic process (GO:0008152)
c70006.graph_c1	6.28e-06	-0.702274	down	[U]	Intracellular trafficking, secretion, and vesicular transport	Molecular Function: protein transporter activity (GO:0008565);; Biological Process: posttranslational protein targeting to membrane, translocation (GO:0031204);;	K09540|0|nvi:100116321|translocation protein SEC63 homolog; K09540 translocation protein SEC63 (A)	[UO]	--	Sec63 Brl domain;; DnaJ domain	Putative U5 small nuclear ribonucleoprotein 200 kDa helicase GN=l(3)72Ab OS=Drosophila melanogaster (Fruit fly) PE=2 SV=4	1	--	PREDICTED: translocation protein SEC63 homolog [Nasonia vitripennis]	Protein export (ko03060);; Protein processing in endoplasmic reticulum (ko04141)	molecular function: transporter activity (GO:0005215);; biological process: localization (GO:0051179);; biological process: cellular process (GO:0009987);; biological process: single-organism process (GO:0044699)
c71444.graph_c0	3.78e-35	-5.42111	down	--	--	--	--	--	--	Haemolymph juvenile hormone binding protein (JHBP)	Circadian clock-controlled protein (Precursor) GN=anon-3B1.2 OS=Drosophila melanogaster (Fruit fly) PE=2 SV=2	13	RNA processing and modification	PREDICTED: protein takeout-like [Nasonia vitripennis]	--	--
c65925.graph_c0	6.18e-32	-2.49067	down	[R]	General function prediction only	Molecular Function: transferase activity (GO:0016740);;	K14521|0|nvi:100123928|N-acetyltransferase 10; K14521 N-acetyltransferase 10 [EC:2.3.1.-] (A)	[R]	General function prediction only	GNAT acetyltransferase 2;; Helicase;; Domain of unknown function (DUF1726);; Possible tRNA binding domain	N-acetyltransferase 10 homolog GN=nat10 OS=Dictyostelium discoideum (Slime mold) PE=3 SV=1	1	--	PREDICTED: N-acetyltransferase 10 [Nasonia vitripennis]	Ribosome biogenesis in eukaryotes (ko03008)	molecular function: catalytic activity (GO:0003824);; biological process: metabolic process (GO:0008152)
c67609.graph_c0	1.12e-33	-3.23102	down	[GEPR]	--	Cellular Component: integral component of membrane (GO:0016021);; Biological Process: transmembrane transport (GO:0055085);;	--	[R]	General function prediction only	Major Facilitator Superfamily;; Sugar (and other) transporter	Putative transporter B0361.11 GN=B0361.11 OS=Caenorhabditis elegans PE=3 SV=2	1	--	PREDICTED: major facilitator superfamily domain-containing protein 10 [Nasonia vitripennis]	--	cellular component: membrane (GO:0016020);; cellular component: membrane part (GO:0044425);; biological process: cellular process (GO:0009987);; biological process: single-organism process (GO:0044699);; biological process: localization (GO:0051179)
c73978.graph_c2	3.02e-15	-1.55855	down	--	--	--	K10280|1.42313e-82|nvi:100122164|F-box/LRR-repeat protein 14-like; K10280 F-box and leucine-rich repeat protein 14 (A)	[R]	General function prediction only	F-box-like;; F-box domain;; Leucine Rich repeat	--	53	--	PREDICTED: F-box/LRR-repeat protein 14-like [Nasonia vitripennis]	--	--
c68745.graph_c0	0.00974333	-0.517561	down	[G]	Carbohydrate transport and metabolism	Molecular Function: phosphoacetylglucosamine mutase activity (GO:0004610);; Biological Process: carbohydrate metabolic process (GO:0005975);;	K01836|0|nvi:100117559|phosphoacetylglucosamine mutase; K01836 phosphoacetylglucosamine mutase [EC:5.4.2.3] (A)	[G]	Carbohydrate transport and metabolism	Phosphoglucomutase/phosphomannomutase, C-terminal domain	--	59	RNA processing and modification	PREDICTED: uncharacterized protein LOC100117559 isoform X1 [Nasonia vitripennis]	Amino sugar and nucleotide sugar metabolism (ko00520)	molecular function: catalytic activity (GO:0003824);; biological process: metabolic process (GO:0008152)
c70788.graph_c0	5.43e-39	-5.15618	down	[P]	Inorganic ion transport and metabolism	Biological Process: single-organism transport (GO:0044765);;	--	[P]	Inorganic ion transport and metabolism	Citrate transporter;; Sodium:sulfate symporter transmembrane region;; Arsenical pump membrane protein	Putative transporter arsB GN=arsB OS=Dictyostelium discoideum (Slime mold) PE=2 SV=1	148	--	PREDICTED: P protein-like [Nasonia vitripennis]	--	biological process: single-organism process (GO:0044699);; biological process: localization (GO:0051179)
c59946.graph_c0	1.32e-13	-1.26496	down	--	--	Molecular Function: DNA binding (GO:0003677);; Biological Process: transcription, DNA-templated (GO:0006351);; Molecular Function: metal ion binding (GO:0046872);; Biological Process: regulation of cellular process (GO:0050794);;	K14031|0|nvi:100120833|Hr78; nuclear receptor subfamily 2 group C member 1; K14031 nuclear receptor subfamily 2 group C (A)	[T]	Signal transduction mechanisms	Zinc finger, C4 type (two domains);; Ligand-binding domain of nuclear hormone receptor	Orphan steroid hormone receptor 2 OS=Strongylocentrotus purpuratus (Purple sea urchin) PE=1 SV=1	4	--	PREDICTED: orphan steroid hormone receptor 2 isoform X1 [Nasonia vitripennis]	--	molecular function: binding (GO:0005488);; biological process: metabolic process (GO:0008152);; biological process: cellular process (GO:0009987);; biological process: biological regulation (GO:0065007)
c60543.graph_c0	3.99e-09	-1.10777	down	--	--	--	--	[R]	General function prediction only	GPCR-chaperone;; Ankyrin repeats (many copies);; Ankyrin repeats (3 copies);; Ankyrin repeat;; Ankyrin repeats (many copies);; Ankyrin repeat	Tankyrase OS=Drosophila melanogaster (Fruit fly) PE=1 SV=1	1	--	PREDICTED: ankyrin repeat domain-containing protein 13C isoform X1 [Nasonia vitripennis]	--	--
c67373.graph_c0	0.013556	-1.20053	down	--	--	Molecular Function: metal ion binding (GO:0046872);;	--	--	--	--	--	--	--	Longitudinals lacking protein, isoforms A/B/D/L [Camponotus floridanus]	--	molecular function: binding (GO:0005488)
c68761.graph_c0	7.26e-31	-9.97218	down	[R]	General function prediction only	--	--	[R]	General function prediction only	Zinc-finger double-stranded RNA-binding;; Zinc finger, C2H2 type;; C2H2-type zinc finger;; Zinc-finger of C2H2 type	--	3	--	putative zinc finger protein [Schistosoma mansoni]	--	--
c71833.graph_c0	0.0346347	-1.19525	down	--	--	--	--	[I]	Lipid transport and metabolism	CRAL/TRIO domain	--	36	--	hypothetical protein SAMD00019534_122600 [Acytostelium subglobosum LB1]	--	--
c73434.graph_c5	0.0121185	-0.526821	down	--	--	--	--	--	--	--	--	--	--	--	--	--
c68403.graph_c0	6.36e-16	-5.63404	down	--	--	Molecular Function: transferase activity, transferring phosphorus-containing groups (GO:0016772);;	--	--	--	Leucine Rich repeat	--	--	--	conserved hypothetical protein [Ixodes scapularis]	--	molecular function: catalytic activity (GO:0003824);; biological process: metabolic process (GO:0008152)
c66371.graph_c0	2.94e-05	-1.55888	down	--	--	--	--	--	--	--	--	--	--	--	--	--
c65173.graph_c0	1.76e-05	-0.869123	down	--	--	--	--	--	--	Pheromone biosynthesis activating neuropeptide (PBAN)	VPWTPSPRL-amide (Precursor) OS=Apis mellifera (Honeybee) PE=1 SV=1	10	RNA processing and modification	pyrokinin-like peptide precursor [Nasonia vitripennis]	--	--
c41762.graph_c0	3.28e-10	-5.67503	down	--	--	--	--	--	--	--	--	--	--	--	--	--
c58803.graph_c0	1.71e-11	-1.03306	down	--	--	Biological Process: intracellular transport (GO:0046907);;	K15304|6.70363e-124|nvi:100123960|ran-binding protein 3; K15304 Ran-binding protein 3 (A)	[U]	Intracellular trafficking, secretion, and vesicular transport	RanBP1 domain	--	18	--	PREDICTED: ran-binding protein 3 isoform X3 [Nasonia vitripennis]	--	biological process: localization (GO:0051179)
c69710.graph_c0	0.000119288	-1.01589	down	--	--	--	K13205|0|nvi:100120318|protein AAR2 homolog; K13205 A1 cistron-splicing factor AAR2 (A)	[A]	RNA processing and modification	AAR2 protein	Protein AAR2 homolog GN=F10B5.2 OS=Caenorhabditis elegans PE=1 SV=1	130	--	PREDICTED: protein AAR2 homolog isoform X1 [Nasonia vitripennis]	--	--
c63516.graph_c0	3.03e-13	-1.61769	down	[O]	Posttranslational modification, protein turnover, chaperones	Molecular Function: nucleotide binding (GO:0000166);;	--	--	--	von Willebrand factor type A domain;; Pyroglutamyl peptidase	--	1	--	PREDICTED: von Willebrand factor A domain-containing protein 9 [Nasonia vitripennis]	--	molecular function: binding (GO:0005488)
c63170.graph_c0	0.0159318	-0.40048	down	--	--	Molecular Function: zinc ion binding (GO:0008270);;	--	[O]	Posttranslational modification, protein turnover, chaperones	Ring finger domain;; Zinc finger, C3HC4 type (RING finger)	E3 ubiquitin-protein ligase RNF181 homolog GN=CG7694 OS=Drosophila melanogaster (Fruit fly) PE=2 SV=1	346	--	PREDICTED: uncharacterized protein LOC100678661 isoform X1 [Nasonia vitripennis]	--	molecular function: binding (GO:0005488)
c72039.graph_c0	4.66e-25	-1.5301	down	[R]	General function prediction only	Biological Process: metabolic process (GO:0008152);; Molecular Function: transferase activity (GO:0016740);;	K17973|0|nvi:100123105|N-alpha-acetyltransferase 25, NatB auxiliary subunit; K17973 N-terminal acetyltransferase B complex non-catalytic subunit (A)	[Z]	Cytoskeleton	N-acetyltransferase B complex (NatB) non catalytic subunit;; Tetratricopeptide repeat;; Tetratricopeptide repeat;; TPR repeat;; NMDA receptor-regulated protein 1;; SRI (Set2 Rpb1 interacting) domain;; WW domain;; Conserved hypothetical ATP binding protein;; Elongation factor Tu GTP binding domain;; NTPase;; 50S ribosome-binding GTPase;; CobQ/CobB/MinD/ParA nucleotide binding domain;; Ras family;;…	Phagocyte signaling-impaired protein OS=Drosophila melanogaster (Fruit fly) PE=2 SV=1	1	--	PREDICTED: N-alpha-acetyltransferase 25, NatB auxiliary subunit [Nasonia vitripennis]	--	biological process: metabolic process (GO:0008152);; molecular function: catalytic activity (GO:0003824)
c69730.graph_c0	2.3e-27	-9.73233	down	--	--	--	K11140|6.40373e-16|api:100569721|aminopeptidase N; K11140 aminopeptidase N [EC:3.4.11.2] (A)	[EO]	--	--	Membrane alanyl aminopeptidase (Precursor) OS=Heliothis virescens (Tobacco budworm moth) PE=1 SV=1	4	RNA processing and modification	PREDICTED: glutamyl aminopeptidase-like [Microplitis demolitor]	Glutathione metabolism (ko00480)	--
c50417.graph_c0	3.76e-52	-4.08208	down	[Z]	Cytoskeleton	Molecular Function: microtubule motor activity (GO:0003777);; Molecular Function: ATP binding (GO:0005524);; Cellular Component: kinesin complex (GO:0005871);; Cellular Component: microtubule (GO:0005874);; Biological Process: microtubule-based movement (GO:0007018);; Molecular Function: microtubule binding (GO:0008017);;	K17387|0|nvi:100117806|kinesin-6; kinesin 6; K17387 kinesin family member 23 (A)	[Z]	Cytoskeleton	Kinesin motor domain	Kinesin-like protein subito GN=sub OS=Drosophila melanogaster (Fruit fly) PE=1 SV=1	15	--	PREDICTED: kinesin-like protein KIF23 [Nasonia vitripennis]	--	molecular function: catalytic activity (GO:0003824);; biological process: metabolic process (GO:0008152);; molecular function: binding (GO:0005488);; cellular component: cell (GO:0005623);; cellular component: macromolecular complex (GO:0032991);; cellular component: organelle (GO:0043226);; cellular component: organelle part (GO:0044422);; cellular component: cell part (GO:0044464);; biological …
c51628.graph_c0	0.000253847	-1.47219	down	--	--	--	--	--	--	--	--	--	--	--	--	--
c62143.graph_c0	0.00179237	-1.36575	down	--	--	--	--	--	--	--	--	--	--	--	--	--
c67955.graph_c0	2.57e-07	-0.761193	down	--	--	--	--	[J]	Translation, ribosomal structure and biogenesis	--	--	53	--	PREDICTED: uncharacterized protein LOC100116356, partial [Nasonia vitripennis]	--	--
c69508.graph_c0	8.69e-05	-0.710293	down	--	--	--	--	--	--	--	--	--	--	PREDICTED: uncharacterized protein LOC100679564 [Nasonia vitripennis]	--	--
c65631.graph_c0	3.33e-12	-4.20291	down	--	--	--	K17604|2.43827e-71|api:100575875|protein FAR1-RELATED SEQUENCE 6-like; K17604 zinc finger SWIM domain-containing protein 3 (A)	[R]	General function prediction only	MULE transposase domain;; Transposase;; Transposase, Mutator family	--	--	--	PREDICTED: zinc finger SWIM domain-containing protein 1-like, partial [Microplitis demolitor]	--	--
c66697.graph_c0	3.82e-70	-11.827	down	--	--	--	--	[B]	Chromatin structure and dynamics	SET domain	--	1	--	PREDICTED: SET and MYND domain-containing protein 4-like [Nasonia vitripennis]	--	--
c66927.graph_c0	4.06e-170	-6.54834	down	--	--	--	--	[E]	Amino acid transport and metabolism	Trypsin	Trypsin-7 (Precursor) GN=TRYP7 OS=Anopheles gambiae (African malaria mosquito) PE=2 SV=2	38	--	serine protease 122 precursor [Nasonia vitripennis]	--	--
c57536.graph_c0	1.19e-05	-1.09465	down	--	--	--	--	[T]	Signal transduction mechanisms	Protein of unknown function (DUF773)	CDK5RAP3-like protein GN=CG30291 OS=Drosophila melanogaster (Fruit fly) PE=2 SV=1	1	--	PREDICTED: CDK5RAP3-like protein [Nasonia vitripennis]	--	--
c43839.graph_c0	1.61e-27	-1.51273	down	[J]	Translation, ribosomal structure and biogenesis	Molecular Function: structural constituent of ribosome (GO:0003735);; Cellular Component: ribosome (GO:0005840);; Biological Process: translation (GO:0006412);;	K02873|4.89509e-139|nvi:100116342|60S ribosomal protein L13; K02873 large subunit ribosomal protein L13e (A)	[J]	Translation, ribosomal structure and biogenesis	Ribosomal protein L13e	60S ribosomal protein L13 GN=RpL13 OS=Spodoptera frugiperda (Fall armyworm) PE=2 SV=1	1	--	PREDICTED: 60S ribosomal protein L13 [Nasonia vitripennis]	Ribosome (ko03010)	molecular function: structural molecule activity (GO:0005198);; cellular component: cell (GO:0005623);; cellular component: macromolecular complex (GO:0032991);; cellular component: organelle (GO:0043226);; cellular component: cell part (GO:0044464);; biological process: metabolic process (GO:0008152);; biological process: cellular process (GO:0009987)
c72344.graph_c0	7.69e-05	-0.821418	down	[L]	Replication, recombination and repair	--	--	[L]	Replication, recombination and repair	Uracil DNA glycosylase superfamily	--	12	--	PREDICTED: G/T mismatch-specific thymine DNA glycosylase-like [Nasonia vitripennis]	--	--
c64587.graph_c0	1.07e-15	-8.45033	down	--	--	--	--	[R]	General function prediction only	--	--	162	--	hypothetical protein AaeL_AAEL002896 [Aedes aegypti]	--	--
c52046.graph_c0	2.63e-17	-1.66585	down	--	--	Cellular Component: nucleus (GO:0005634);; Biological Process: 'de novo' pyrimidine nucleobase biosynthetic process (GO:0006207);; Biological Process: pyrimidine nucleotide biosynthetic process (GO:0006221);; Biological Process: regulation of transcription from RNA polymerase II promoter (GO:0006357);; Biological Process: cell cycle (GO:0007049);; Biological Process: positive regulation of Notch …	--	[R]	General function prediction only	Enhancer of rudimentary	Enhancer of rudimentary homolog OS=Aedes aegypti (Yellowfever mosquito) PE=3 SV=1	3	--	PREDICTED: enhancer of rudimentary homolog [Nasonia vitripennis]	--	cellular component: cell (GO:0005623);; cellular component: organelle (GO:0043226);; cellular component: cell part (GO:0044464);; biological process: metabolic process (GO:0008152);; biological process: cellular process (GO:0009987);; biological process: single-organism process (GO:0044699);; biological process: biological regulation (GO:0065007)
c70019.graph_c2	1.31e-84	-5.84985	down	--	--	--	--	--	--	--	--	--	--	--	--	--
c67417.graph_c0	1.3e-05	-0.834341	down	--	--	--	--	[S]	Function unknown	BTB/POZ domain	Centrosome-associated zinc finger protein CP190 GN=Cp190 OS=Drosophila melanogaster (Fruit fly) PE=1 SV=2	11	RNA processing and modification	PREDICTED: centrosome-associated zinc finger protein CP190-like isoform X1 [Apis dorsata]	--	--
c60529.graph_c0	3.54e-23	-2.11343	down	[J]	Translation, ribosomal structure and biogenesis	Molecular Function: binding (GO:0005488);; Molecular Function: oxidoreductase activity, acting on the CH-OH group of donors, NAD or NADP as acceptor (GO:0016616);; Biological Process: oxidation-reduction process (GO:0055114);;	K14832|0|nvi:100119480|CCAAT/enhancer-binding protein zeta; K14832 ribosome biogenesis protein MAK21 (A)	[JK]	--	CBF/Mak21 family	Uncharacterized protein F23B12.7 GN=F23B12.7 OS=Caenorhabditis elegans PE=3 SV=1	1	--	PREDICTED: CCAAT/enhancer-binding protein zeta [Nasonia vitripennis]	--	molecular function: binding (GO:0005488);; molecular function: catalytic activity (GO:0003824);; biological process: metabolic process (GO:0008152);; biological process: single-organism process (GO:0044699)
c73173.graph_c1	6.62e-07	-0.715333	down	[U]	Intracellular trafficking, secretion, and vesicular transport	Molecular Function: sequence-specific DNA binding transcription factor activity (GO:0003700);; Cellular Component: nucleus (GO:0005634);; Cellular Component: transcription factor complex (GO:0005667);; Biological Process: regulation of transcription, DNA-templated (GO:0006355);; Biological Process: transforming growth factor beta receptor signaling pathway (GO:0007179);;	K04501|0|ame:409321|Smad4, GB18981, Med; mothers against decapentaplegic homolog 4; K04501 mothers against decapentaplegic homolog 4 (A)	[U]	Intracellular trafficking, secretion, and vesicular transport	MH2 domain;; MH1 domain;; Armadillo/beta-catenin-like repeat;; HEAT repeats;; HEAT repeat;; HEAT-like repeat;; Importin beta binding domain;; Armadillo-like;; CoA-transferase family III	Importin subunit alpha-3 GN=ima-3 OS=Caenorhabditis elegans PE=1 SV=2	46	--	PREDICTED: mothers against decapentaplegic homolog 4 isoform X4 [Apis mellifera]	FoxO signaling pathway (ko04068);; Wnt signaling pathway (ko04310);; TGF-beta signaling pathway (ko04350)	molecular function: nucleic acid binding transcription factor activity (GO:0001071);; biological process: biological regulation (GO:0065007);; cellular component: cell (GO:0005623);; cellular component: organelle (GO:0043226);; cellular component: cell part (GO:0044464);; cellular component: macromolecular complex (GO:0032991);; biological process: cellular process (GO:0009987);; biological proce…
c70688.graph_c0	0.00019053	-0.5647	down	[R]	General function prediction only	Molecular Function: DNA binding (GO:0003677);; Cellular Component: nucleus (GO:0005634);;	--	[T]	Signal transduction mechanisms	F-box-like;; Methyl-CpG binding domain;; F-box domain;; Ras family;; Miro-like protein;; ADP-ribosylation factor family;; Gtr1/RagA G protein conserved region;; Conserved hypothetical ATP binding protein	Ras-related protein Rab-32A GN=rab32A OS=Dictyostelium discoideum (Slime mold) PE=1 SV=1	271	RNA processing and modification	PREDICTED: uncharacterized protein LOC100116976 [Nasonia vitripennis]	--	molecular function: binding (GO:0005488);; cellular component: cell (GO:0005623);; cellular component: organelle (GO:0043226);; cellular component: cell part (GO:0044464)
c65509.graph_c1	2.1e-06	-0.928103	down	[J]	Translation, ribosomal structure and biogenesis	Molecular Function: structural constituent of ribosome (GO:0003735);; Biological Process: translation (GO:0006412);; Cellular Component: small ribosomal subunit (GO:0015935);;	K02950|3.20941e-76|nvi:100122968|40S ribosomal protein S12, mitochondrial; K02950 small subunit ribosomal protein S12 (A)	[J]	Translation, ribosomal structure and biogenesis	Ribosomal protein S12/S23	40S ribosomal protein S12, mitochondrial (Precursor) GN=tko OS=Drosophila melanogaster (Fruit fly) PE=1 SV=1	1	--	PREDICTED: 40S ribosomal protein S12, mitochondrial [Nasonia vitripennis]	Ribosome (ko03010)	molecular function: structural molecule activity (GO:0005198);; biological process: metabolic process (GO:0008152);; biological process: cellular process (GO:0009987);; cellular component: cell (GO:0005623);; cellular component: macromolecular complex (GO:0032991);; cellular component: organelle (GO:0043226);; cellular component: organelle part (GO:0044422);; cellular component: cell part (GO:004…
c69265.graph_c5	6.53e-08	-0.817958	down	[O]	Posttranslational modification, protein turnover, chaperones	--	K14544|0|nvi:100123391|nucleolar protein 6; K14544 U3 small nucleolar RNA-associated protein 22 (A)	[C]	Energy production and conversion	Nrap protein;; Nrap protein;; SPFH domain / Band 7 family;; Keratinocyte-associated protein 2	Nucleolar protein 6 {ECO:0000250|UniProtKB:Q9H6R4} OS=Drosophila mojavensis (Fruit fly) PE=3 SV=1	2	--	PREDICTED: nucleolar protein 6 [Nasonia vitripennis]	Ribosome biogenesis in eukaryotes (ko03008)	--
c73097.graph_c0	2.11e-26	-1.88377	down	[R]	General function prediction only	--	K14406|0|nvi:100116385|cleavage stimulation factor subunit 1; K14406 cleavage stimulation factor subunit 1 (A)	[A]	RNA processing and modification	WD domain, G-beta repeat;; Alba;; Rpp20 subunit of nuclear RNase MRP and P;; Transmembrane Fragile-X-F protein	WD repeat-containing protein wdr-5.1 GN=wdr-5.1 OS=Caenorhabditis elegans PE=1 SV=1	1	--	PREDICTED: cleavage stimulation factor subunit 1 isoform X1 [Nasonia vitripennis]	mRNA surveillance pathway (ko03015)	--
c72610.graph_c2	0.00307679	-0.474802	down	[Z]	Cytoskeleton	--	--	[R]	General function prediction only	Calponin homology (CH) domain;; CAMSAP CH domain	Alpha-actinin A GN=abpA OS=Dictyostelium discoideum (Slime mold) PE=1 SV=2	2	--	PREDICTED: uncharacterized protein LOC100123846 [Nasonia vitripennis]	--	--
c69139.graph_c1	0.00197944	-0.495174	down	[L]	Replication, recombination and repair	Molecular Function: nucleic acid binding (GO:0003676);; Biological Process: nucleobase-containing compound metabolic process (GO:0006139);; Molecular Function: nucleotidyltransferase activity (GO:0016779);;	K02350|0|nvi:100124098|REV3L; DNA polymerase zeta catalytic subunit; K02350 DNA polymerase zeta [EC:2.7.7.7] (A)	[L]	Replication, recombination and repair	DNA polymerase family B;; GGL domain	DNA polymerase delta catalytic subunit GN=POLD1 OS=Plasmodium falciparum (isolate K1 / Thailand) PE=3 SV=1	1	--	PREDICTED: DNA polymerase zeta catalytic subunit [Nasonia vitripennis]	Fanconi anemia pathway (ko03460)	molecular function: binding (GO:0005488);; biological process: metabolic process (GO:0008152);; biological process: cellular process (GO:0009987);; molecular function: catalytic activity (GO:0003824)
c17231.graph_c0	6.56e-12	-7.87401	down	--	--	--	--	--	--	--	--	--	--	--	--	--
c74064.graph_c0	0.000288549	-1.01437	down	--	--	--	--	--	--	--	--	--	--	--	--	--
c69731.graph_c2	4.18e-43	-1.98765	down	--	--	--	K18728|2.00318e-73|nvi:100679086|mediator of RNA polymerase II transcription subunit 12-like; K18728 eukaryotic translation initiation factor 4E transporter (A)	--	--	BED zinc finger	--	112	RNA processing and modification	PREDICTED: mediator of RNA polymerase II transcription subunit 12-like isoform X1 [Nasonia vitripennis]	--	--
c60519.graph_c0	5.75e-06	-1.02412	down	--	--	--	--	[WV]	--	Growth arrest and DNA-damage-inducible proteins-interacting protein 1	--	25	RNA processing and modification	growth arrest and DNA-damage-inducible, gamma interacting protein 1 [Nasonia vitripennis]	--	--
c71210.graph_c0	2.93e-18	-1.26046	down	[J]	Translation, ribosomal structure and biogenesis	--	--	--	--	E2F/DP family winged-helix DNA-binding domain;; Ribosomal prokaryotic L21 protein;; Ribosomal protein L22p/L17e;; Ribosomal L39 protein	39S ribosomal protein L22, mitochondrial (Precursor) GN=mRpL22 OS=Drosophila melanogaster (Fruit fly) PE=2 SV=2	101	--	uncharacterized protein LOC100187594 [Nasonia vitripennis]	--	--
c42830.graph_c0	2.2e-22	-1.85972	down	[O]	Posttranslational modification, protein turnover, chaperones	--	K12158|6.16668e-35|nvi:100114789|NEDD8; K12158 ubiquitin-like protein Nedd8 (A)	[DO]	--	Ubiquitin family;; Ubiquitin-2 like Rad60 SUMO-like;; Ubiquitin-like domain	NEDD8 (Precursor) GN=Nedd8 OS=Drosophila melanogaster (Fruit fly) PE=1 SV=1	1	--	PREDICTED: NEDD8 [Nasonia vitripennis]	--	--
c51455.graph_c0	2.34e-07	-1.2548	down	--	--	Biological Process: transcription from RNA polymerase II promoter (GO:0006366);; Molecular Function: protein heterodimerization activity (GO:0046982);;	K11313|4.53138e-170|nvi:100123565|transcription initiation protein SPT3 homolog; K11313 transcription initiation protein SPT3 (A)	[K]	Transcription	Transcription initiation factor IID, 18kD subunit	--	429	--	PREDICTED: transcription initiation protein SPT3 homolog [Nasonia vitripennis]	--	biological process: metabolic process (GO:0008152);; biological process: cellular process (GO:0009987);; molecular function: binding (GO:0005488)
c73142.graph_c0	0.00181457	-1.01991	down	--	--	--	--	--	--	--	--	--	--	--	--	--
c65113.graph_c0	4.41e-07	-1.09984	down	[S]	Function unknown	--	K17550|4.82152e-146|nvi:100117790|protein phosphatase 1 regulatory subunit 7; K17550 protein phosphatase 1 regulatory subunit 7 (A)	[T]	Signal transduction mechanisms	Leucine Rich repeats (2 copies);; Leucine rich repeat;; Leucine-rich repeat;; Leucine Rich Repeat;; Leucine Rich repeat;; Leucine rich repeat	Protein phosphatase 1 regulatory subunit SDS22 homolog GN=sds-22 OS=Caenorhabditis elegans PE=3 SV=1	2	--	PREDICTED: protein phosphatase 1 regulatory subunit 7 [Nasonia vitripennis]	--	--
c51996.graph_c0	1.45e-29	-2.57054	down	--	--	--	--	--	--	Regulator of G protein signaling domain	--	3	RNA processing and modification	PREDICTED: uncharacterized protein LOC100118887 [Nasonia vitripennis]	--	--
c71157.graph_c1	0.00304061	-0.483522	down	--	--	--	--	[T]	Signal transduction mechanisms	--	--	7	--	PREDICTED: protein ECT2 isoform X4 [Microplitis demolitor]	--	--
c53234.graph_c0	7.99e-13	-1.58317	down	--	--	--	--	--	--	--	--	--	--	--	--	--
c17305.graph_c0	2.47e-09	-1.29723	down	[K]	Transcription	Molecular Function: RNA binding (GO:0003723);; Molecular Function: DNA-directed RNA polymerase activity (GO:0003899);; Molecular Function: protein binding (GO:0005515);; Cellular Component: DNA-directed RNA polymerase II, core complex (GO:0005665);; Biological Process: transcription from RNA polymerase II promoter (GO:0006366);;	K03015|2.48602e-120|nvi:100119037|Rpb7, POLR2G; RNA polymerase II subunit 7; K03015 DNA-directed RNA polymerase II subunit RPB7 (A)	[K]	Transcription	SHS2 domain found in N terminus of Rpb7p/Rpc25p/MJ0397;; S1 RNA binding domain	DNA-directed RNA polymerase II subunit rpb7 GN=polr2g OS=Dictyostelium discoideum (Slime mold) PE=3 SV=1	1	--	RNA polymerase II subunit 7 [Nasonia vitripennis]	Purine metabolism (ko00230);; Pyrimidine metabolism (ko00240);; RNA polymerase (ko03020)	molecular function: binding (GO:0005488);; molecular function: catalytic activity (GO:0003824);; biological process: metabolic process (GO:0008152);; cellular component: cell (GO:0005623);; cellular component: membrane-enclosed lumen (GO:0031974);; cellular component: macromolecular complex (GO:0032991);; cellular component: organelle (GO:0043226);; cellular component: organelle part (GO:0044422)…
c73587.graph_c0	0.0003472	-0.553423	down	--	--	Molecular Function: endopeptidase inhibitor activity (GO:0004866);; Cellular Component: extracellular space (GO:0005615);; Biological Process: negative regulation of endopeptidase activity (GO:0010951);;	--	--	--	A-macroglobulin complement component;; A-macroglobulin receptor;; Prenyltransferase-like;; IRSp53/MIM homology domain	--	9	--	PREDICTED: alpha-1-macroglobulin [Nasonia vitripennis]	--	molecular function: enzyme regulator activity (GO:0030234);; biological process: biological regulation (GO:0065007);; cellular component: extracellular region (GO:0005576);; cellular component: extracellular region part (GO:0044421)
c60791.graph_c0	1.05e-40	-10.6257	down	--	--	--	--	--	--	--	--	--	--	--	--	--
c68829.graph_c3	4.06e-17	-1.17779	down	[J]	Translation, ribosomal structure and biogenesis	Molecular Function: translation release factor activity (GO:0003747);; Molecular Function: GTPase activity (GO:0003924);; Molecular Function: GTP binding (GO:0005525);; Biological Process: GTP catabolic process (GO:0006184);; Biological Process: translational termination (GO:0006415);;	K03267|0|nvi:100122005|eukaryotic peptide chain release factor GTP-binding subunit ERF3A; K03267 peptide chain release factor subunit 3 (A)	[J]	Translation, ribosomal structure and biogenesis	Elongation factor Tu GTP binding domain;; Elongation factor Tu C-terminal domain;; Elongation factor Tu domain 2;; Ataxin-2 C-terminal region	Eukaryotic peptide chain release factor GTP-binding subunit GN=erf3 OS=Dictyostelium discoideum (Slime mold) PE=2 SV=1	16	--	hypothetical protein SINV_02547 [Solenopsis invicta]	mRNA surveillance pathway (ko03015)	molecular function: binding (GO:0005488);; biological process: metabolic process (GO:0008152);; biological process: cellular process (GO:0009987);; biological process: single-organism process (GO:0044699);; biological process: cellular component organization or biogenesis (GO:0071840);; molecular function: catalytic activity (GO:0003824)
c66206.graph_c1	7.4e-58	-2.59054	down	[R]	General function prediction only	Molecular Function: GTPase activity (GO:0003924);; Molecular Function: GTP binding (GO:0005525);; Biological Process: GTP catabolic process (GO:0006184);; Biological Process: intracellular protein transport (GO:0006886);; Biological Process: nucleocytoplasmic transport (GO:0006913);; Biological Process: small GTPase mediated signal transduction (GO:0007264);;	K07936|3.47579e-150|nvi:100114116|GTP-binding nuclear protein Ran; K07936 GTP-binding nuclear protein Ran (A)	[U]	Intracellular trafficking, secretion, and vesicular transport	Ras family;; Miro-like protein;; ADP-ribosylation factor family;; RNA helicase	GTP-binding nuclear protein Ran GN=CG1404 OS=Drosophila melanogaster (Fruit fly) PE=1 SV=1	1	--	PREDICTED: GTP-binding nuclear protein Ran [Nasonia vitripennis]	Ribosome biogenesis in eukaryotes (ko03008);; RNA transport (ko03013)	molecular function: catalytic activity (GO:0003824);; biological process: metabolic process (GO:0008152);; molecular function: binding (GO:0005488);; biological process: cellular process (GO:0009987);; biological process: single-organism process (GO:0044699);; biological process: localization (GO:0051179);; biological process: signaling (GO:0023052);; biological process: response to stimulus (GO:…
c70338.graph_c3	0.000705905	-1.45706	down	--	--	--	--	[R]	General function prediction only	Leucine rich repeat;; Leucine Rich repeats (2 copies);; Leucine rich repeats (6 copies);; Leucine Rich Repeat;; Leucine rich repeat	P-granule-associated novel protein 1 (Precursor) GN=M88.6 OS=Caenorhabditis elegans PE=1 SV=1	5	--	chondroadherin-like protein precursor [Nasonia vitripennis]	--	--
c72893.graph_c0	0.0338787	-0.778953	down	--	--	--	--	[R]	General function prediction only	F-box-like;; F-box domain	--	354	RNA processing and modification	PREDICTED: putative RNA-binding protein EEED8.10 isoform X1 [Nasonia vitripennis]	--	--
c72331.graph_c0	2.56e-57	-4.01619	down	--	--	--	--	--	--	--	--	441	RNA processing and modification	PREDICTED: uncharacterized protein DDB_G0287625-like isoform X1 [Nasonia vitripennis]	--	--
c65785.graph_c0	8.76e-10	-1.32638	down	--	--	--	--	[R]	General function prediction only	C2H2-type zinc finger;; Zinc finger, C2H2 type;; Recombination endonuclease VII;; Zinc-finger double-stranded RNA-binding;; Zinc-finger of C2H2 type;; C2H2-type zinc finger;; Zinc finger, C2H2 type;; Recombination endonuclease VII;; Zinc-finger double-stranded RNA-binding;; Zinc-finger of C2H2 type	Protein suppressor of hairy wing GN=su(Hw) OS=Drosophila ananassae (Fruit fly) PE=2 SV=1	29	RNA processing and modification	PREDICTED: uncharacterized protein LOC100679649 [Nasonia vitripennis]	--	--
c63388.graph_c0	0.000825422	-0.774133	down	--	--	--	--	[A]	RNA processing and modification	Leucine Rich repeats (2 copies);; Leucine Rich repeat;; Leucine rich repeat;; Leucine Rich Repeat	--	3	--	uncharacterized protein LOC100216459 [Nasonia vitripennis]	--	--
c53175.graph_c1	2.82e-12	-2.32887	down	--	--	--	--	--	--	--	--	--	--	--	--	--
c42419.graph_c0	2.53e-06	-0.934821	down	--	--	Molecular Function: structural constituent of ribosome (GO:0003735);; Cellular Component: mitochondrial large ribosomal subunit (GO:0005762);; Biological Process: translation (GO:0006412);; Molecular Function: rRNA binding (GO:0019843);;	K02878|1.74577e-121|nvi:100114348|39S ribosomal protein L16, mitochondrial; K02878 large subunit ribosomal protein L16 (A)	[J]	Translation, ribosomal structure and biogenesis	Ribosomal protein L16p/L10e	--	1	--	PREDICTED: 39S ribosomal protein L16, mitochondrial [Nasonia vitripennis]	Ribosome (ko03010)	molecular function: structural molecule activity (GO:0005198);; cellular component: cell (GO:0005623);; cellular component: macromolecular complex (GO:0032991);; cellular component: organelle (GO:0043226);; cellular component: organelle part (GO:0044422);; cellular component: cell part (GO:0044464);; biological process: metabolic process (GO:0008152);; biological process: cellular process (GO:000…
c73105.graph_c0	1.01e-08	-0.869394	down	[J]	Translation, ribosomal structure and biogenesis	Molecular Function: metalloendopeptidase activity (GO:0004222);; Biological Process: proteolysis (GO:0006508);; Biological Process: integrin-mediated signaling pathway (GO:0007229);; Molecular Function: zinc ion binding (GO:0008270);;	K06704|0|nvi:100117425|disintegrin and metalloproteinase domain-containing protein 10; K06704 disintegrin and metalloproteinase domain-containing protein 10 [EC:3.4.24.81] (A)	[W]	Extracellular structures	Metallo-peptidase family M12B Reprolysin-like;; Metallo-peptidase family M12;; Metallo-peptidase family M12B Reprolysin-like;; Metallo-peptidase family M12B Reprolysin-like;; Disintegrin;; Reprolysin family propeptide;; Reprolysin (M12B) family zinc metalloprotease;; FtsJ-like methyltransferase;; Domain of unknown function (DUF3381);; Spb1 C-terminal domain;; Domain of unknown function DUF148	Putative rRNA methyltransferase {ECO:0000255|HAMAP-Rule:MF_03163} GN=fsjC OS=Dictyostelium discoideum (Slime mold) PE=3 SV=1	2	--	PREDICTED: disintegrin and metalloproteinase domain-containing protein 10 isoform X1 [Nasonia vitripennis]	--	molecular function: catalytic activity (GO:0003824);; biological process: metabolic process (GO:0008152);; biological process: cellular process (GO:0009987);; biological process: signaling (GO:0023052);; biological process: single-organism process (GO:0044699);; biological process: response to stimulus (GO:0050896);; biological process: biological regulation (GO:0065007);; molecular function: bin…
c64451.graph_c0	0.0214358	-0.430003	down	--	--	--	--	--	--	--	--	124	--	PREDICTED: uncharacterized protein LOC100679056 isoform X2 [Nasonia vitripennis]	--	--
c63201.graph_c0	7.84e-07	-1.05236	down	--	--	--	K15193|2.30415e-28|nvi:100117427|protein SPT2 homolog; K15193 protein SPT2 (A)	--	--	SPT2 chromatin protein	Protein SPT2 homolog GN=CG5815 OS=Drosophila melanogaster (Fruit fly) PE=1 SV=1	1	--	PREDICTED: protein SPT2 homolog [Nasonia vitripennis]	--	--
c59346.graph_c0	3.28e-20	-8.96352	down	--	--	--	--	--	--	--	--	--	--	--	--	--
c42845.graph_c0	5.38e-17	-2.41629	down	[MU]	--	--	--	--	--	--	--	4	RNA processing and modification	PREDICTED: protein vestigial [Nasonia vitripennis]	--	--
c70458.graph_c7	0.00104973	-0.477014	down	--	--	Molecular Function: DNA binding (GO:0003677);;	K09031|3.33078e-101|nvi:100116598|transcription factor kayak; K09031 fos-like antigen, invertebrate (A)	[K]	Transcription	bZIP transcription factor;; bZIP Maf transcription factor;; Basic region leucine zipper	Transcription factor kayak {ECO:0000250|UniProtKB:P21525} OS=Drosophila mojavensis (Fruit fly) PE=3 SV=1	1	RNA processing and modification	PREDICTED: transcription factor kayak isoform X2 [Nasonia vitripennis]	--	molecular function: binding (GO:0005488)
c58089.graph_c0	2.08e-14	-1.90531	down	--	--	--	--	--	--	--	--	--	--	PREDICTED: uncharacterized protein LOC100679885 isoform X1 [Nasonia vitripennis]	--	--
c17687.graph_c0	3.38e-05	-1.42375	down	--	--	--	--	--	--	Double-strand recombination repair protein	--	8	RNA processing and modification	PREDICTED: uncharacterized protein LOC100680514 [Nasonia vitripennis]	--	--
c74255.graph_c0	1.2e-15	-4.22337	down	--	--	--	--	--	--	--	--	--	--	PREDICTED: uncharacterized protein LOC100679207 isoform X2 [Nasonia vitripennis]	--	--
c63166.graph_c0	8.77e-95	-8.76545	down	--	--	--	--	--	--	--	--	--	--	--	--	--
c68811.graph_c0	5.01e-05	-1.39021	down	--	--	--	--	--	--	Reverse transcriptase (RNA-dependent DNA polymerase)	--	1	--	PREDICTED: uncharacterized protein LOC103575240 [Microplitis demolitor]	--	--
c59849.graph_c1	0.000320134	-1.18848	down	[Z]	Cytoskeleton	Molecular Function: motor activity (GO:0003774);; Molecular Function: actin binding (GO:0003779);; Molecular Function: ATP binding (GO:0005524);; Cellular Component: myosin complex (GO:0016459);;	K17751|0|bmor:100188972|Mhc; myosin heavy chain; K17751 myosin heavy chain 6/7 (A)	[Z]	Cytoskeleton	Myosin head (motor domain)	Myosin heavy chain, muscle GN=Mhc OS=Drosophila melanogaster (Fruit fly) PE=1 SV=4	1	--	myosin heavy chain [Bombyx mori]	--	molecular function: catalytic activity (GO:0003824);; biological process: metabolic process (GO:0008152);; molecular function: binding (GO:0005488);; cellular component: cell (GO:0005623);; cellular component: macromolecular complex (GO:0032991);; cellular component: organelle (GO:0043226);; cellular component: organelle part (GO:0044422);; cellular component: cell part (GO:0044464)
c71456.graph_c2	2.54e-10	-0.968975	down	--	--	Molecular Function: binding (GO:0005488);;	K09420|0|nvi:100115386|transcriptional activator Myb; K09420 myb proto-oncogene protein (A)	[R]	General function prediction only	Myb-like DNA-binding domain;; Myb-like DNA-binding domain;; C-myb, C-terminal;; Zinc-ribbon;; CHY zinc finger;; Ring finger domain	Myb protein GN=Myb OS=Drosophila melanogaster (Fruit fly) PE=1 SV=2	1	--	PREDICTED: transcriptional activator Myb [Nasonia vitripennis]	--	molecular function: binding (GO:0005488)
c66916.graph_c0	0.0257273	-0.689168	down	--	--	--	--	--	--	Putative treble-clef, zinc-finger, Zn-binding	--	10	RNA processing and modification	PREDICTED: uncharacterized protein C2orf42 homolog isoform X1 [Nasonia vitripennis]	--	--
c57995.graph_c0	1.39e-07	-1.33698	down	[M]	Cell wall/membrane/envelope biogenesis	Molecular Function: phospho-N-acetylmuramoyl-pentapeptide-transferase activity (GO:0008963);; Cellular Component: integral component of membrane (GO:0016021);;	K01001|0|nvi:100121145|UDP-N-acetylglucosamine--dolichyl-phosphate N-acetylglucosaminephosphotransferase; K01001 UDP-N-acetylglucosamine--dolichyl-phosphate N-acetylglucosaminephosphotransferase [EC:2.7.8.15] (A)	[G]	Carbohydrate transport and metabolism	Glycosyl transferase family 4	UDP-N-acetylglucosamine--dolichyl-phosphate N-acetylglucosaminephosphotransferase GN=alg7 OS=Dictyostelium discoideum (Slime mold) PE=3 SV=1	1	--	PREDICTED: UDP-N-acetylglucosamine--dolichyl-phosphate N-acetylglucosaminephosphotransferase [Nasonia vitripennis]	N-Glycan biosynthesis (ko00510)	molecular function: catalytic activity (GO:0003824);; biological process: metabolic process (GO:0008152);; cellular component: membrane (GO:0016020);; cellular component: membrane part (GO:0044425)
c68707.graph_c1	4.78e-13	-1.78591	down	[R]	General function prediction only	Molecular Function: binding (GO:0005488);;	K09228|7.25694e-111|nvi:100120507|uncharacterized LOC100120507; K09228 KRAB domain-containing zinc finger protein (A)	[R]	General function prediction only	Zinc finger, C2H2 type;; Zinc-finger double domain;; C2H2-type zinc finger;; Drought induced 19 protein (Di19), zinc-binding	Krueppel homolog 1 GN=Kr-h1 OS=Drosophila melanogaster (Fruit fly) PE=2 SV=2	30	RNA processing and modification	PREDICTED: uncharacterized protein LOC100120507 [Nasonia vitripennis]	--	molecular function: binding (GO:0005488)
c63286.graph_c0	2.38e-37	-2.12937	down	--	--	--	K14849|0|nvi:100119304|ribosomal RNA processing protein 1 homolog; K14849 ribosomal RNA-processing protein 1 (A)	[A]	RNA processing and modification	Nucleolar protein,Nop52	Ribosomal RNA processing protein 1 homolog GN=Nnp-1 OS=Drosophila melanogaster (Fruit fly) PE=1 SV=1	252	--	PREDICTED: ribosomal RNA processing protein 1 homolog isoform X2 [Nasonia vitripennis]	--	--
c71739.graph_c3	1.65e-26	-4.86761	down	--	--	Molecular Function: RNA binding (GO:0003723);;	K18756|3.96296e-160|nvi:100121881|protein bicaudal C; K18756 protein bicaudal C (A)	[I]	Lipid transport and metabolism	KH domain;; KH domain	Protein bicaudal C GN=BicC OS=Drosophila melanogaster (Fruit fly) PE=1 SV=2	799	--	PREDICTED: protein bicaudal C isoform X1 [Nasonia vitripennis]	--	molecular function: binding (GO:0005488)
c73789.graph_c1	0.00896551	-0.497337	down	[U]	Intracellular trafficking, secretion, and vesicular transport	--	--	[U]	Intracellular trafficking, secretion, and vesicular transport	ATG C terminal domain	Putative vacuolar protein sorting-associated protein 13C GN=tipC OS=Dictyostelium discoideum (Slime mold) PE=3 SV=1	1	--	PREDICTED: vacuolar protein sorting-associated protein 13B isoform X2 [Nasonia vitripennis]	--	--
c68129.graph_c0	4.52e-24	-2.59967	down	--	--	--	K14834|3.65541e-110|ame:725755|GB15973; nucleolar complex protein 3 homolog; K14834 nucleolar complex protein 3 (A)	[JU]	--	CBF/Mak21 family;; Nucleolar complex-associated protein	Nucleolar complex protein 3 homolog GN=CG1234 OS=Drosophila melanogaster (Fruit fly) PE=1 SV=1	1	--	Nucleolar complex protein 3-like protein [Cerapachys biroi]	--	--
c71804.graph_c10	2.73e-20	-1.36791	down	--	--	--	--	[BDT]	--	Immunoglobulin V-set domain;; DIRP;; FOP N terminal dimerisation domain	Protein lin-9 GN=lin-9 OS=Caenorhabditis elegans PE=1 SV=3	46	--	PREDICTED: protein lin-9 homolog isoform X1 [Nasonia vitripennis]	--	--
c72958.graph_c0	5.31e-36	-1.8787	down	[Z]	Cytoskeleton	--	K10352|0|nvi:100123633|Mhc1; myosin heavy chain, muscle; K10352 myosin heavy chain (A)	[Z]	Cytoskeleton	Myosin tail;; IQ calmodulin-binding motif;; Myosin head (motor domain)	Myosin heavy chain, muscle GN=Mhc OS=Drosophila melanogaster (Fruit fly) PE=1 SV=4	1	--	PREDICTED: myosin heavy chain, muscle isoform X10 [Nasonia vitripennis]	--	--
c73464.graph_c1	0.000107994	-1.21047	down	--	--	--	--	--	--	--	--	--	--	--	--	--
c67333.graph_c0	1.96e-05	-1.03927	down	[U]	Intracellular trafficking, secretion, and vesicular transport	Cellular Component: integral component of membrane (GO:0016021);; Biological Process: vesicle-mediated transport (GO:0016192);;	--	[U]	Intracellular trafficking, secretion, and vesicular transport	Got1/Sft2-like family	--	1	RNA processing and modification	PREDICTED: uncharacterized protein LOC100679008 [Nasonia vitripennis]	--	cellular component: membrane (GO:0016020);; cellular component: membrane part (GO:0044425);; biological process: localization (GO:0051179)
c71556.graph_c2	2.52e-14	-1.05702	down	[QR]	--	Biological Process: protein methylation (GO:0006479);; Molecular Function: methyltransferase activity (GO:0008168);;	K11436|0|nvi:100122160|protein arginine N-methyltransferase 1; K11436 protein arginine N-methyltransferase 3 [EC:2.1.1.-] (A)	[OKT]	--	Methyltransferase domain;; Ribosomal protein L11 methyltransferase (PrmA);; Methyltransferase domain;; Methyltransferase domain;; Methyltransferase small domain;; Tellurite resistance protein TehB	Protein arginine N-methyltransferase 1 GN=prmt1 OS=Dictyostelium discoideum (Slime mold) PE=3 SV=1	1	--	PREDICTED: protein arginine N-methyltransferase 1 isoform X1 [Nasonia vitripennis]	--	biological process: metabolic process (GO:0008152);; biological process: cellular process (GO:0009987);; molecular function: catalytic activity (GO:0003824)
c68722.graph_c0	9.64e-08	-1.40646	down	--	--	--	K10867|2.85393e-155|nvi:100679508|nibrin; K10867 nijmegen breakage syndrome protein 1 (A)	--	--	FHA domain;; BRCA1 C Terminus (BRCT) domain	--	4	--	PREDICTED: nibrin [Nasonia vitripennis]	Homologous recombination (ko03440)	--
c70160.graph_c2	0.040809	-1.01304	down	--	--	--	--	--	--	--	--	2	--	hypothetical protein CAPTEDRAFT_206368 [Capitella teleta]	--	--
c65804.graph_c0	2.02e-83	-6.10769	down	--	--	--	--	--	--	--	--	35	RNA processing and modification	PREDICTED: probable GPI-anchored adhesin-like protein PGA55 [Nasonia vitripennis]	--	--
c16977.graph_c0	1.65e-34	-6.82243	down	--	--	--	--	[DR]	--	BTB/POZ domain	Protein roadkill GN=rdx OS=Drosophila melanogaster (Fruit fly) PE=1 SV=2	909	--	PREDICTED: speckle-type POZ protein A-like [Nasonia vitripennis]	--	--
c71885.graph_c0	0.00152113	-0.946988	down	--	--	--	--	[DR]	--	BTB/POZ domain	Protein roadkill GN=rdx OS=Drosophila melanogaster (Fruit fly) PE=1 SV=2	909	--	PREDICTED: protein roadkill-like [Nasonia vitripennis]	--	--
c66721.graph_c0	2.36e-07	-0.993933	down	[R]	General function prediction only	--	--	[R]	General function prediction only	WD domain, G-beta repeat	WD repeat-containing protein 5 homolog GN=wdr5 OS=Dictyostelium discoideum (Slime mold) PE=3 SV=1	1	--	PREDICTED: WD repeat-containing protein 13-like [Nasonia vitripennis]	--	--
c73548.graph_c0	1.35e-10	-0.954853	down	--	--	Molecular Function: nucleic acid binding (GO:0003676);; Molecular Function: zinc ion binding (GO:0008270);;	K13203|6.8353e-160|nvi:100115702|zinc finger RNA-binding protein; K13203 zinc finger RNA-binding protein (A)	[R]	General function prediction only	DZF domain;; Zinc-finger of C2H2 type;; Zinc-finger double-stranded RNA-binding	Interleukin enhancer-binding factor 2 homolog GN=CG5641 OS=Drosophila melanogaster (Fruit fly) PE=2 SV=1	6	--	PREDICTED: zinc finger RNA-binding protein isoform X1 [Camponotus floridanus]	--	molecular function: binding (GO:0005488)
c70350.graph_c0	6.47e-21	-1.52775	down	[J]	Translation, ribosomal structure and biogenesis	Molecular Function: cysteine-tRNA ligase activity (GO:0004817);; Molecular Function: ATP binding (GO:0005524);; Biological Process: cysteinyl-tRNA aminoacylation (GO:0006423);;	K01883|0|nvi:100117013|cysteine--tRNA ligase, cytoplasmic; K01883 cysteinyl-tRNA synthetase [EC:6.1.1.16] (A)	[J]	Translation, ribosomal structure and biogenesis	tRNA synthetases class I (C) catalytic domain;; tRNA synthetases class I (M)	Cysteine--tRNA ligase, cytoplasmic GN=Aats-cys OS=Drosophila melanogaster (Fruit fly) PE=1 SV=1	1	--	PREDICTED: cysteine--tRNA ligase, cytoplasmic [Nasonia vitripennis]	Aminoacyl-tRNA biosynthesis (ko00970)	molecular function: catalytic activity (GO:0003824);; biological process: metabolic process (GO:0008152);; molecular function: binding (GO:0005488);; biological process: cellular process (GO:0009987);; biological process: single-organism process (GO:0044699)
c70002.graph_c1	2.32e-14	-1.13305	down	[R]	General function prediction only	Molecular Function: nucleotide binding (GO:0000166);; Biological Process: formation of translation preinitiation complex (GO:0001731);; Molecular Function: translation initiation factor activity (GO:0003743);; Cellular Component: eukaryotic translation initiation factor 3 complex (GO:0005852);; Biological Process: regulation of translational initiation (GO:0006446);; Cellular Component: eukaryoti…	--	[J]	Translation, ribosomal structure and biogenesis	Eukaryotic translation initiation factor 3 subunit G;; RNA recognition motif. (a.k.a. RRM, RBD, or RNP domain);; RNA recognition motif (a.k.a. RRM, RBD, or RNP domain);; RNA recognition motif. (a.k.a. RRM, RBD, or RNP domain)	Eukaryotic translation initiation factor 3 subunit G {ECO:0000255|HAMAP-Rule:MF_03006} OS=Anopheles gambiae (African malaria mosquito) PE=3 SV=3	327	RNA processing and modification	PREDICTED: uncharacterized protein LOC100122440 [Nasonia vitripennis]	--	molecular function: binding (GO:0005488);; biological process: cellular component organization or biogenesis (GO:0071840);; biological process: metabolic process (GO:0008152);; biological process: cellular process (GO:0009987);; cellular component: cell (GO:0005623);; cellular component: macromolecular complex (GO:0032991);; cellular component: cell part (GO:0044464);; biological process: biologi…
c17407.graph_c0	0.000551341	-1.51154	down	--	--	--	--	--	--	--	--	15	--	PREDICTED: uncharacterized protein LOC100677967 [Nasonia vitripennis]	--	--
c67447.graph_c0	9.61e-22	-3.60998	down	--	--	--	--	--	--	--	--	--	--	--	--	--
c42153.graph_c0	8.25e-34	-3.35459	down	[R]	General function prediction only	--	--	[R]	General function prediction only	Zinc finger, C2H2 type;; Zinc-finger double domain;; C2H2-type zinc finger	Protein suppressor of hairy wing GN=su(Hw) OS=Drosophila melanogaster (Fruit fly) PE=1 SV=2	49	--	PREDICTED: zinc finger protein 28-like [Nasonia vitripennis]	--	--
c72406.graph_c5	7.62e-07	-0.795637	down	[L]	Replication, recombination and repair	--	--	[S]	Function unknown	Uncharacterised conserved protein (DUF2228);; Zinc-finger (CX5CX6HX5H) motif;; Single-strand binding protein family	UPF0609 protein CG1218 GN=CG1218 OS=Drosophila melanogaster (Fruit fly) PE=1 SV=2	3	--	PREDICTED: UPF0609 protein C4orf27 homolog isoform X2 [Nasonia vitripennis]	--	--
c66366.graph_c0	3.24e-21	-2.84671	down	--	--	--	--	[R]	General function prediction only	BTB And C-terminal Kelch;; BTB/POZ domain	Serine-enriched protein GN=gprs OS=Drosophila melanogaster (Fruit fly) PE=3 SV=3	639	--	PREDICTED: uncharacterized protein LOC100120328 [Nasonia vitripennis]	--	--
c74312.graph_c0	3.33e-40	-5.19076	down	--	--	--	--	--	--	--	--	60	RNA processing and modification	PREDICTED: uncharacterized protein LOC100680163 [Nasonia vitripennis]	--	--
c65026.graph_c0	5.86e-27	-1.81314	down	--	--	--	K12615|0|nvi:100115104|enhancer of mRNA-decapping protein 3; K12615 enhancer of mRNA-decapping protein 3 (A)	[S]	Function unknown	YjeF-related protein N-terminus;; FDF domain;; Scd6-like Sm domain	Enhancer of mRNA-decapping protein 3 GN=Edc3 OS=Drosophila melanogaster (Fruit fly) PE=1 SV=1	1	--	PREDICTED: enhancer of mRNA-decapping protein 3 [Nasonia vitripennis]	RNA degradation (ko03018)	--
c69801.graph_c4	0.0182184	-0.660395	down	--	--	--	--	[R]	General function prediction only	C2H2-type zinc-finger domain	--	--	--	PREDICTED: uncharacterized protein LOC100679207 isoform X2 [Nasonia vitripennis]	--	--
c67730.graph_c1	9.7e-09	-0.843536	down	--	--	Biological Process: proteolysis (GO:0006508);; Molecular Function: hydrolase activity (GO:0016787);; Molecular Function: metal ion binding (GO:0046872);;	K11835|0|nvi:100115425|uncharacterized LOC100115425; K11835 ubiquitin carboxyl-terminal hydrolase 4/11/15 [EC:3.4.19.12] (A)	[O]	Posttranslational modification, protein turnover, chaperones	Ubiquitin carboxyl-terminal hydrolase;; Ubiquitin carboxyl-terminal hydrolase	Ubiquitin carboxyl-terminal hydrolase 46 GN=usp-46 OS=Caenorhabditis elegans PE=1 SV=3	74	--	PREDICTED: LOW QUALITY PROTEIN: uncharacterized protein LOC100115425 [Nasonia vitripennis]	--	biological process: metabolic process (GO:0008152);; molecular function: catalytic activity (GO:0003824);; molecular function: binding (GO:0005488)
[truncated: 3,496 more rows]
