# Supplementary material for: Sexual dimorphism and sex-biased gene expression in an egg parasitoid species, Anastatus disparis
Source: BMC Genomics. 2020 Jul 18;21:492. doi: 10.1186/s12864-020-06903-5 (PMC7368684; doi:10.1186/s12864-020-06903-5)
Supplement: Supplementary file 2 — Additional file 2: Table S2. Annotated male biased genes in Anastatus disparis. [file 12864_2020_6903_MOESM2_ESM.xlsx]

## Sheet: Table S2 Male biased genes
#ID	FDR	log2FC	regulated	COG_class	COG_class_annotation	GO_annotation	KEGG_annotation	KOG_class	KOG_class_annotation	Pfam_annotation	Swissprot_annotation	eggNOG_class	eggNOG_class_annotation	nr_annotation	KEGG_pathway_annotation	GO_second_level_annotation
c63404.graph_c0	9.15e-05	1.78079	up	--	--	--	--	--	--	--	--	--	--	--	--	--
c71150.graph_c3	0.048699	0.662339	up	--	--	--	--	--	--	--	--	--	--	--	--	--
c73162.graph_c5	3.6e-14	1.4913	up	[I]	Lipid transport and metabolism	--	--	[R]	General function prediction only	Carboxylesterase family;; alpha/beta hydrolase fold	Acetylcholinesterase (Precursor) GN=ACHE1 OS=Culex pipiens (House mosquito) PE=2 SV=2	38	--	PREDICTED: pyrethroid hydrolase Ces2a [Nasonia vitripennis]	--	--
c70743.graph_c1	0.00123346	1.5157	up	--	--	--	--	--	--	--	--	--	--	--	--	--
c59072.graph_c1	5.92e-09	1.23473	up	--	--	--	--	--	--	--	--	--	--	--	--	--
c65233.graph_c1	0.0304427	0.549264	up	--	--	--	--	--	--	--	--	--	--	--	--	--
c66250.graph_c0	7.21e-07	0.998213	up	[C]	Energy production and conversion	Biological Process: carbohydrate metabolic process (GO:0005975);; Molecular Function: kinase activity (GO:0016301);; Biological Process: phosphorylation (GO:0016310);; Molecular Function: phosphotransferase activity, alcohol group as acceptor (GO:0016773);;	--	[G]	Carbohydrate transport and metabolism	FGGY family of carbohydrate kinases, C-terminal domain;; FGGY family of carbohydrate kinases, N-terminal domain;; Rpp14/Pop5 family;; Rpp14/Pop5 family	Probable glycerol kinase GN=R11F4.1 OS=Caenorhabditis elegans PE=3 SV=1	1	--	PREDICTED: FGGY carbohydrate kinase domain-containing protein [Nasonia vitripennis]	--	biological process: metabolic process (GO:0008152);; molecular function: catalytic activity (GO:0003824);; biological process: cellular process (GO:0009987)
c72896.graph_c3	0.014416	0.63125	up	--	--	--	--	--	--	--	--	--	--	--	--	--
c42247.graph_c1	9.22e-11	5.63355	up	--	--	Molecular Function: ATP binding (GO:0005524);; Molecular Function: kinase activity (GO:0016301);; Biological Process: phosphorylation (GO:0016310);;	--	[C]	Energy production and conversion	ATP:guanido phosphotransferase, C-terminal catalytic domain	Arginine kinase GN=ARGK OS=Apis mellifera (Honeybee) PE=2 SV=1	5	--	PREDICTED: LOW QUALITY PROTEIN: arginine kinase [Nasonia vitripennis]	--	molecular function: binding (GO:0005488);; molecular function: catalytic activity (GO:0003824);; biological process: metabolic process (GO:0008152);; biological process: cellular process (GO:0009987)
c73715.graph_c7	0.000410533	0.599813	up	--	--	--	--	--	--	--	--	--	--	--	--	--
c63400.graph_c0	0.0164578	0.727002	up	[P]	Inorganic ion transport and metabolism	Molecular Function: potassium channel activity (GO:0005267);; Cellular Component: integral component of membrane (GO:0016021);; Biological Process: potassium ion transmembrane transport (GO:0071805);;	--	[P]	Inorganic ion transport and metabolism	Ion channel;; Ion transport protein	Two pore potassium channel protein sup-9 OS=Caenorhabditis elegans PE=1 SV=2	28	--	PREDICTED: two pore potassium channel protein sup-9 [Nasonia vitripennis]	--	molecular function: transporter activity (GO:0005215);; biological process: cellular process (GO:0009987);; biological process: single-organism process (GO:0044699);; biological process: localization (GO:0051179);; cellular component: membrane (GO:0016020);; cellular component: membrane part (GO:0044425)
c63511.graph_c0	1.24e-09	3.57716	up	--	--	--	--	--	--	N-acetylmuramoyl-L-alanine amidase	Peptidoglycan-recognition protein SC2 (Precursor) GN=PGRP-SC2 OS=Drosophila simulans (Fruit fly) PE=3 SV=1	19	--	peptidoglycan-recognition protein S2-like protein [Nasonia vitripennis]	--	--
c72168.graph_c0	0.0194341	0.340241	up	--	--	--	--	[BK]	--	--	--	265	--	PREDICTED: nascent polypeptide-associated complex subunit alpha, muscle-specific form isoform X3 [Nasonia vitripennis]	--	--
c68150.graph_c0	0.000428619	0.631329	up	--	--	--	--	--	--	--	--	--	--	--	--	--
c62078.graph_c0	0.0141902	0.645947	up	--	--	--	--	--	--	--	--	--	--	--	--	--
c72198.graph_c0	3.17e-06	1.90868	up	--	--	--	--	--	--	--	--	--	--	--	--	--
c68392.graph_c0	4.91e-10	1.21685	up	[I]	Lipid transport and metabolism	Molecular Function: isopentenyl-diphosphate delta-isomerase activity (GO:0004452);; Biological Process: isoprenoid biosynthetic process (GO:0008299);; Molecular Function: hydrolase activity (GO:0016787);;	K01823|1.7771e-141|nvi:100116989|isopentenyl-diphosphate Delta-isomerase 1; K01823 isopentenyl-diphosphate delta-isomerase [EC:5.3.3.2] (A)	[Q]	Secondary metabolites biosynthesis, transport and catabolism	NUDIX domain	Isopentenyl-diphosphate Delta-isomerase GN=ipi OS=Dictyostelium discoideum (Slime mold) PE=2 SV=1	1	--	PREDICTED: isopentenyl-diphosphate Delta-isomerase 1 [Nasonia vitripennis]	Terpenoid backbone biosynthesis (ko00900)	molecular function: catalytic activity (GO:0003824);; biological process: metabolic process (GO:0008152);; biological process: cellular process (GO:0009987);; biological process: single-organism process (GO:0044699)
c67514.graph_c0	1.16e-05	0.706916	up	[ER]	--	Molecular Function: transporter activity (GO:0005215);; Cellular Component: integral component of membrane (GO:0016021);; Biological Process: transmembrane transport (GO:0055085);;	--	[P]	Inorganic ion transport and metabolism	Sodium:solute symporter family	Putative sodium-dependent multivitamin transporter GN=CG32669 OS=Drosophila melanogaster (Fruit fly) PE=2 SV=1	1	--	PREDICTED: sodium-coupled monocarboxylate transporter 1-like [Nasonia vitripennis]	--	molecular function: transporter activity (GO:0005215);; cellular component: membrane (GO:0016020);; cellular component: membrane part (GO:0044425);; biological process: cellular process (GO:0009987);; biological process: single-organism process (GO:0044699);; biological process: localization (GO:0051179)
c53042.graph_c0	0.0029061	1.19883	up	--	--	--	--	--	--	--	--	--	--	--	--	--
c72993.graph_c2	0.0250648	0.823781	up	--	--	--	--	--	--	--	--	--	--	--	--	--
c72688.graph_c6	0.00745263	0.605418	up	--	--	--	--	--	--	--	--	--	--	--	--	--
c62241.graph_c0	5.63e-09	0.91367	up	--	--	Molecular Function: RNA polymerase II distal enhancer sequence-specific DNA binding (GO:0000980);; Molecular Function: RNA polymerase II core promoter proximal region sequence-specific DNA binding transcription factor activity involved in positive regulation of transcription (GO:0001077);; Biological Process: positive regulation of antimicrobial peptide biosynthetic process (GO:0002807);; Cellula…	K09365|0|ame:410203|GB16085; POU domain protein CF1A-like; K09365 POU domain transcription factor, class 3 (A)	[K]	Transcription	Pou domain - N-terminal to homeobox domain;; Homeobox domain	POU domain protein CF1A GN=vvl OS=Drosophila melanogaster (Fruit fly) PE=2 SV=5	151	--	PREDICTED: POU domain protein CF1A [Camponotus floridanus]	--	molecular function: binding (GO:0005488);; molecular function: nucleic acid binding transcription factor activity (GO:0001071);; biological process: metabolic process (GO:0008152);; biological process: cellular process (GO:0009987);; biological process: biological regulation (GO:0065007);; cellular component: cell (GO:0005623);; cellular component: organelle (GO:0043226);; cellular component: cel…
c68044.graph_c0	2.64e-08	1.79495	up	--	--	Molecular Function: sequence-specific DNA binding transcription factor activity (GO:0003700);; Cellular Component: nucleus (GO:0005634);; Biological Process: regulation of transcription, DNA-templated (GO:0006355);; Biological Process: multicellular organismal development (GO:0007275);; Molecular Function: sequence-specific DNA binding (GO:0043565);;	K09311|2.04086e-75|ame:551594|Ubx, GB18063; ultrabithorax; K09311 Antp family, other (A)	[R]	General function prediction only	--	Homeotic protein ultrabithorax GN=Ubx OS=Junonia coenia (Peacock butterfly) PE=2 SV=1	1	RNA processing and modification	ultrabithorax [Apis mellifera]	--	molecular function: nucleic acid binding transcription factor activity (GO:0001071);; biological process: biological regulation (GO:0065007);; cellular component: cell (GO:0005623);; cellular component: organelle (GO:0043226);; cellular component: cell part (GO:0044464);; biological process: multicellular organismal process (GO:0032501);; biological process: developmental process (GO:0032502);; b…
c57861.graph_c0	3.33e-32	1.76001	up	--	--	--	--	--	--	--	--	--	--	--	--	--
c66553.graph_c0	0.00194819	0.715127	up	--	--	--	K10268|0|nvi:100119378|F-box/LRR-repeat protein 20; K10268 F-box and leucine-rich repeat protein 2/20 (A)	[R]	General function prediction only	Leucine Rich repeat;; F-box-like;; Leucine Rich repeats (2 copies);; Leucine rich repeat;; F-box domain;; Leucine Rich Repeat;; Leucine rich repeat	Uncharacterized F-box/LRR-repeat protein C02F5.7 GN=C02F5.7 OS=Caenorhabditis elegans PE=3 SV=3	53	--	PREDICTED: F-box/LRR-repeat protein 20 isoform X1 [Harpegnathos saltator]	--	--
c71014.graph_c6	0.0318565	0.584803	up	--	--	--	--	--	--	--	--	--	--	--	--	--
c69913.graph_c2	8.01e-46	4.49586	up	--	--	--	--	--	--	Kazal-type serine protease inhibitor domain;; Kazal-type serine protease inhibitor domain	--	--	--	Kazal type serine protease inhibitor-like venom protein 1 precursor [Nasonia vitripennis]	--	--
c72422.graph_c3	1.2e-06	0.791319	up	--	--	Cellular Component: neuron projection (GO:0043005);;	K18211|1.64222e-116|nvi:100121354|Snap25; synaptosomal-associated protein 25; K18211 synaptosomal-associated protein 25 (A)	[U]	Intracellular trafficking, secretion, and vesicular transport	SNARE domain;; SNAP-25 family	Synaptosomal-associated protein 25 GN=Snap25 OS=Drosophila melanogaster (Fruit fly) PE=2 SV=1	2	--	PREDICTED: synaptosomal-associated protein 25 isoform X2 [Nasonia vitripennis]	--	cellular component: cell (GO:0005623);; cellular component: cell part (GO:0044464)
c59392.graph_c0	1.55e-55	9.15561	up	[P]	Inorganic ion transport and metabolism	--	--	[R]	General function prediction only	Eukaryotic-type carbonic anhydrase	Putative carbonic anhydrase 5 (Precursor) GN=cah-5 OS=Caenorhabditis elegans PE=3 SV=3	1	--	PREDICTED: carbonic anhydrase 1 [Nasonia vitripennis]	--	--
c68128.graph_c1	2.46e-24	2.04604	up	--	--	--	--	[E]	Amino acid transport and metabolism	Peptidase family M13;; Peptidase family M13	Neprilysin-11 GN=nep-11 OS=Caenorhabditis elegans PE=1 SV=2	59	--	PREDICTED: endothelin-converting enzyme 1-like [Nasonia vitripennis]	--	--
c72912.graph_c0	0.0059453	1.02556	up	--	--	--	--	--	--	--	--	--	--	--	--	--
c65674.graph_c0	8.26e-16	1.29965	up	--	--	Molecular Function: binding (GO:0005488);; Biological Process: transcription, DNA-templated (GO:0006351);;	K09090|1.70828e-162|nvi:100117641|hairy; protein hairy-like; K09090 hairy and enhancer of split, invertebrate (A)	[K]	Transcription	Helix-loop-helix DNA-binding domain;; Hairy Orange	Protein hairy GN=h OS=Drosophila melanogaster (Fruit fly) PE=1 SV=2	1	RNA processing and modification	uncharacterized protein LOC100117641 [Nasonia vitripennis]	--	molecular function: binding (GO:0005488);; biological process: metabolic process (GO:0008152);; biological process: cellular process (GO:0009987)
c70962.graph_c0	5.57e-10	0.961713	up	--	--	Biological Process: proteolysis (GO:0006508);; Molecular Function: metallopeptidase activity (GO:0008237);; Molecular Function: peptidyl-dipeptidase activity (GO:0008241);; Cellular Component: membrane (GO:0016020);;	K01283|0|nvi:100123549|angiotensin-converting enzyme; K01283 peptidyl-dipeptidase A [EC:3.4.15.1] (A)	[E]	Amino acid transport and metabolism	Angiotensin-converting enzyme	Angiotensin-converting enzyme (Precursor) GN=Ance OS=Drosophila melanogaster (Fruit fly) PE=1 SV=3	34	RNA processing and modification	PREDICTED: angiotensin-converting enzyme [Nasonia vitripennis]	--	biological process: metabolic process (GO:0008152);; molecular function: catalytic activity (GO:0003824);; cellular component: membrane (GO:0016020)
c72383.graph_c0	7.51e-35	2.2208	up	[V]	Defense mechanisms	Molecular Function: nucleotide binding (GO:0000166);; Cellular Component: membrane (GO:0016020);; Molecular Function: ATPase activity (GO:0016887);;	--	[Q]	Secondary metabolites biosynthesis, transport and catabolism	ABC-2 type transporter;; ABC transporter;; AAA domain;; Protein of unknown function, DUF258	ABC transporter ATP-binding protein/permease wht-1 GN=wht-1 OS=Caenorhabditis elegans PE=2 SV=2	4	--	PREDICTED: ATP-binding cassette sub-family G member 1 [Nasonia vitripennis]	--	molecular function: binding (GO:0005488);; cellular component: membrane (GO:0016020);; molecular function: catalytic activity (GO:0003824);; biological process: metabolic process (GO:0008152)
c71653.graph_c0	2.74e-14	1.72024	up	[R]	General function prediction only	Molecular Function: oxidoreductase activity (GO:0016491);; Biological Process: oxidation-reduction process (GO:0055114);;	K00010|0|nvi:100120331|uncharacterized oxidoreductase C115.03-like; K00010 myo-inositol 2-dehydrogenase / D-chiro-inositol 1-dehydrogenase [EC:1.1.1.18 1.1.1.369] (A)	[GQ]	--	Oxidoreductase family, NAD-binding Rossmann fold;; Oxidoreductase family, C-terminal alpha/beta domain	--	1	--	PREDICTED: uncharacterized oxidoreductase C115.03-like [Nasonia vitripennis]	Inositol phosphate metabolism (ko00562)	molecular function: catalytic activity (GO:0003824);; biological process: metabolic process (GO:0008152);; biological process: single-organism process (GO:0044699)
c70144.graph_c2	1.33e-07	1.6109	up	[K]	Transcription	Molecular Function: sequence-specific DNA binding transcription factor activity (GO:0003700);; Cellular Component: nucleus (GO:0005634);; Biological Process: regulation of transcription, DNA-templated (GO:0006355);; Molecular Function: zinc ion binding (GO:0008270);; Molecular Function: sequence-specific DNA binding (GO:0043565);;	K09374|0|ame:410658|Lim3, GB15651; Lim3 homeobox; K09374 LIM homeobox protein 3/4 (A)	[K]	Transcription	LIM domain;; Homeobox domain;; Homeobox KN domain	LIM/homeobox protein Lhx3 GN=LHX3 OS=Halocynthia roretzi (Sea squirt) PE=2 SV=2	62	--	PREDICTED: LIM/homeobox protein Lhx3-like [Bombus terrestris]	--	molecular function: nucleic acid binding transcription factor activity (GO:0001071);; biological process: biological regulation (GO:0065007);; cellular component: cell (GO:0005623);; cellular component: organelle (GO:0043226);; cellular component: cell part (GO:0044464);; molecular function: binding (GO:0005488)
c73605.graph_c0	0.00991416	0.524555	up	--	--	Molecular Function: sequence-specific DNA binding transcription factor activity (GO:0003700);; Molecular Function: catalytic activity (GO:0003824);; Cellular Component: nucleus (GO:0005634);; Biological Process: regulation of transcription, DNA-templated (GO:0006355);; Molecular Function: zinc ion binding (GO:0008270);; Molecular Function: sequence-specific DNA binding (GO:0043565);;	K09373|0|nvi:100114768|LIM/homeobox protein Lhx9-like; K09373 LIM homeobox protein 2/9 (A)	[R]	General function prediction only	LIM domain;; Homeobox domain;; Homeobox KN domain;; DDE superfamily endonuclease;; helix-turn-helix, Psq domain;; Tc5 transposase DNA-binding domain	Protein apterous GN=ap OS=Drosophila melanogaster (Fruit fly) PE=2 SV=1	160	--	PREDICTED: LIM/homeobox protein Lhx9-like [Nasonia vitripennis]	--	molecular function: nucleic acid binding transcription factor activity (GO:0001071);; biological process: biological regulation (GO:0065007);; molecular function: catalytic activity (GO:0003824);; cellular component: cell (GO:0005623);; cellular component: organelle (GO:0043226);; cellular component: cell part (GO:0044464);; molecular function: binding (GO:0005488)
c73570.graph_c1	3.96e-08	1.02062	up	[M]	Cell wall/membrane/envelope biogenesis	--	--	[S]	Function unknown	GHH signature containing HNH/Endo VII superfamily nuclease toxin;; RHS Repeat;; NHL repeat;; cAMP-dependent protein kinase inhibitor	Teneurin-a GN=Ten-a OS=Drosophila melanogaster (Fruit fly) PE=1 SV=2	248	--	PREDICTED: teneurin-a isoform X2 [Nasonia vitripennis]	--	--
c61988.graph_c0	7.85e-63	4.29354	up	--	--	--	--	--	--	--	--	--	--	--	--	--
c72373.graph_c1	3.78e-22	2.60492	up	--	--	--	K06497|1.7448e-95|nvi:100121443|CD63 antigen; K06497 CD63 antigen (A)	[R]	General function prediction only	Tetraspanin family	23 kDa integral membrane protein OS=Schistosoma mansoni (Blood fluke) PE=2 SV=1	1	RNA processing and modification	PREDICTED: CD63 antigen [Nasonia vitripennis]	Lysosome (ko04142)	--
c73487.graph_c0	0.0308447	1.20802	up	--	--	--	--	--	--	--	--	--	--	--	--	--
c73710.graph_c2	0.00338336	1.25342	up	--	--	--	--	--	--	--	--	--	--	--	--	--
c66496.graph_c1	7.4e-05	0.608083	up	--	--	--	--	[R]	General function prediction only	Yippee zinc-binding/DNA-binding /Mis18, centromere assembly	Protein yippee-like F37A8.5 GN=F37A8.5 OS=Caenorhabditis elegans PE=3 SV=1	1	--	hypothetical protein TcasGA2_TC006713 [Tribolium castaneum]	--	--
c72085.graph_c0	0.0161705	0.360298	up	[R]	General function prediction only	Molecular Function: hydroxyacylglutathione hydrolase activity (GO:0004416);;	K17725|9.69619e-145|nvi:100120487|persulfide dioxygenase ETHE1, mitochondrial; K17725 sulfur dioxygenase [EC:1.13.11.18] (A)	[R]	General function prediction only	Metallo-beta-lactamase superfamily	Glyoxylase B2 GN=gloB2 OS=Dictyostelium discoideum (Slime mold) PE=3 SV=1	38	--	PREDICTED: persulfide dioxygenase ETHE1, mitochondrial isoform X1 [Nasonia vitripennis]	Sulfur metabolism (ko00920)	molecular function: catalytic activity (GO:0003824);; biological process: metabolic process (GO:0008152)
c65206.graph_c2	0.000413728	0.90264	up	--	--	--	--	--	--	--	--	--	--	--	--	--
c50143.graph_c0	5.52e-32	8.59346	up	--	--	--	--	--	--	--	--	--	--	--	--	--
c42927.graph_c0	0.000989052	1.33331	up	--	--	--	--	--	--	--	--	--	--	--	--	--
c73261.graph_c3	0.000470044	0.777997	up	--	--	Biological Process: phosphatidylinositol dephosphorylation (GO:0046856);;	K01106|0|nvi:100117462|type I inositol 1,4,5-trisphosphate 5-phosphatase; K01106 inositol-1,4,5-trisphosphate 5-phosphatase [EC:3.1.3.56] (A)	[I]	Lipid transport and metabolism	Endonuclease/Exonuclease/phosphatase family	Probable type I inositol 1,4,5-trisphosphate 5-phosphatase GN=ipp-5 OS=Caenorhabditis elegans PE=2 SV=2	1	--	PREDICTED: type I inositol 1,4,5-trisphosphate 5-phosphatase isoform X1 [Nasonia vitripennis]	Inositol phosphate metabolism (ko00562);; Phosphatidylinositol signaling system (ko04070)	biological process: metabolic process (GO:0008152);; biological process: cellular process (GO:0009987);; biological process: single-organism process (GO:0044699)
c65196.graph_c0	4.59e-09	1.19545	up	--	--	--	--	--	--	--	--	--	--	--	--	--
c69180.graph_c1	0.000794896	0.961028	up	--	--	--	--	--	--	--	Protein turtle GN=tutl OS=Drosophila melanogaster (Fruit fly) PE=1 SV=2	10	--	PREDICTED: LOW QUALITY PROTEIN: protein turtle [Nasonia vitripennis]	--	--
c61333.graph_c1	1.15e-12	1.04293	up	--	--	--	--	--	--	--	--	--	--	--	--	--
c63033.graph_c0	0.0164216	0.707678	up	--	--	--	--	--	--	--	--	--	--	--	--	--
c70370.graph_c3	9.59e-14	2.57742	up	--	--	--	--	--	--	--	--	--	--	--	--	--
c42547.graph_c0	9.05e-07	1.67288	up	--	--	--	--	--	--	--	--	--	--	--	--	--
c72791.graph_c2	0.000701174	0.518499	up	[GEPR]	--	--	--	[G]	Carbohydrate transport and metabolism	Major Facilitator Superfamily	--	1	--	PREDICTED: monocarboxylate transporter 12-B isoform X1 [Nasonia vitripennis]	--	--
c72670.graph_c1	4.85e-09	2.02421	up	--	--	--	--	--	--	--	--	--	--	--	--	--
c59545.graph_c0	0.000898437	0.820679	up	--	--	--	--	--	--	--	--	--	--	--	--	--
c72928.graph_c1	1.12e-46	2.51461	up	--	--	--	--	[T]	Signal transduction mechanisms	Immunoglobulin I-set domain;; Immunoglobulin V-set domain;; Immunoglobulin domain;; Immunoglobulin domain;; Immunoglobulin domain;; CD47 immunoglobulin-like domain	Lachesin (Precursor) GN=LAC OS=Schistocerca americana (American grasshopper) PE=1 SV=1	9	RNA processing and modification	PREDICTED: lachesin [Nasonia vitripennis]	--	--
c66858.graph_c0	1.51e-11	3.61142	up	--	--	--	--	--	--	CUB domain	--	4	RNA processing and modification	PREDICTED: uncharacterized protein LOC100120886 [Nasonia vitripennis]	--	--
c61740.graph_c0	0.00401545	1.60797	up	--	--	--	--	--	--	--	--	--	--	--	--	--
c68097.graph_c0	4.47e-07	0.794852	up	[E]	Amino acid transport and metabolism	Molecular Function: iron ion binding (GO:0005506);; Biological Process: glutamate biosynthetic process (GO:0006537);; Molecular Function: FMN binding (GO:0010181);; Molecular Function: glutamate synthase (NADH) activity (GO:0016040);; Molecular Function: flavin adenine dinucleotide binding (GO:0050660);; Molecular Function: iron-sulfur cluster binding (GO:0051536);; Biological Process: oxidation-…	K00264|0|nvi:100122109|putative glutamate synthase [NADPH]; K00264 glutamate synthase (NADPH/NADH) [EC:1.4.1.13 1.4.1.14] (A)	[E]	Amino acid transport and metabolism	Conserved region in glutamate synthase;; Glutamate synthase central domain;; GXGXG motif;; Dihydroprymidine dehydrogenase domain II, 4Fe-4S cluster;; Pyridine nucleotide-disulphide oxidoreductase;; Pyridine nucleotide-disulphide oxidoreductase;; NAD(P)-binding Rossmann-like domain;; Pyridine nucleotide-disulphide oxidoreductase;; Flavin containing amine oxidoreductase;; Flavin-binding monooxygena…	--	1	--	PREDICTED: putative glutamate synthase [NADPH] isoform X3 [Nasonia vitripennis]	Alanine, aspartate and glutamate metabolism (ko00250);; Nitrogen metabolism (ko00910);; Biosynthesis of amino acids (ko01230)	molecular function: binding (GO:0005488);; biological process: metabolic process (GO:0008152);; biological process: cellular process (GO:0009987);; biological process: single-organism process (GO:0044699);; molecular function: catalytic activity (GO:0003824)
c69658.graph_c1	1.65e-06	2.60868	up	--	--	Molecular Function: catalytic activity (GO:0003824);;	--	--	--	--	--	1	RNA processing and modification	serine protease homolog 42 isoform 1 precursor [Nasonia vitripennis]	--	molecular function: catalytic activity (GO:0003824)
c71287.graph_c0	7.83e-05	0.970893	up	[B]	Chromatin structure and dynamics	Molecular Function: 2-alkenal reductase [NAD(P)] activity (GO:0032440);; Biological Process: oxidation-reduction process (GO:0055114);;	K09268|2.04371e-106|nvi:100123293|transcription factor SOX-11-like; K09268 transcription factor SOX4/11/12 (SOX group C) (A)	[K]	Transcription	HMG (high mobility group) box;; HMG-box domain;; HMG (high mobility group) box;; HMG-box domain	Putative transcription factor SOX-14 GN=Sox14 OS=Drosophila melanogaster (Fruit fly) PE=2 SV=3	78	--	PREDICTED: transcription factor SOX-11-like [Nasonia vitripennis]	--	molecular function: catalytic activity (GO:0003824);; biological process: metabolic process (GO:0008152);; biological process: single-organism process (GO:0044699)
c68583.graph_c2	5.56e-05	0.617006	up	--	--	--	--	--	--	--	--	--	--	--	--	--
c67213.graph_c0	0.000229996	1.34073	up	[R]	General function prediction only	Molecular Function: Rab GTPase activator activity (GO:0005097);; Biological Process: positive regulation of Rab GTPase activity (GO:0032851);;	--	[TR]	--	Rab-GTPase-TBC domain	Drainin GN=phgA OS=Dictyostelium discoideum (Slime mold) PE=1 SV=1	1	--	PREDICTED: TBC1 domain family member 14-like [Nasonia vitripennis]	--	molecular function: enzyme regulator activity (GO:0030234);; biological process: biological regulation (GO:0065007)
c60210.graph_c0	3.76e-34	2.66723	up	[GEPR]	--	Molecular Function: transporter activity (GO:0005215);; Biological Process: transport (GO:0006810);;	--	[R]	General function prediction only	Sugar (and other) transporter;; Major Facilitator Superfamily	Facilitated trehalose transporter Tret1 {ECO:0000250|UniProtKB:Q7PIR5} OS=Culex quinquefasciatus (Southern house mosquito) PE=3 SV=1	1	--	PREDICTED: facilitated trehalose transporter Tret1-like isoform X2 [Nasonia vitripennis]	--	molecular function: transporter activity (GO:0005215);; biological process: localization (GO:0051179)
c68932.graph_c0	1.48e-18	1.43801	up	--	--	Molecular Function: catalytic activity (GO:0003824);;	--	[GC]	--	UDP-glucoronosyl and UDP-glucosyl transferase;; UDP-glucoronosyl and UDP-glucosyl transferase	Putative UDP-glucuronosyltransferase ugt-50 (Precursor) GN=ugt-50 OS=Caenorhabditis elegans PE=1 SV=2	177	--	PREDICTED: UDP-glucuronosyltransferase-like [Nasonia vitripennis]	--	molecular function: catalytic activity (GO:0003824)
c69841.graph_c1	5.39e-13	2.3031	up	[Q]	Secondary metabolites biosynthesis, transport and catabolism	Molecular Function: oxidoreductase activity (GO:0016491);; Molecular Function: metal ion binding (GO:0046872);;	K14999|1.39189e-41|nvi:100118922|CYP6CK12; probable cytochrome P450 6a14; K14999 cytochrome P450, family 6 [EC:1.14.-.-] (A)	[Q]	Secondary metabolites biosynthesis, transport and catabolism	Cytochrome P450	Probable cytochrome P450 6a14 GN=Cyp6a14 OS=Drosophila melanogaster (Fruit fly) PE=3 SV=2	5	--	PREDICTED: probable cytochrome P450 6a14 [Nasonia vitripennis]	--	molecular function: catalytic activity (GO:0003824);; biological process: metabolic process (GO:0008152);; molecular function: binding (GO:0005488)
c70201.graph_c5	0.00433974	1.27555	up	--	--	--	--	--	--	--	--	1508	--	hypothetical protein SINV_11733 [Solenopsis invicta]	--	--
c73797.graph_c2	9.83e-12	1.09245	up	--	--	--	--	--	--	--	--	--	--	--	--	--
c71121.graph_c3	0.00384308	0.639131	up	--	--	--	--	--	--	--	--	--	--	--	--	--
c73779.graph_c1	2.23e-05	0.723387	up	--	--	--	--	[T]	Signal transduction mechanisms	Immunoglobulin I-set domain;; Immunoglobulin domain;; Immunoglobulin domain;; Fibronectin type III domain;; Immunoglobulin domain;; Immunoglobulin V-set domain;; CD80-like C2-set immunoglobulin domain;; Endonuclease-reverse transcriptase;; Endonuclease/Exonuclease/phosphatase family	Protein sax-3 (Precursor) GN=sax-3 OS=Caenorhabditis elegans PE=2 SV=1	1	--	PREDICTED: roundabout homolog 2 isoform X1 [Nasonia vitripennis]	--	--
c72719.graph_c0	6.93e-06	1.73178	up	--	--	--	--	--	--	--	--	--	--	--	--	--
c72567.graph_c0	0.000137136	0.584783	up	--	--	--	--	[P]	Inorganic ion transport and metabolism	--	Chloride intracellular channel exc-4 GN=exc-4 OS=Caenorhabditis elegans PE=1 SV=2	1	--	PREDICTED: chloride intracellular channel exc-4 [Apis mellifera]	--	--
c51490.graph_c0	0.00039423	0.863739	up	--	--	--	--	[T]	Signal transduction mechanisms	LETM1-like protein	--	9	RNA processing and modification	PREDICTED: LETM1 domain-containing protein 1 [Nasonia vitripennis]	--	--
c73883.graph_c2	0.0219696	1.00549	up	--	--	--	--	--	--	--	--	--	--	--	--	--
c64409.graph_c0	0.00934527	0.487661	up	[P]	Inorganic ion transport and metabolism	Biological Process: sodium ion transport (GO:0006814);; Biological Process: regulation of pH (GO:0006885);; Molecular Function: sodium:proton antiporter activity (GO:0015385);; Cellular Component: integral component of membrane (GO:0016021);; Biological Process: transmembrane transport (GO:0055085);;	K14724|0|nvi:100120863|sodium/hydrogen exchanger 8-like; K14724 solute carrier family 9 (sodium/hydrogen exchanger), member 8 (A)	[P]	Inorganic ion transport and metabolism	Sodium/hydrogen exchanger family	Sodium/hydrogen exchanger 1 (Precursor) GN=nhe1 OS=Dictyostelium discoideum (Slime mold) PE=2 SV=1	1	--	PREDICTED: sodium/hydrogen exchanger 8-like [Nasonia vitripennis]	--	biological process: single-organism process (GO:0044699);; biological process: localization (GO:0051179);; biological process: biological regulation (GO:0065007);; molecular function: transporter activity (GO:0005215);; biological process: cellular process (GO:0009987);; cellular component: membrane (GO:0016020);; cellular component: membrane part (GO:0044425)
c52841.graph_c0	1.03e-72	2.98564	up	--	--	--	--	--	--	--	--	--	--	--	--	--
c71462.graph_c1	0.0270065	1.26265	up	--	--	--	--	--	--	--	--	--	--	--	--	--
c73529.graph_c0	5.03e-06	0.684422	up	[G]	Carbohydrate transport and metabolism	Molecular Function: fructose-bisphosphate aldolase activity (GO:0004332);; Biological Process: glycolytic process (GO:0006096);;	K01623|0|nvi:100118253|fructose-bisphosphate aldolase (EC:4.1.2.13); K01623 fructose-bisphosphate aldolase, class I [EC:4.1.2.13] (A)	[G]	Carbohydrate transport and metabolism	Fructose-bisphosphate aldolase class-I	Fructose-bisphosphate aldolase GN=Ald OS=Drosophila melanogaster (Fruit fly) PE=1 SV=5	8	--	fructose-bisphosphate aldolase isoform B [Nasonia vitripennis]	Glycolysis / Gluconeogenesis (ko00010);; Pentose phosphate pathway (ko00030);; Fructose and mannose metabolism (ko00051);; Carbon metabolism (ko01200);; Biosynthesis of amino acids (ko01230)	molecular function: catalytic activity (GO:0003824);; biological process: metabolic process (GO:0008152);; biological process: cellular process (GO:0009987);; biological process: single-organism process (GO:0044699)
c72124.graph_c4	2.09e-09	1.46325	up	--	--	--	--	--	--	--	--	--	--	--	--	--
c72829.graph_c1	3.92e-27	2.06098	up	--	--	Molecular Function: transferase activity, transferring phosphorus-containing groups (GO:0016772);;	--	--	--	Ecdysteroid kinase;; Protein of unknown function (DUF1679);; Phosphotransferase enzyme family	--	6	RNA processing and modification	PREDICTED: uncharacterized protein LOC100122199 [Nasonia vitripennis]	--	molecular function: catalytic activity (GO:0003824);; biological process: metabolic process (GO:0008152)
c69774.graph_c1	3.14e-16	2.53224	up	--	--	--	--	--	--	--	--	5	RNA processing and modification	PREDICTED: uncharacterized protein LOC100679659 isoform X2 [Nasonia vitripennis]	--	--
c72903.graph_c0	3.22e-05	1.53305	up	--	--	Molecular Function: DNA binding (GO:0003677);; Molecular Function: sequence-specific DNA binding transcription factor activity (GO:0003700);; Cellular Component: nucleus (GO:0005634);; Biological Process: regulation of transcription, DNA-templated (GO:0006355);;	--	[K]	Transcription	T-box	T-box protein H15 GN=H15 OS=Drosophila melanogaster (Fruit fly) PE=2 SV=2	49	--	PREDICTED: T-box transcription factor TBX20-like [Bombus impatiens]	--	molecular function: binding (GO:0005488);; molecular function: nucleic acid binding transcription factor activity (GO:0001071);; biological process: biological regulation (GO:0065007);; cellular component: cell (GO:0005623);; cellular component: organelle (GO:0043226);; cellular component: cell part (GO:0044464)
c73028.graph_c1	0.0075018	0.483568	up	[ER]	--	--	--	[P]	Inorganic ion transport and metabolism	Sodium:solute symporter family	Putative sodium-dependent multivitamin transporter GN=CG32669 OS=Drosophila melanogaster (Fruit fly) PE=2 SV=1	1	--	PREDICTED: putative sodium-dependent multivitamin transporter-like isoform X1 [Apis dorsata]	--	--
c69518.graph_c3	0.00443185	1.20792	up	[RTKL]	--	Molecular Function: protein serine/threonine kinase activity (GO:0004674);; Molecular Function: ATP binding (GO:0005524);; Biological Process: protein phosphorylation (GO:0006468);;	K08793|0|nvi:100123710|serine/threonine-protein kinase 32A; K08793 serine/threonine kinase 32 [EC:2.7.11.1] (A)	[RT]	--	Protein kinase domain;; Protein tyrosine kinase	Probable serine/threonine-protein kinase DDB_G0277449 GN=DDB_G0277449 OS=Dictyostelium discoideum (Slime mold) PE=3 SV=1	1	--	PREDICTED: serine/threonine-protein kinase 32A [Nasonia vitripennis]	--	molecular function: catalytic activity (GO:0003824);; biological process: metabolic process (GO:0008152);; biological process: cellular process (GO:0009987);; molecular function: binding (GO:0005488)
c67433.graph_c0	0.00922332	0.625161	up	--	--	Biological Process: signal transduction (GO:0007165);;	--	--	--	Ras association (RalGDS/AF-6) domain	--	48	--	PREDICTED: uncharacterized protein LOC100875041 [Megachile rotundata]	--	biological process: cellular process (GO:0009987);; biological process: response to stimulus (GO:0050896);; biological process: biological regulation (GO:0065007)
c72393.graph_c0	0.0408893	0.407229	up	--	--	Molecular Function: calcium-dependent cysteine-type endopeptidase activity (GO:0004198);; Cellular Component: intracellular (GO:0005622);; Biological Process: proteolysis (GO:0006508);; Molecular Function: zinc ion binding (GO:0008270);;	K08582|0|nvi:100123237|uncharacterized LOC100123237; K08582 calpain-15 [EC:3.4.22.-] (A)	[OT]	--	Calpain family cysteine protease;; Zn-finger in Ran binding protein and others	Calpain-D GN=sol OS=Drosophila melanogaster (Fruit fly) PE=1 SV=2	1	--	PREDICTED: uncharacterized protein LOC100123237 [Nasonia vitripennis]	--	molecular function: catalytic activity (GO:0003824);; biological process: metabolic process (GO:0008152);; cellular component: cell (GO:0005623);; cellular component: cell part (GO:0044464);; molecular function: binding (GO:0005488)
c62559.graph_c0	0.000159877	0.554186	up	[R]	General function prediction only	--	--	[M]	Cell wall/membrane/envelope biogenesis	Ankyrin repeats (3 copies);; Ankyrin repeat;; Ankyrin repeats (many copies);; Ankyrin repeat;; Ankyrin repeats (many copies);; Ankyrin repeats (3 copies);; Ankyrin repeat;; Ankyrin repeats (many copies);; Ankyrin repeats (many copies);; Ankyrin repeat	Ankyrin repeat, PH and SEC7 domain containing protein secG GN=secG OS=Dictyostelium discoideum (Slime mold) PE=2 SV=1	2	--	PREDICTED: ankyrin repeat, PH and SEC7 domain containing protein secG-like isoform X4 [Nasonia vitripennis]	--	--
c70227.graph_c0	4.67e-48	2.8124	up	[G]	Carbohydrate transport and metabolism	--	K01053|1.19135e-118|nvi:100113493|regucalcin-like; K01053 gluconolactonase [EC:3.1.1.17] (A)	[PT]	--	SMP-30/Gluconolaconase/LRE-like region;; Two component regulator propeller	--	1	--	PREDICTED: regucalcin-like [Nasonia vitripennis]	Pentose phosphate pathway (ko00030);; Ascorbate and aldarate metabolism (ko00053);; Carbon metabolism (ko01200);; Degradation of aromatic compounds (ko01220)	--
c63545.graph_c0	1.97e-08	0.831081	up	[UR]	--	Molecular Function: actin binding (GO:0003779);; Molecular Function: protein kinase activity (GO:0004672);; Molecular Function: ATP binding (GO:0005524);; Biological Process: protein phosphorylation (GO:0006468);; Biological Process: cell communication (GO:0007154);; Molecular Function: phosphatidylinositol binding (GO:0035091);;	K17543|0|nvi:100115279|PX domain-containing protein kinase-like protein; K17543 PX domain-containing protein kinase-like protein (A)	--	--	PX domain;; Protein kinase domain;; Protein tyrosine kinase	Slowpoke-binding protein GN=Slob OS=Drosophila melanogaster (Fruit fly) PE=1 SV=2	93	--	PREDICTED: PX domain-containing protein kinase-like protein isoform X2 [Nasonia vitripennis]	--	molecular function: binding (GO:0005488);; molecular function: catalytic activity (GO:0003824);; biological process: metabolic process (GO:0008152);; biological process: cellular process (GO:0009987);; biological process: single-organism process (GO:0044699)
c71018.graph_c0	0.00232711	1.15853	up	[V]	Defense mechanisms	Molecular Function: ATP binding (GO:0005524);; Biological Process: ATP catabolic process (GO:0006200);; Cellular Component: integral component of membrane (GO:0016021);; Molecular Function: ATPase activity, coupled to transmembrane movement of substances (GO:0042626);; Biological Process: transmembrane transport (GO:0055085);;	K05665|2.67794e-134|nvi:100120375|multidrug resistance-associated protein 1; K05665 ATP-binding cassette, subfamily C (CFTR/MRP), member 1 (A)	[Q]	Secondary metabolites biosynthesis, transport and catabolism	ABC transporter transmembrane region	ABC transporter C family member 8 GN=abcC8 OS=Dictyostelium discoideum (Slime mold) PE=3 SV=1	1	--	PREDICTED: multidrug resistance-associated protein 1 isoform X3 [Nasonia vitripennis]	ABC transporters (ko02010)	molecular function: binding (GO:0005488);; biological process: metabolic process (GO:0008152);; biological process: cellular process (GO:0009987);; biological process: single-organism process (GO:0044699);; cellular component: membrane (GO:0016020);; cellular component: membrane part (GO:0044425);; molecular function: catalytic activity (GO:0003824);; molecular function: transporter activity (GO:…
c66852.graph_c0	1.35e-05	1.92835	up	--	--	Molecular Function: receptor binding (GO:0005102);; Cellular Component: proteinaceous extracellular matrix (GO:0005578);; Biological Process: multicellular organismal development (GO:0007275);; Biological Process: Wnt signaling pathway (GO:0016055);;	K01357|0|nvi:100119505|protein Wnt-10b; K01357 wingless-type MMTV integration site family, member 10 (A)	[T]	Signal transduction mechanisms	wnt family	Protein Wnt-1 (Precursor) GN=WNT-1 OS=Bombyx mori (Silk moth) PE=2 SV=1	1	RNA processing and modification	PREDICTED: protein Wnt-10b isoform X1 [Nasonia vitripennis]	Wnt signaling pathway (ko04310);; Hedgehog signaling pathway (ko04340)	molecular function: binding (GO:0005488);; cellular component: extracellular region (GO:0005576);; cellular component: extracellular matrix (GO:0031012);; cellular component: extracellular region part (GO:0044421);; biological process: multicellular organismal process (GO:0032501);; biological process: developmental process (GO:0032502);; biological process: single-organism process (GO:0044699);;…
c69743.graph_c0	4.74e-14	1.55329	up	--	--	--	--	--	--	--	--	--	--	--	--	--
c52648.graph_c0	1e-25	2.89657	up	--	--	--	--	--	--	--	Probable salivary secreted peptide (Precursor) OS=Bombus ignitus (Bumblebee) PE=2 SV=1	8	RNA processing and modification	PREDICTED: probable salivary secreted peptide [Nasonia vitripennis]	--	--
c71043.graph_c0	0.00362075	0.534681	up	--	--	--	--	[Z]	Cytoskeleton	PDZ domain (Also known as DHR or GLGF);; Microtubule-associated protein CRIPT	--	36	--	PREDICTED: enolase-phosphatase E1-like [Nasonia vitripennis]	--	--
c71287.graph_c1	0.0162685	0.76625	up	--	--	--	K09268|8.50655e-40|nvi:100123293|transcription factor SOX-11-like; K09268 transcription factor SOX4/11/12 (SOX group C) (A)	--	--	--	--	78	--	PREDICTED: transcription factor SOX-11-like [Nasonia vitripennis]	--	--
c69079.graph_c1	9.49e-23	3.94986	up	--	--	--	--	--	--	--	--	--	--	--	--	--
c73296.graph_c1	0.0301941	0.657979	up	--	--	--	--	--	--	--	--	--	--	--	--	--
c71755.graph_c0	0.00481066	0.710893	up	--	--	--	--	--	--	--	--	--	--	--	--	--
c70329.graph_c0	1.62e-06	1.26422	up	--	--	--	K16056|6.90876e-173|nvi:100119920|calcium release-activated calcium channel protein 1-like; K16056 calcium release-activated calcium channel protein 1 (A)	[A]	RNA processing and modification	Mediator of CRAC channel activity	Calcium release-activated calcium channel protein 1 GN=olf186-F OS=Drosophila melanogaster (Fruit fly) PE=1 SV=1	275	RNA processing and modification	PREDICTED: calcium release-activated calcium channel protein 1-like [Nasonia vitripennis]	--	--
c70627.graph_c0	0.000305631	0.519338	up	--	--	--	--	[T]	Signal transduction mechanisms	DOMON domain;; EGF-like domain;; Immunoglobulin domain;; Immunoglobulin I-set domain;; CD80-like C2-set immunoglobulin domain	MOXD1 homolog 1 (Precursor) GN=CG5235 OS=Drosophila melanogaster (Fruit fly) PE=2 SV=2	1	--	PREDICTED: uncharacterized protein LOC100119134 isoform X1 [Nasonia vitripennis]	--	--
c70711.graph_c0	5.24e-05	0.685706	up	--	--	--	--	[R]	General function prediction only	Thioesterase-like superfamily	Protein THEM6 (Precursor) GN=CG4666 OS=Drosophila melanogaster (Fruit fly) PE=2 SV=1	9	RNA processing and modification	PREDICTED: protein THEM6 [Nasonia vitripennis]	--	--
c71161.graph_c7	0.0115342	0.521342	up	--	--	--	--	--	--	--	--	--	--	--	--	--
c69900.graph_c3	0.00508086	0.407752	up	--	--	--	K15424|1.2595e-136|nvi:100120252|serine/threonine-protein phosphatase 4 regulatory subunit 1-like; K15424 serine/threonine-protein phosphatase 4 regulatory subunit 1 (A)	[T]	Signal transduction mechanisms	HEAT repeat;; HEAT repeats	--	389	--	PREDICTED: serine/threonine-protein phosphatase 4 regulatory subunit 1-like isoform X1 [Nasonia vitripennis]	--	--
c73136.graph_c2	2.29e-11	0.976907	up	--	--	Molecular Function: transporter activity (GO:0005215);; Cellular Component: intracellular (GO:0005622);; Biological Process: transport (GO:0006810);;	--	[I]	Lipid transport and metabolism	CRAL/TRIO domain;; Divergent CRAL/TRIO domain	--	1	--	PREDICTED: clavesin-2 isoform X2 [Nasonia vitripennis]	--	molecular function: transporter activity (GO:0005215);; cellular component: cell (GO:0005623);; cellular component: cell part (GO:0044464);; biological process: localization (GO:0051179)
c61950.graph_c0	3.58e-26	1.60869	up	[R]	General function prediction only	Biological Process: lipid metabolic process (GO:0006629);; Molecular Function: hydrolase activity (GO:0016787);;	--	[I]	Lipid transport and metabolism	alpha/beta hydrolase fold;; Partial alpha/beta-hydrolase lipase region;; Alpha/beta hydrolase family;; Alpha/beta hydrolase family	Lipase 1 (Precursor) GN=Lip1 OS=Drosophila melanogaster (Fruit fly) PE=2 SV=2	4	RNA processing and modification	PREDICTED: lipase 3-like [Apis florea]	--	biological process: metabolic process (GO:0008152);; biological process: single-organism process (GO:0044699);; molecular function: catalytic activity (GO:0003824)
c71514.graph_c0	0.001041	1.77473	up	--	--	--	--	--	--	--	--	--	--	--	--	--
c72068.graph_c1	4.67e-05	1.00468	up	--	--	--	--	--	--	--	--	--	--	--	--	--
c71903.graph_c0	0.00234042	0.449299	up	[LKJ]	--	Molecular Function: nucleic acid binding (GO:0003676);; Molecular Function: ATP binding (GO:0005524);; Molecular Function: ATP-dependent helicase activity (GO:0008026);;	K12823|1.57392e-46|ame:726768|GB15283; probable ATP-dependent RNA helicase DDX17-like; K12823 ATP-dependent RNA helicase DDX5/DBP2 [EC:3.6.4.13] (A)	[A]	RNA processing and modification	Helicase conserved C-terminal domain	ATP-dependent RNA helicase p62 GN=Rm62 OS=Drosophila melanogaster (Fruit fly) PE=1 SV=3	1	--	hypothetical protein SINV_01003 [Solenopsis invicta]	Spliceosome (ko03040)	molecular function: binding (GO:0005488);; molecular function: catalytic activity (GO:0003824);; biological process: metabolic process (GO:0008152);; biological process: cellular process (GO:0009987);; biological process: single-organism process (GO:0044699)
c28130.graph_c0	1.8e-11	1.27078	up	[GEPR]	--	Molecular Function: transporter activity (GO:0005215);; Biological Process: transport (GO:0006810);;	--	[R]	General function prediction only	Sugar (and other) transporter;; Major Facilitator Superfamily	Facilitated trehalose transporter Tret1 {ECO:0000303|PubMed:20035867} OS=Bombyx mori (Silk moth) PE=1 SV=1	1	RNA processing and modification	PREDICTED: facilitated trehalose transporter Tret1-like [Nasonia vitripennis]	--	molecular function: transporter activity (GO:0005215);; biological process: localization (GO:0051179)
c70505.graph_c4	0.0227469	0.516017	up	--	--	--	K14943|8.11835e-107|nvi:100120957|nuclear factor of activated T-cells 5; K14943 muscleblind (A)	[K]	Transcription	--	Protein muscleblind GN=mbl OS=Drosophila melanogaster (Fruit fly) PE=2 SV=2	32	--	PREDICTED: zinc finger protein 36, C3H1 type-like 3 isoform X3 [Harpegnathos saltator]	--	--
c73509.graph_c0	3.33e-06	0.748684	up	--	--	--	--	--	--	TNFR/NGFR cysteine-rich region	Protein quiver {ECO:0000250|UniProtKB:B5A5T4} (Precursor) GN=GE12364 OS=Drosophila yakuba (Fruit fly) PE=3 SV=1	19	RNA processing and modification	PREDICTED: tumor necrosis factor receptor superfamily member 14-like [Nasonia vitripennis]	--	--
c57045.graph_c0	2.3e-05	1.20592	up	--	--	--	--	--	--	--	--	--	--	hypothetical protein SINV_09710 [Solenopsis invicta]	--	--
c73773.graph_c2	0.031782	0.993816	up	--	--	--	--	--	--	--	--	63	--	--	--	--
c66174.graph_c1	0.00131748	0.794617	up	--	--	--	--	--	--	--	--	1	RNA processing and modification	PREDICTED: uncharacterized protein LOC100680136 isoform X2 [Nasonia vitripennis]	--	--
c73758.graph_c1	1.92e-06	1.774	up	--	--	--	--	--	--	Pacifastin inhibitor (LCMII)	Pacifastin-like protease inhibitor cvp4 (Precursor) OS=Pimpla hypochondriaca (Parasitoid wasp) PE=1 SV=1	--	--	PREDICTED: pacifastin-like protease inhibitor cvp4 [Nasonia vitripennis]	--	--
c72993.graph_c4	0.00887464	0.697391	up	--	--	--	--	--	--	--	--	--	--	--	--	--
c73149.graph_c0	5.92e-07	0.786179	up	--	--	--	--	--	--	--	--	--	--	--	--	--
c72084.graph_c1	0.00663781	0.51539	up	--	--	--	K18183|3.41479e-30|ame:102655540|cytochrome c oxidase assembly protein COX19-like; K18183 cytochrome c oxidase assembly protein subunit 19 (A)	[C]	Energy production and conversion	--	Cytochrome c oxidase assembly protein COX19 GN=cox19 OS=Dictyostelium discoideum (Slime mold) PE=3 SV=1	1	--	PREDICTED: cytochrome c oxidase assembly protein COX19-like [Apis dorsata]	--	--
c70571.graph_c0	0.0225985	0.718286	up	--	--	--	--	--	--	--	--	2	--	hypothetical protein M514_24344 [Trichuris suis]	--	--
c72423.graph_c1	3.9e-77	3.69896	up	--	--	Biological Process: cell adhesion (GO:0007155);; Cellular Component: integral component of membrane (GO:0016021);;	--	[T]	Signal transduction mechanisms	CD36 family	Protein croquemort GN=crq OS=Drosophila melanogaster (Fruit fly) PE=1 SV=2	3	RNA processing and modification	PREDICTED: scavenger receptor class B member 1 isoform X1 [Nasonia vitripennis]	--	biological process: biological adhesion (GO:0022610);; cellular component: membrane (GO:0016020);; cellular component: membrane part (GO:0044425)
c70823.graph_c4	0.00240051	1.08563	up	--	--	--	--	--	--	--	--	--	--	--	--	--
c70871.graph_c0	0.0444715	0.698563	up	--	--	--	--	--	--	CUB domain	--	1	RNA processing and modification	PREDICTED: uncharacterized protein LOC100122993 [Nasonia vitripennis]	--	--
c70765.graph_c2	8.88e-13	2.41826	up	--	--	--	--	--	--	--	--	--	--	--	--	--
c70149.graph_c8	0.00900275	0.751533	up	--	--	--	--	--	--	--	--	--	--	--	--	--
c70245.graph_c2	4.64e-07	0.896142	up	--	--	Molecular Function: carbonate dehydratase activity (GO:0004089);; Cellular Component: extracellular region (GO:0005576);; Molecular Function: zinc ion binding (GO:0008270);;	--	[R]	General function prediction only	Eukaryotic-type carbonic anhydrase	Putative carbonic anhydrase-like protein 2 (Precursor) GN=cah-2 OS=Caenorhabditis elegans PE=1 SV=3	1	--	PREDICTED: carbonic anhydrase-related protein 10 isoform X1 [Nasonia vitripennis]	--	molecular function: catalytic activity (GO:0003824);; biological process: metabolic process (GO:0008152);; cellular component: extracellular region (GO:0005576);; molecular function: binding (GO:0005488)
c70839.graph_c0	0.000577938	0.862416	up	--	--	Molecular Function: olfactory receptor activity (GO:0004984);; Molecular Function: somatostatin receptor activity (GO:0004994);; Cellular Component: plasma membrane (GO:0005886);; Cellular Component: integral component of membrane (GO:0016021);; Biological Process: somatostatin signaling pathway (GO:0038170);; Biological Process: detection of chemical stimulus involved in sensory perception of sm…	--	[R]	General function prediction only	7 transmembrane receptor (rhodopsin family);; Serpentine type 7TM GPCR chemoreceptor Srsx;; Serpentine type 7TM GPCR chemoreceptor Srx	Allatostatin-A receptor OS=Bombyx mori (Silk moth) PE=2 SV=1	7	--	PREDICTED: somatostatin receptor type 2-like [Nasonia vitripennis]	--	molecular function: receptor activity (GO:0004872);; molecular function: molecular transducer activity (GO:0060089);; biological process: cellular process (GO:0009987);; biological process: signaling (GO:0023052);; biological process: single-organism process (GO:0044699);; biological process: response to stimulus (GO:0050896);; biological process: biological regulation (GO:0065007);; cellular com…
c66355.graph_c0	0.0355913	0.894209	up	--	--	--	--	[DR]	--	BTB/POZ domain	BTB and MATH domain-containing protein 42 GN=bath-42 OS=Caenorhabditis elegans PE=1 SV=1	1	--	PREDICTED: speckle-type POZ protein B-like [Nasonia vitripennis]	--	--
c70001.graph_c0	2.78e-06	0.894788	up	--	--	--	--	--	--	--	--	--	--	--	--	--
c56267.graph_c1	0.00350149	0.965691	up	--	--	--	--	--	--	--	--	393	--	PREDICTED: uncharacterized protein LOC100123336 [Nasonia vitripennis]	--	--
c73774.graph_c0	0.019698	0.781122	up	--	--	--	--	--	--	--	--	411	RNA processing and modification	PREDICTED: uncharacterized protein LOC105153160 [Acromyrmex echinatior]	--	--
c71669.graph_c3	0.000432788	0.60177	up	--	--	--	--	--	--	--	--	--	--	--	--	--
c57867.graph_c0	3.77e-17	10.3422	up	--	--	--	--	--	--	--	--	--	--	--	--	--
c73835.graph_c0	6.13e-05	0.658256	up	--	--	--	--	[R]	General function prediction only	Reverse transcriptase (RNA-dependent DNA polymerase);; Endonuclease-reverse transcriptase;; Endonuclease/Exonuclease/phosphatase family;; Zinc knuckle	Endonuclease (Fragment) OS=Bradysia coprophila (Dark-winged fungus gnat) PE=3 SV=1	838	--	unnamed protein product [Tribolium castaneum]	--	--
c71433.graph_c3	0.000100397	0.586823	up	--	--	--	--	--	--	--	--	1	RNA processing and modification	PREDICTED: uncharacterized protein LOC100679976 isoform X4 [Nasonia vitripennis]	--	--
c60405.graph_c1	4.44e-05	0.613909	up	--	--	Cellular Component: integral component of membrane (GO:0016021);; Biological Process: transmembrane transport (GO:0055085);;	--	[R]	General function prediction only	Major Facilitator Superfamily;; MFS_1 like family;; Nucleoside H+ symporter;; LacY proton/sugar symporter	--	4	--	PREDICTED: major facilitator superfamily domain-containing protein 6-like [Apis florea]	--	cellular component: membrane (GO:0016020);; cellular component: membrane part (GO:0044425);; biological process: cellular process (GO:0009987);; biological process: single-organism process (GO:0044699);; biological process: localization (GO:0051179)
c73552.graph_c0	1.06e-08	1.24694	up	[C]	Energy production and conversion	--	--	[C]	Energy production and conversion	FMN-dependent dehydrogenase;; Conserved region in glutamate synthase	Hydroxyacid oxidase GN=haox OS=Dictyostelium discoideum (Slime mold) PE=3 SV=1	16	--	PREDICTED: hydroxyacid oxidase 1-like [Nasonia vitripennis]	--	--
c64711.graph_c0	6.6e-08	3.47454	up	[Q]	Secondary metabolites biosynthesis, transport and catabolism	--	K15001|1.38757e-131|nvi:100122704|CYP4AB14; cytochrome P450 4AB14; K15001 cytochrome P450, family 4 [EC:1.14.-.-] (A)	[QI]	--	Cytochrome P450;; Cytochrome P450	Probable cytochrome P450 4ac3 GN=Cyp4ac3 OS=Drosophila melanogaster (Fruit fly) PE=2 SV=2	1	--	cytochrome P450 4AB14 precursor [Nasonia vitripennis]	--	--
c70059.graph_c0	4.74e-13	1.07947	up	--	--	Cellular Component: Golgi apparatus (GO:0005794);; Biological Process: protein glycosylation (GO:0006486);; Cellular Component: integral component of membrane (GO:0016021);; Molecular Function: transferase activity, transferring glycosyl groups (GO:0016757);;	K00710|0|nvi:100118787|polypeptide N-acetylgalactosaminyltransferase 35A; K00710 polypeptide N-acetylgalactosaminyltransferase [EC:2.4.1.41] (A)	[O]	Posttranslational modification, protein turnover, chaperones	Glycosyl transferase family 2;; Ricin-type beta-trefoil lectin domain;; Glycosyltransferase like family 2;; N-terminal domain of galactosyltransferase	Polypeptide N-acetylgalactosaminyltransferase 35A GN=Pgant35A OS=Drosophila melanogaster (Fruit fly) PE=1 SV=2	22	--	PREDICTED: polypeptide N-acetylgalactosaminyltransferase 35A [Nasonia vitripennis]	Mucin type O-Glycan biosynthesis (ko00512)	cellular component: cell (GO:0005623);; cellular component: organelle (GO:0043226);; cellular component: cell part (GO:0044464);; biological process: metabolic process (GO:0008152);; biological process: cellular process (GO:0009987);; biological process: single-organism process (GO:0044699);; cellular component: membrane (GO:0016020);; cellular component: membrane part (GO:0044425);; molecular fu…
c71517.graph_c1	0.013617	0.746515	up	--	--	--	--	--	--	--	--	--	--	--	--	--
c71668.graph_c1	0.0178749	0.455494	up	[R]	General function prediction only	Molecular Function: Rab GTPase activator activity (GO:0005097);; Biological Process: positive regulation of Rab GTPase activity (GO:0032851);;	--	[TR]	--	Rab-GTPase-TBC domain	--	118	--	PREDICTED: LOW QUALITY PROTEIN: TBC1 domain family member 16-like [Nasonia vitripennis]	--	molecular function: enzyme regulator activity (GO:0030234);; biological process: biological regulation (GO:0065007)
c68834.graph_c0	0.000114132	1.7987	up	[R]	General function prediction only	--	K09227|1.70831e-158|ame:100578824|zinc finger protein ZIC 5-like; K09227 zinc finger protein ZIC, invertebrate (A)	[R]	General function prediction only	Zinc-finger double domain;; Zinc finger, C2H2 type;; C2H2-type zinc finger	Pair-rule protein odd-paired GN=opa OS=Drosophila melanogaster (Fruit fly) PE=2 SV=2	21	--	PREDICTED: zinc finger protein ZIC 4-like [Bombus terrestris]	--	--
c68226.graph_c3	9.19e-05	1.68284	up	--	--	--	--	--	--	--	--	--	--	--	--	--
c72854.graph_c1	5.11e-05	0.624277	up	[GEPR]	--	Cellular Component: integral component of membrane (GO:0016021);; Biological Process: transmembrane transport (GO:0055085);;	--	[G]	Carbohydrate transport and metabolism	Major Facilitator Superfamily;; Ricin-type beta-trefoil lectin domain;; Glycosyl transferase family 2;; N-terminal domain of galactosyltransferase;; Glycosyltransferase like family 2;; Glycosyltransferase like family 2	Putative polypeptide N-acetylgalactosaminyltransferase 9 GN=pgant9 OS=Drosophila melanogaster (Fruit fly) PE=2 SV=2	1	--	PREDICTED: uncharacterized protein LOC100123605 isoform X1 [Nasonia vitripennis]	--	cellular component: membrane (GO:0016020);; cellular component: membrane part (GO:0044425);; biological process: cellular process (GO:0009987);; biological process: single-organism process (GO:0044699);; biological process: localization (GO:0051179)
c65397.graph_c0	0.00183026	0.516063	up	--	--	--	K03662|1.11819e-81|ame:725661|GB16678; uncharacterized LOC725661; K03662 V-type H+-transporting ATPase S1 subunit (A)	[C]	Energy production and conversion	--	--	1	RNA processing and modification	PREDICTED: uncharacterized protein LOC100880959 [Megachile rotundata]	Oxidative phosphorylation (ko00190);; Lysosome (ko04142);; Phagosome (ko04145)	--
c64974.graph_c0	0.000753543	0.805094	up	--	--	--	--	--	--	--	--	1	RNA processing and modification	PREDICTED: uncharacterized protein LOC100680446 [Nasonia vitripennis]	--	--
c57423.graph_c0	0.00363684	0.491123	up	[E]	Amino acid transport and metabolism	Molecular Function: L-aspartate:2-oxoglutarate aminotransferase activity (GO:0004069);; Biological Process: cellular amino acid metabolic process (GO:0006520);; Biological Process: biosynthetic process (GO:0009058);; Molecular Function: pyridoxal phosphate binding (GO:0030170);; Molecular Function: L-phenylalanine:2-oxoglutarate aminotransferase activity (GO:0080130);;	K14455|0|nvi:100122229|aspartate aminotransferase, mitochondrial; K14455 aspartate aminotransferase, mitochondrial [EC:2.6.1.1] (A)	[E]	Amino acid transport and metabolism	Aminotransferase class I and II	Aspartate aminotransferase, mitochondrial (Precursor) GN=aatA OS=Dictyostelium discoideum (Slime mold) PE=3 SV=1	5	--	PREDICTED: aspartate aminotransferase, mitochondrial [Nasonia vitripennis]	Alanine, aspartate and glutamate metabolism (ko00250);; Cysteine and methionine metabolism (ko00270);; Arginine and proline metabolism (ko00330);; Tyrosine metabolism (ko00350);; Phenylalanine metabolism (ko00360);; Phenylalanine, tyrosine and tryptophan biosynthesis (ko00400);; Carbon metabolism (ko01200);; 2-Oxocarboxylic acid metabolism (ko01210);; Biosynthesis of amino acids (ko01230)	molecular function: catalytic activity (GO:0003824);; biological process: metabolic process (GO:0008152);; biological process: cellular process (GO:0009987);; biological process: single-organism process (GO:0044699);; molecular function: binding (GO:0005488)
c70648.graph_c0	1.8e-06	1.00313	up	[GEPR]	--	--	--	[R]	General function prediction only	Sugar (and other) transporter	--	1	RNA processing and modification	PREDICTED: synaptic vesicle glycoprotein 2A-like [Nasonia vitripennis]	--	--
c72493.graph_c0	1.78e-13	3.00647	up	--	--	--	--	--	--	--	--	27	RNA processing and modification	PREDICTED: uncharacterized protein LOC100122494 [Nasonia vitripennis]	--	--
c71804.graph_c4	1.53e-69	3.10406	up	--	--	--	--	[T]	Signal transduction mechanisms	Cysteine rich repeat	Teneurin-m GN=Ten-m OS=Drosophila melanogaster (Fruit fly) PE=1 SV=2	5	RNA processing and modification	PREDICTED: uncharacterized protein LOC100123534 [Nasonia vitripennis]	--	--
c72880.graph_c1	0.00382317	0.41836	up	--	--	Molecular Function: phospholipid binding (GO:0005543);; Molecular Function: ARF GTPase activator activity (GO:0008060);; Molecular Function: zinc ion binding (GO:0008270);; Biological Process: regulation of ARF GTPase activity (GO:0032312);;	K12488|5.64984e-33|nvi:100117342|arf-GAP with SH3 domain, ANK repeat and PH domain-containing protein 1; K12488 Arf-GAP with SH3 domain, ANK repeat and PH domain-containing protein (A)	[T]	Signal transduction mechanisms	Variant SH3 domain;; SH3 domain;; Variant SH3 domain	LIM and SH3 domain protein Lasp OS=Drosophila melanogaster (Fruit fly) PE=1 SV=2	136	--	PREDICTED: arf-GAP with SH3 domain, ANK repeat and PH domain-containing protein 1 isoform X1 [Nasonia vitripennis]	Endocytosis (ko04144)	molecular function: binding (GO:0005488);; molecular function: enzyme regulator activity (GO:0030234);; biological process: biological regulation (GO:0065007)
c70613.graph_c0	0.016345	0.648277	up	[R]	General function prediction only	Cellular Component: Golgi apparatus (GO:0005794);; Biological Process: peptidyl-tyrosine sulfation (GO:0006478);; Molecular Function: protein-tyrosine sulfotransferase activity (GO:0008476);; Biological Process: protein secretion (GO:0009306);;	K01021|0|nvi:100123184|protein-tyrosine sulfotransferase; K01021 protein-tyrosine sulfotransferase [EC:2.8.2.20] (A)	[O]	Posttranslational modification, protein turnover, chaperones	Sulfotransferase family;; Sulfotransferase domain	Protein-tyrosine sulfotransferase GN=Tango13 OS=Drosophila melanogaster (Fruit fly) PE=2 SV=2	1	--	PREDICTED: protein-tyrosine sulfotransferase [Nasonia vitripennis]	--	cellular component: cell (GO:0005623);; cellular component: organelle (GO:0043226);; cellular component: cell part (GO:0044464);; biological process: metabolic process (GO:0008152);; biological process: cellular process (GO:0009987);; biological process: single-organism process (GO:0044699);; molecular function: catalytic activity (GO:0003824);; biological process: localization (GO:0051179)
c62585.graph_c0	0.0121488	0.630675	up	--	--	--	--	--	--	--	--	--	--	--	--	--
c57058.graph_c0	0.00185905	1.36942	up	--	--	--	--	[E]	Amino acid transport and metabolism	Trypsin	Trypsin (Precursor) OS=Phaedon cochleariae (Mustard beetle) PE=2 SV=1	1	RNA processing and modification	serine protease 4 precursor [Nasonia vitripennis]	--	--
c73379.graph_c0	0.000909744	0.528883	up	--	--	--	--	[S]	Function unknown	EGF-like domain;; RHS Repeat;; Human growth factor-like EGF;; NHL repeat	Teneurin-m GN=Ten-m OS=Drosophila melanogaster (Fruit fly) PE=1 SV=2	248	--	PREDICTED: teneurin-m isoform X2 [Nasonia vitripennis]	--	--
c67282.graph_c0	0.0281413	0.359424	up	[C]	Energy production and conversion	Molecular Function: oxidoreductase activity, acting on the aldehyde or oxo group of donors, NAD or NADP as acceptor (GO:0016620);; Biological Process: oxidation-reduction process (GO:0055114);;	K00139|0|nvi:100117954|succinate-semialdehyde dehydrogenase, mitochondrial; K00139 succinate-semialdehyde dehydrogenase [EC:1.2.1.24] (A)	[C]	Energy production and conversion	Aldehyde dehydrogenase family;; CUE domain;; RNA recognition motif. (a.k.a. RRM, RBD, or RNP domain);; RNA recognition motif (a.k.a. RRM, RBD, or RNP domain);; RNA recognition motif. (a.k.a. RRM, RBD, or RNP domain);; Cyclophilin type peptidyl-prolyl cis-trans isomerase/CLD;; Cyclophilin type peptidyl-prolyl cis-trans isomerase/CLD	Aldehyde dehydrogenase, mitochondrial (Precursor) GN=ALDH2 OS=Leishmania tarentolae (Sauroleishmania tarentolae) PE=1 SV=1	1	--	PREDICTED: succinate-semialdehyde dehydrogenase, mitochondrial [Nasonia vitripennis]	Alanine, aspartate and glutamate metabolism (ko00250);; Butanoate metabolism (ko00650)	molecular function: catalytic activity (GO:0003824);; biological process: metabolic process (GO:0008152);; biological process: single-organism process (GO:0044699)
c73256.graph_c3	0.00395789	0.71301	up	--	--	--	--	--	--	--	--	--	--	--	--	--
c70238.graph_c4	0.00759219	0.865777	up	--	--	--	--	--	--	--	--	--	--	--	--	--
c42565.graph_c0	2.57e-13	9.23366	up	--	--	--	K10523|5.76874e-10|cbr:CBG09886|Cbr-bath-43; C. briggsae CBR-BATH-43 protein; K10523 speckle-type POZ protein (A)	--	--	BTB/POZ domain	--	1	--	PREDICTED: BTB/POZ and MATH domain-containing protein 5-like [Microplitis demolitor]	--	--
c72658.graph_c2	0.0055016	0.621617	up	[O]	Posttranslational modification, protein turnover, chaperones	--	K13963|1.14528e-137|nvi:100122505|serpin6; antichymotrypsin-2; K13963 serpin B (A)	[V]	Defense mechanisms	Serpin (serine protease inhibitor);; Serpin (serine protease inhibitor)	Serine protease inhibitor {ECO:0000312|EMBL:AAT35220.1} (Precursor) OS=Cyanea capillata (Lion&apos;s mane jellyfish) PE=1 SV=1	8	--	PREDICTED: ovalbumin-related protein X isoform X4 [Nasonia vitripennis]	--	--
c65204.graph_c0	0.0133462	0.54841	up	[R]	General function prediction only	--	--	[M]	Cell wall/membrane/envelope biogenesis	Ankyrin repeats (3 copies);; Ankyrin repeat;; Ankyrin repeats (many copies);; Ankyrin repeats (many copies);; Ankyrin repeat	Tankyrase OS=Drosophila melanogaster (Fruit fly) PE=1 SV=1	2	--	PREDICTED: ankyrin-3-like [Nasonia vitripennis]	--	--
c63357.graph_c0	4.36e-09	1.06499	up	[G]	Carbohydrate transport and metabolism	Molecular Function: magnesium ion binding (GO:0000287);; Biological Process: carbohydrate metabolic process (GO:0005975);; Molecular Function: intramolecular transferase activity, phosphotransferases (GO:0016868);;	K01835|0|nvi:100124235|phosphoglucomutase; K01835 phosphoglucomutase [EC:5.4.2.2] (A)	[G]	Carbohydrate transport and metabolism	Phosphoglucomutase/phosphomannomutase, alpha/beta/alpha domain I;; Phosphoglucomutase/phosphomannomutase, alpha/beta/alpha domain III;; Phosphoglucomutase/phosphomannomutase, alpha/beta/alpha domain II;; Phosphoglucomutase/phosphomannomutase, C-terminal domain	Phosphoglucomutase OS=Drosophila simulans (Fruit fly) PE=3 SV=1	1	--	PREDICTED: phosphoglucomutase [Nasonia vitripennis]	Glycolysis / Gluconeogenesis (ko00010);; Pentose phosphate pathway (ko00030);; Galactose metabolism (ko00052);; Purine metabolism (ko00230);; Starch and sucrose metabolism (ko00500);; Amino sugar and nucleotide sugar metabolism (ko00520)	molecular function: binding (GO:0005488);; biological process: metabolic process (GO:0008152);; molecular function: catalytic activity (GO:0003824)
c70504.graph_c0	0.000816156	0.611316	up	--	--	--	--	--	--	Ecdysteroid kinase;; Protein of unknown function (DUF1679);; Phosphotransferase enzyme family;; Ecdysteroid kinase	--	12	RNA processing and modification	PREDICTED: uncharacterized protein LOC102673031 [Apis dorsata]	--	--
c66993.graph_c0	0.00207848	0.56356	up	[O]	Posttranslational modification, protein turnover, chaperones	Molecular Function: hydrolase activity (GO:0016787);;	K11839|8.87345e-146|nvi:100119902|ubiquitin carboxyl-terminal hydrolase 8-like; K11839 ubiquitin carboxyl-terminal hydrolase 8 [EC:3.4.19.12] (A)	[O]	Posttranslational modification, protein turnover, chaperones	Ubiquitin carboxyl-terminal hydrolase;; Rhodanese-like domain	--	1	--	PREDICTED: ubiquitin carboxyl-terminal hydrolase 8-like isoform X1 [Nasonia vitripennis]	Endocytosis (ko04144)	molecular function: catalytic activity (GO:0003824);; biological process: metabolic process (GO:0008152)
c70561.graph_c2	0.00055046	0.8153	up	--	--	Biological Process: immune response (GO:0006955);; Biological Process: signal transduction (GO:0007165);; Cellular Component: membrane (GO:0016020);; Molecular Function: hydrolase activity (GO:0016787);; Biological Process: defense response to bacterium (GO:0042742);;	--	[T]	Signal transduction mechanisms	Leucine rich repeat;; Leucine Rich repeats (2 copies);; Leucine Rich Repeat;; Leucine rich repeat;; TIR domain;; TIR domain	Protein toll (Precursor) GN=Tl OS=Drosophila melanogaster (Fruit fly) PE=1 SV=1	263	--	PREDICTED: protein toll isoform X1 [Nasonia vitripennis]	--	biological process: immune system process (GO:0002376);; biological process: response to stimulus (GO:0050896);; biological process: cellular process (GO:0009987);; biological process: biological regulation (GO:0065007);; cellular component: membrane (GO:0016020);; molecular function: catalytic activity (GO:0003824);; biological process: metabolic process (GO:0008152);; biological process: multi-…
c69898.graph_c2	2.13e-06	1.16875	up	--	--	--	--	[T]	Signal transduction mechanisms	Fibroblast growth factor	--	8	--	PREDICTED: fibroblast growth factor 3-like [Nasonia vitripennis]	--	--
c51980.graph_c0	8.95e-107	4.15684	up	--	--	--	--	--	--	Pacifastin inhibitor (LCMII)	Protease inhibitor SGPI-2 (Precursor) OS=Schistocerca gregaria (Desert locust) PE=1 SV=1	--	--	PREDICTED: uncharacterized protein LOC100679212 [Nasonia vitripennis]	--	--
c60156.graph_c0	0.00335424	0.753871	up	--	--	--	--	--	--	--	--	--	--	--	--	--
c67031.graph_c0	9.65e-08	1.27867	up	--	--	Molecular Function: zinc ion binding (GO:0008270);;	--	--	--	Zinc finger, C3HC4 type (RING finger);; Chromatin assembly factor 1 complex p150 subunit, N-terminal	--	27	RNA processing and modification	PREDICTED: uncharacterized protein DDB_G0271670 [Nasonia vitripennis]	--	molecular function: binding (GO:0005488)
c62471.graph_c0	0.00247014	0.916718	up	--	--	--	K10456|0|nvi:100123910|kelch-like ECH-associated protein 1; K10456 kelch-like protein 19 (A)	[TR]	--	Kelch motif;; Kelch motif;; BTB And C-terminal Kelch;; Kelch motif;; Galactose oxidase, central domain;; Galactose oxidase, central domain;; BTB/POZ domain;; Kelch motif	Kelch-like protein diablo {ECO:0000250|UniProtKB:Q9VUU5} OS=Drosophila erecta (Fruit fly) PE=3 SV=1	1	RNA processing and modification	PREDICTED: kelch-like ECH-associated protein 1 isoform X3 [Harpegnathos saltator]	Ubiquitin mediated proteolysis (ko04120)	--
c71979.graph_c2	6.45e-07	0.826747	up	--	--	Molecular Function: small GTPase regulator activity (GO:0005083);; Molecular Function: GTPase activator activity (GO:0005096);; Biological Process: positive regulation of GTPase activity (GO:0043547);; Biological Process: regulation of small GTPase mediated signal transduction (GO:0051056);;	--	[T]	Signal transduction mechanisms	Rap/ran-GAP;; CNH domain	GTPase-activating protein DDB_G0291510 GN=DDB_G0291510 OS=Dictyostelium discoideum (Slime mold) PE=3 SV=1	64	--	PREDICTED: GTPase-activating Rap/Ran-GAP domain-like protein 3 [Microplitis demolitor]	--	molecular function: enzyme regulator activity (GO:0030234);; biological process: biological regulation (GO:0065007)
c72680.graph_c2	0.00338951	0.428512	up	--	--	Molecular Function: zinc ion binding (GO:0008270);;	K11968|0|nvi:100118236|protein ariadne-1-like; K11968 ariadne-1 (A)	[O]	Posttranslational modification, protein turnover, chaperones	IBR domain;; Protein kinase domain;; Protein tyrosine kinase;; Kinase-like	Protein ariadne-1 GN=ari-1 OS=Drosophila melanogaster (Fruit fly) PE=1 SV=2	1	--	PREDICTED: serine/threonine-protein kinase hippo-like [Nasonia vitripennis]	--	molecular function: binding (GO:0005488)
c71857.graph_c4	0.0417928	0.424622	up	--	--	--	--	--	--	--	--	--	--	--	--	--
c73853.graph_c0	9.04e-07	0.723879	up	--	--	--	--	[TR]	--	Plasma-membrane choline transporter;; Kelch motif;; Kelch motif;; Galactose oxidase, central domain;; BTB And C-terminal Kelch;; Galactose oxidase, central domain;; Kelch motif;; Kelch motif;; BTB/POZ domain;; BTB/POZ domain	Kelch-like protein diablo {ECO:0000250|UniProtKB:Q9VUU5} OS=Drosophila pseudoobscura pseudoobscura (Fruit fly) PE=3 SV=2	36	--	PREDICTED: kelch-like protein 18 [Microplitis demolitor]	--	--
c68510.graph_c0	0.0367255	1.09644	up	--	--	--	--	--	--	--	--	--	--	--	--	--
c70441.graph_c0	5.25e-05	1.89941	up	--	--	--	--	--	--	--	--	--	--	--	--	--
c71169.graph_c0	0.00462126	1.05194	up	--	--	--	--	--	--	--	--	230	--	PREDICTED: transcriptional regulator ATRX homolog isoform X4 [Nasonia vitripennis]	--	--
c66391.graph_c0	3.47e-06	0.797208	up	--	--	Molecular Function: ATP binding (GO:0005524);; Biological Process: ATP catabolic process (GO:0006200);; Cellular Component: integral component of membrane (GO:0016021);; Molecular Function: ATPase activity, coupled to transmembrane movement of substances (GO:0042626);; Biological Process: transmembrane transport (GO:0055085);;	K05676|2.14325e-95|nvi:100118065|ATP-binding cassette sub-family D member 1; K05676 ATP-binding cassette, subfamily D (ALD), member 2 (A)	[I]	Lipid transport and metabolism	ABC transporter	ABC transporter D family member 2 GN=abcD2 OS=Dictyostelium discoideum (Slime mold) PE=3 SV=1	22	--	PREDICTED: ATP-binding cassette sub-family D member 1 [Nasonia vitripennis]	ABC transporters (ko02010);; Peroxisome (ko04146)	molecular function: binding (GO:0005488);; biological process: metabolic process (GO:0008152);; biological process: cellular process (GO:0009987);; biological process: single-organism process (GO:0044699);; cellular component: membrane (GO:0016020);; cellular component: membrane part (GO:0044425);; molecular function: catalytic activity (GO:0003824);; molecular function: transporter activity (GO:…
c62493.graph_c0	2.88e-09	0.876054	up	--	--	--	--	--	--	--	--	7	RNA processing and modification	PREDICTED: uncharacterized protein LOC409096 [Apis mellifera]	--	--
c70495.graph_c0	2.92e-05	0.834004	up	--	--	Molecular Function: metal ion binding (GO:0046872);;	--	[R]	General function prediction only	LIM domain	LIM/homeobox protein Lhx3 GN=LHX3 OS=Halocynthia roretzi (Sea squirt) PE=2 SV=2	1	RNA processing and modification	PREDICTED: LIM/homeobox protein Lhx3-like [Nasonia vitripennis]	--	molecular function: binding (GO:0005488)
c72731.graph_c0	0.00420245	0.841944	up	--	--	--	--	--	--	Protein of unknown function (DUF2626)	--	--	--	--	--	--
c35878.graph_c0	0.00354981	1.1714	up	--	--	Molecular Function: peptidase activity (GO:0008233);;	--	[E]	Amino acid transport and metabolism	Trypsin	Chymotrypsin-2 OS=Vespa crabro (European hornet) PE=1 SV=1	10	RNA processing and modification	PREDICTED: serine protease 120 isoform X1 [Nasonia vitripennis]	--	molecular function: catalytic activity (GO:0003824);; biological process: metabolic process (GO:0008152)
c66943.graph_c0	1.45e-12	2.33255	up	[ER]	--	Biological Process: transport (GO:0006810);; Cellular Component: membrane (GO:0016020);;	--	[P]	Inorganic ion transport and metabolism	Sodium:solute symporter family;; Sodium:solute symporter family	Putative sodium-dependent multivitamin transporter GN=CG32669 OS=Drosophila melanogaster (Fruit fly) PE=2 SV=1	23	--	PREDICTED: sodium-coupled monocarboxylate transporter 2-like [Nasonia vitripennis]	--	biological process: localization (GO:0051179);; cellular component: membrane (GO:0016020)
c42376.graph_c0	0.00774269	0.824888	up	--	--	--	--	--	--	--	--	--	--	--	--	--
c72628.graph_c0	0.036355	0.333384	up	--	--	Cellular Component: integral component of membrane (GO:0016021);;	--	[R]	General function prediction only	LMBR1-like membrane protein;; Cilia BBSome complex subunit 10	LMBR1 domain-containing protein 2 homolog GN=GA20843 OS=Drosophila pseudoobscura pseudoobscura (Fruit fly) PE=3 SV=1	1	--	hypothetical protein SINV_05916 [Solenopsis invicta]	--	cellular component: membrane (GO:0016020);; cellular component: membrane part (GO:0044425)
c68020.graph_c2	0.00315865	0.885942	up	--	--	--	--	--	--	--	--	--	--	--	--	--
c71834.graph_c2	1.06e-10	1.17056	up	[R]	General function prediction only	--	--	[R]	General function prediction only	--	Transcriptional repressor cubitus interruptus GN=ci OS=Drosophila melanogaster (Fruit fly) PE=1 SV=2	197	RNA processing and modification	PREDICTED: nucleoprotein TPR [Nasonia vitripennis]	--	--
c68617.graph_c0	1.53e-07	1.66776	up	--	--	--	--	--	--	Acetyltransferase (GNAT) family;; Acetyltransferase (GNAT) family	--	--	--	PREDICTED: uncharacterized protein LOC103316401 [Nasonia vitripennis]	--	--
c70701.graph_c0	0.00316329	1.20921	up	--	--	--	--	--	--	--	--	--	--	--	--	--
c18003.graph_c0	0.045087	0.593936	up	[E]	Amino acid transport and metabolism	Molecular Function: carboxypeptidase activity (GO:0004180);; Molecular Function: metallopeptidase activity (GO:0008237);; Molecular Function: metal ion binding (GO:0046872);;	--	[S]	Function unknown	Zinc carboxypeptidase;; Carboxypeptidase activation peptide	Zinc carboxypeptidase A 1 (Precursor) GN=AGAP009593 OS=Anopheles gambiae (African malaria mosquito) PE=2 SV=3	1	--	PREDICTED: zinc carboxypeptidase-like [Nasonia vitripennis]	--	molecular function: catalytic activity (GO:0003824);; biological process: metabolic process (GO:0008152);; molecular function: binding (GO:0005488)
c69882.graph_c0	8.06e-05	1.59593	up	--	--	--	--	--	--	--	--	--	--	--	--	--
c69388.graph_c0	3.09e-05	1.24224	up	--	--	--	--	--	--	--	--	--	--	--	--	--
c73877.graph_c3	4.43e-23	1.39735	up	[L]	Replication, recombination and repair	--	--	[R]	General function prediction only	Integrase core domain;; Reverse transcriptase (RNA-dependent DNA polymerase);; Phosphoinositide 3-kinase family, accessory domain (PIK domain);; Phosphoinositide 3-kinase C2	Endonuclease GN=pol OS=Drosophila melanogaster (Fruit fly) PE=3 SV=1	2	--	putative gag-pol protein [Drosophila ananassae]	--	--
c72244.graph_c0	0.00872089	0.474401	up	--	--	--	--	--	--	--	--	--	--	--	--	--
c70885.graph_c2	0.029216	0.861176	up	--	--	--	--	--	--	--	--	--	--	--	--	--
c71054.graph_c5	0.000354774	2.04087	up	--	--	--	--	--	--	--	--	--	--	--	--	--
c61938.graph_c0	6.6e-29	2.36544	up	--	--	--	--	[R]	General function prediction only	Leucine rich repeat;; Leucine Rich repeats (2 copies);; Leucine rich repeat;; Leucine Rich Repeat;; Leucine Rich repeat	Protein slit C-product (Precursor) GN=sli OS=Drosophila melanogaster (Fruit fly) PE=1 SV=2	26	RNA processing and modification	PREDICTED: leucine-rich repeat neuronal protein 1-like [Nasonia vitripennis]	--	--
c70935.graph_c0	2.36e-08	0.873508	up	--	--	--	--	--	--	Myb-like DNA-binding domain	--	5	RNA processing and modification	PREDICTED: uncharacterized protein LOC100116678 isoform X2 [Nasonia vitripennis]	--	--
c69558.graph_c1	1.52e-07	1.03203	up	--	--	Molecular Function: phosphoric diester hydrolase activity (GO:0008081);; Biological Process: intracellular signal transduction (GO:0035556);;	K05860|2.74809e-49|nvi:100116596|1-phosphatidylinositol 4,5-bisphosphate phosphodiesterase epsilon-1-like; K05860 phosphatidylinositol phospholipase C, epsilon [EC:3.1.4.11] (A)	--	--	--	--	19	--	PREDICTED: 1-phosphatidylinositol 4,5-bisphosphate phosphodiesterase epsilon-1-like [Nasonia vitripennis]	Inositol phosphate metabolism (ko00562);; Phosphatidylinositol signaling system (ko04070)	molecular function: catalytic activity (GO:0003824);; biological process: metabolic process (GO:0008152);; biological process: cellular process (GO:0009987);; biological process: signaling (GO:0023052);; biological process: single-organism process (GO:0044699);; biological process: response to stimulus (GO:0050896);; biological process: biological regulation (GO:0065007)
c73781.graph_c0	0.00383832	0.48633	up	--	--	--	--	--	--	--	--	58	RNA processing and modification	PREDICTED: uncharacterized protein LOC103315580 [Nasonia vitripennis]	--	--
c71598.graph_c0	6.54e-08	2.50854	up	[E]	Amino acid transport and metabolism	--	K14206|3.46049e-77|nvi:100119964|peptide transporter family 1; K14206 solute carrier family 15 (oligopeptide transporter), member 1 (A)	[E]	Amino acid transport and metabolism	POT family	Peptide transporter family 1 GN=yin OS=Drosophila melanogaster (Fruit fly) PE=1 SV=2	1	--	PREDICTED: peptide transporter family 1 isoform X2 [Nasonia vitripennis]	--	--
c70651.graph_c0	0.00408624	0.770096	up	--	--	--	--	[R]	General function prediction only	Fibrinogen beta and gamma chains, C-terminal globular domain	Protein scabrous (Precursor) GN=sca OS=Drosophila melanogaster (Fruit fly) PE=2 SV=3	3	RNA processing and modification	PREDICTED: protein scabrous-like [Solenopsis invicta]	--	--
c59982.graph_c0	1.36e-20	10.9312	up	--	--	--	--	--	--	--	--	--	--	--	--	--
c72063.graph_c0	0.000111133	0.62357	up	--	--	--	--	--	--	--	--	--	--	--	--	--
c73426.graph_c1	0.00414891	0.418397	up	--	--	Molecular Function: ion channel activity (GO:0005216);; Biological Process: ion transport (GO:0006811);; Cellular Component: integral component of membrane (GO:0016021);; Cellular Component: intracellular part (GO:0044424);; Biological Process: transmembrane transport (GO:0055085);;	--	[C]	Energy production and conversion	Serendipity locus alpha protein (SRY-A);; Vinculin family;; Ion transport protein;; Polycystin cation channel	V-type proton ATPase subunit e GN=vha-17 OS=Caenorhabditis elegans PE=3 SV=2	104	RNA processing and modification	PREDICTED: serendipity locus protein alpha-like [Nasonia vitripennis]	--	molecular function: transporter activity (GO:0005215);; biological process: cellular process (GO:0009987);; biological process: single-organism process (GO:0044699);; biological process: localization (GO:0051179);; cellular component: membrane (GO:0016020);; cellular component: membrane part (GO:0044425);; cellular component: cell (GO:0005623);; cellular component: cell part (GO:0044464)
c71075.graph_c1	0.00432829	1.1503	up	--	--	--	--	--	--	Immunoglobulin domain;; Immunoglobulin V-set domain	--	--	--	PREDICTED: uncharacterized protein LOC105146913 [Acromyrmex echinatior]	--	--
c69265.graph_c1	0.000611384	0.718856	up	--	--	--	--	--	--	--	--	--	--	--	--	--
c72335.graph_c3	1.38e-09	1.31116	up	--	--	--	--	--	--	--	--	--	--	--	--	--
c73030.graph_c1	0.000986555	0.729228	up	--	--	Biological Process: macromolecule metabolic process (GO:0043170);; Biological Process: primary metabolic process (GO:0044238);;	--	--	--	Integrase core domain	--	2	--	hypothetical protein TcasGA2_TC016048 [Tribolium castaneum]	--	biological process: metabolic process (GO:0008152)
c72904.graph_c1	3.83e-06	0.686044	up	--	--	--	K14443|4.62076e-109|ame:100578925|protein Tob1-like; K14443 protein Tob/BTG (A)	[TR]	--	BTG family	BTG family protein GN=btg OS=Dictyostelium discoideum (Slime mold) PE=3 SV=1	1	RNA processing and modification	PREDICTED: hypothetical protein LOC100648816 [Bombus terrestris]	RNA degradation (ko03018)	--
c72367.graph_c3	0.00179381	0.501882	up	--	--	--	--	[S]	Function unknown	Otopetrin	--	3	RNA processing and modification	PREDICTED: uncharacterized protein LOC100121483 isoform X11 [Nasonia vitripennis]	--	--
c42375.graph_c0	6.99e-33	7.77367	up	--	--	--	--	--	--	--	--	--	--	--	--	--
c55326.graph_c0	0.0260944	1.15868	up	[V]	Defense mechanisms	--	--	[Q]	Secondary metabolites biosynthesis, transport and catabolism	ABC transporter;; ABC transporter transmembrane region	Probable multidrug resistance-associated protein lethal(2)03659 GN=l(2)03659 OS=Drosophila melanogaster (Fruit fly) PE=2 SV=3	11	--	PREDICTED: probable multidrug resistance-associated protein lethal(2)03659 isoform X2 [Nasonia vitripennis]	--	--
c72537.graph_c0	2.25e-06	0.978716	up	--	--	--	--	--	--	--	--	--	--	--	--	--
c73840.graph_c0	0.0140806	0.851692	up	--	--	--	--	--	--	--	--	--	--	--	--	--
c72696.graph_c3	3.6e-10	0.981506	up	[M]	Cell wall/membrane/envelope biogenesis	Molecular Function: glutamine-fructose-6-phosphate transaminase (isomerizing) activity (GO:0004360);; Biological Process: carbohydrate biosynthetic process (GO:0016051);; Molecular Function: carbohydrate binding (GO:0030246);;	K00820|0|nvi:100122547|Gfat1; glutamine--fructose-6-phosphate aminotransferase [isomerizing] 2; K00820 glucosamine--fructose-6-phosphate aminotransferase (isomerizing) [EC:2.6.1.16] (A)	[M]	Cell wall/membrane/envelope biogenesis	SIS domain	--	1	--	PREDICTED: glutamine--fructose-6-phosphate aminotransferase [isomerizing] 2 isoform X2 [Nasonia vitripennis]	Alanine, aspartate and glutamate metabolism (ko00250);; Amino sugar and nucleotide sugar metabolism (ko00520)	molecular function: catalytic activity (GO:0003824);; biological process: metabolic process (GO:0008152);; biological process: single-organism process (GO:0044699);; molecular function: binding (GO:0005488)
c71863.graph_c1	3.32e-14	1.42837	up	[P]	Inorganic ion transport and metabolism	Biological Process: sulfate transport (GO:0008272);; Molecular Function: sulfate transmembrane transporter activity (GO:0015116);; Cellular Component: integral component of membrane (GO:0016021);;	K14708|0|tca:661007|sodium-independent sulfate anion transporter; K14708 solute carrier family 26 (sodium-independent sulfate anion transporter), member 11 (A)	[P]	Inorganic ion transport and metabolism	Sulfate transporter N-terminal domain with GLY motif;; Sulfate transporter family;; STAS domain	Sulfate permease family protein 3 GN=sulp-3 OS=Caenorhabditis elegans PE=2 SV=3	1	--	PREDICTED: sodium-independent sulfate anion transporter isoform X4 [Tribolium castaneum]	--	biological process: single-organism process (GO:0044699);; biological process: localization (GO:0051179);; molecular function: transporter activity (GO:0005215);; biological process: cellular process (GO:0009987);; cellular component: membrane (GO:0016020);; cellular component: membrane part (GO:0044425)
c70580.graph_c1	1.43e-11	1.17416	up	--	--	--	--	[S]	Function unknown	PDZ domain (Also known as DHR or GLGF)	Disks large 1 tumor suppressor protein GN=dlg1 OS=Drosophila melanogaster (Fruit fly) PE=1 SV=2	37	--	PREDICTED: serine/threonine-protein kinase HSL1-like [Nasonia vitripennis]	--	--
c73635.graph_c1	0.000950273	0.527821	up	--	--	--	--	--	--	--	--	--	--	--	--	--
c72996.graph_c1	1.12e-15	2.14661	up	--	--	--	--	--	--	--	--	48	RNA processing and modification	--	--	--
c71852.graph_c8	9.52e-07	0.935791	up	--	--	--	--	--	--	--	--	--	--	--	--	--
c72002.graph_c2	0.0172529	0.423819	up	--	--	Cellular Component: intracellular (GO:0005622);; Biological Process: signal transduction (GO:0007165);;	K07526|0|nvi:100123637|SLIT-ROBO Rho GTPase-activating protein 1-like; K07526 SLIT-ROBO Rho GTPase activating protein (A)	[Z]	Cytoskeleton	RhoGAP domain;; Fes/CIP4, and EFC/F-BAR homology domain;; SH3 domain;; Variant SH3 domain;; Variant SH3 domain	Rho GTPase-activating protein gacJJ GN=gacJJ OS=Dictyostelium discoideum (Slime mold) PE=3 SV=1	699	--	PREDICTED: SLIT-ROBO Rho GTPase-activating protein 1-like isoform X2 [Nasonia vitripennis]	--	cellular component: cell (GO:0005623);; cellular component: cell part (GO:0044464);; biological process: cellular process (GO:0009987);; biological process: response to stimulus (GO:0050896);; biological process: biological regulation (GO:0065007)
c67560.graph_c0	0.0210443	1.16649	up	[P]	Inorganic ion transport and metabolism	Molecular Function: sulfate transmembrane transporter activity (GO:0015116);; Cellular Component: membrane (GO:0016020);; Biological Process: single-organism transport (GO:0044765);;	K14453|0|nvi:100118158|solute carrier family 26 member 10-like; K14453 solute carrier family 26, other (A)	[P]	Inorganic ion transport and metabolism	Sulfate transporter family;; Sulfate transporter N-terminal domain with GLY motif;; STAS domain	Sulfate permease family protein 3 GN=sulp-3 OS=Caenorhabditis elegans PE=2 SV=3	18	--	PREDICTED: solute carrier family 26 member 10-like isoform X3 [Nasonia vitripennis]	--	molecular function: transporter activity (GO:0005215);; biological process: cellular process (GO:0009987);; biological process: single-organism process (GO:0044699);; biological process: localization (GO:0051179);; cellular component: membrane (GO:0016020)
c72865.graph_c1	0.000361801	0.710481	up	--	--	--	--	--	--	--	--	--	--	--	--	--
c17419.graph_c0	0.0012464	1.82557	up	--	--	--	--	--	--	--	--	--	--	--	--	--
c70554.graph_c1	0.0065927	0.420295	up	[RTKL]	--	--	K05110|0|nvi:100122986|ephrin type-B receptor 1-B; K05110 Eph receptor B1 [EC:2.7.10.1] (A)	[T]	Signal transduction mechanisms	Protein tyrosine kinase;; Ephrin receptor ligand binding domain;; Protein kinase domain;; Fibronectin type III domain;; Ephrin type-A receptor 2 transmembrane domain;; SAM domain (Sterile alpha motif);; SAM domain (Sterile alpha motif)	Ephrin receptor 1 (Precursor) GN=vab-1 OS=Caenorhabditis elegans PE=1 SV=1	12	--	PREDICTED: ephrin type-B receptor 1 isoform X3 [Nasonia vitripennis]	--	--
c72422.graph_c4	0.000132415	0.72142	up	--	--	--	--	--	--	--	--	--	--	--	--	--
c73208.graph_c1	1.99e-05	1.02102	up	--	--	--	--	--	--	--	--	3377	RNA processing and modification	PREDICTED: uncharacterized protein LOC100678946 isoform X2 [Nasonia vitripennis]	--	--
c72268.graph_c1	1.96e-05	0.619784	up	--	--	--	--	[R]	General function prediction only	C2 domain;; C2 domain	Synaptotagmin-1 GN=SYT1 OS=Aplysia californica (California sea hare) PE=1 SV=2	67	--	PREDICTED: extended synaptotagmin-1 [Nasonia vitripennis]	--	--
c42670.graph_c0	0.000280992	1.02001	up	--	--	--	--	--	--	Pigment-dispersing hormone (PDH)	Pigment-dispersing hormone (Precursor) GN=PDH2 OS=Litopenaeus vannamei (Whiteleg shrimp) PE=2 SV=2	21	RNA processing and modification	pigment-dispersing factor precursor [Nasonia vitripennis]	--	--
c69216.graph_c1	0.00775309	0.722269	up	--	--	Molecular Function: metal ion binding (GO:0046872);;	--	--	--	--	Protein disconnected GN=disco OS=Drosophila melanogaster (Fruit fly) PE=1 SV=2	77	--	PREDICTED: zinc finger protein basonuclin-2-like [Nasonia vitripennis]	--	molecular function: binding (GO:0005488)
c69994.graph_c0	0.0244779	0.329814	up	--	--	Molecular Function: binding (GO:0005488);;	K17598|0|nvi:100123872|filaggrin-like; K17598 synaptotagmin-like protein (A)	[TU]	--	C2 domain;; Leucine Rich repeats (2 copies);; Leucine Rich Repeat	Synaptotagmin-1 GN=snt-1 OS=Caenorhabditis elegans PE=2 SV=1	1	--	PREDICTED: filaggrin-like [Nasonia vitripennis]	--	molecular function: binding (GO:0005488)
c72374.graph_c2	1.81e-05	0.65677	up	--	--	--	K09212|2.93232e-32|nvi:100115031|Krueppel-like factor 7; K09212 krueppel-like factor, other (A)	--	--	--	--	57	RNA processing and modification	PREDICTED: uncharacterized protein LOC105198843 [Solenopsis invicta]	--	--
c72793.graph_c0	1.36e-08	0.93505	up	--	--	Molecular Function: calcium channel activity (GO:0005262);; Cellular Component: integral component of membrane (GO:0016021);; Biological Process: calcium ion transmembrane transport (GO:0070588);;	K05328|0|nvi:100121718|TRP; transient receptor potential protein; K05328 transient receptor potential cation channel subfamily C, invertebrate (A)	[PT]	--	Ion transport protein;; Transient receptor ion channel II;; Ankyrin repeats (3 copies);; Ankyrin repeat;; Ankyrin repeat;; Ankyrin repeats (many copies);; Cytochrome b5-like Heme/Steroid binding domain	Transient receptor potential protein GN=trp OS=Drosophila melanogaster (Fruit fly) PE=1 SV=3	99	--	PREDICTED: transient receptor potential protein [Nasonia vitripennis]	Phototransduction - fly (ko04745)	molecular function: transporter activity (GO:0005215);; biological process: cellular process (GO:0009987);; biological process: single-organism process (GO:0044699);; biological process: localization (GO:0051179);; cellular component: membrane (GO:0016020);; cellular component: membrane part (GO:0044425)
c52066.graph_c0	9.44e-24	9.96808	up	--	--	--	--	--	--	Insect pheromone-binding family, A10/OS-D	--	--	--	PREDICTED: ejaculatory bulb-specific protein 3-like [Microplitis demolitor]	--	--
c69946.graph_c0	4.91e-08	0.806553	up	--	--	--	--	--	--	--	--	--	--	PREDICTED: uncharacterized protein LOC100122499 [Nasonia vitripennis]	--	--
c51246.graph_c0	0.00483216	1.40454	up	--	--	--	--	--	--	--	--	18	RNA processing and modification	--	--	--
c59967.graph_c1	2.99e-22	2.14778	up	--	--	--	--	[I]	Lipid transport and metabolism	Histidine phosphatase superfamily (branch 2)	Venom acid phosphatase Acph-1 (Precursor) OS=Apis mellifera (Honeybee) PE=1 SV=1	10	RNA processing and modification	PREDICTED: prostatic acid phosphatase-like [Nasonia vitripennis]	--	--
c73654.graph_c3	3.15e-13	1.1626	up	[RTKL]	--	Molecular Function: transmembrane receptor protein tyrosine kinase activity (GO:0004714);; Molecular Function: ATP binding (GO:0005524);; Biological Process: protein phosphorylation (GO:0006468);; Biological Process: transmembrane receptor protein tyrosine kinase signaling pathway (GO:0007169);; Biological Process: multicellular organismal development (GO:0007275);; Cellular Component: integral c…	K04361|0|nvi:100118970|Egfr, Top; epidermal growth factor receptor; K04361 epidermal growth factor receptor [EC:2.7.10.1] (A)	[T]	Signal transduction mechanisms	Protein tyrosine kinase;; Protein kinase domain;; Growth factor receptor domain IV;; Furin-like cysteine rich region	Epidermal growth factor receptor GN=Egfr OS=Apis mellifera (Honeybee) PE=2 SV=1	175	--	PREDICTED: epidermal growth factor receptor isoform X3 [Nasonia vitripennis]	MAPK signaling pathway - fly (ko04013);; FoxO signaling pathway (ko04068);; Endocytosis (ko04144);; Dorso-ventral axis formation (ko04320)	molecular function: catalytic activity (GO:0003824);; molecular function: receptor activity (GO:0004872);; molecular function: molecular transducer activity (GO:0060089);; biological process: metabolic process (GO:0008152);; biological process: cellular process (GO:0009987);; biological process: signaling (GO:0023052);; biological process: single-organism process (GO:0044699);; biological process…
c70456.graph_c1	1.08e-05	1.32298	up	--	--	--	--	--	--	--	--	120	--	PREDICTED: fukutin-related protein isoform X1 [Nasonia vitripennis]	--	--
c72241.graph_c0	0.00555551	1.41644	up	--	--	--	--	--	--	--	--	--	--	--	--	--
c68972.graph_c0	0.00865939	0.413581	up	--	--	Biological Process: transport (GO:0006810);; Cellular Component: integral component of membrane (GO:0016021);;	K15104|1.52728e-163|nvi:100121662|mitochondrial 2-oxoglutarate/malate carrier protein-like; K15104 solute carrier family 25 (mitochondrial oxoglutarate transporter), member 11 (A)	[C]	Energy production and conversion	Mitochondrial carrier protein;; Mitochondrial carrier protein;; Mitochondrial carrier protein	Probable mitochondrial 2-oxoglutarate/malate carrier protein GN=ucpC OS=Dictyostelium discoideum (Slime mold) PE=3 SV=1	1	--	PREDICTED: mitochondrial 2-oxoglutarate/malate carrier protein-like isoform X2 [Nasonia vitripennis]	--	biological process: localization (GO:0051179);; cellular component: membrane (GO:0016020);; cellular component: membrane part (GO:0044425)
c67522.graph_c0	0.000715996	1.70498	up	[R]	General function prediction only	--	--	[I]	Lipid transport and metabolism	alpha/beta hydrolase fold;; Alpha/beta hydrolase family;; Alpha/beta hydrolase family;; helix-turn-helix, Psq domain	Lipase 1 (Precursor) GN=Lip1 OS=Drosophila melanogaster (Fruit fly) PE=2 SV=2	1	--	PREDICTED: gastric triacylglycerol lipase-like [Nasonia vitripennis]	--	--
c73118.graph_c1	1.6e-05	0.636211	up	[R]	General function prediction only	Cellular Component: integral component of membrane (GO:0016021);;	--	[R]	General function prediction only	Domain of unknown function (DUF1736);; TPR repeat;; Tetratricopeptide repeat;; Tetratricopeptide repeat;; Tetratricopeptide repeat;; Tetratricopeptide repeat;; Tetratricopeptide repeat	Transmembrane and TPR repeat-containing protein CG4050 GN=CG4050 OS=Drosophila melanogaster (Fruit fly) PE=2 SV=1	227	--	PREDICTED: transmembrane and TPR repeat-containing protein 1-like [Bombus terrestris]	--	cellular component: membrane (GO:0016020);; cellular component: membrane part (GO:0044425)
c65462.graph_c1	0.0112732	1.43622	up	--	--	--	--	--	--	--	--	--	--	--	--	--
c73938.graph_c2	0.00235003	0.534002	up	--	--	--	--	--	--	Fibronectin type III domain	--	4	RNA processing and modification	PREDICTED: uncharacterized protein LOC100679723 isoform X6 [Nasonia vitripennis]	--	--
c56015.graph_c0	4.72e-07	0.825008	up	--	--	--	--	--	--	--	--	--	--	--	--	--
c71852.graph_c0	1.68e-15	1.64508	up	[IQR]	--	Molecular Function: oxidoreductase activity (GO:0016491);; Biological Process: oxidation-reduction process (GO:0055114);;	--	[Q]	Secondary metabolites biosynthesis, transport and catabolism	short chain dehydrogenase;; Enoyl-(Acyl carrier protein) reductase;; KR domain;; NAD dependent epimerase/dehydratase family	L-xylulose reductase {ECO:0000250|UniProtKB:Q7Z4W1} OS=Caenorhabditis elegans PE=1 SV=2	1	--	PREDICTED: peroxisomal hydratase-dehydrogenase-epimerase [Nasonia vitripennis]	--	molecular function: catalytic activity (GO:0003824);; biological process: metabolic process (GO:0008152);; biological process: single-organism process (GO:0044699)
c69670.graph_c1	4.03e-05	0.772635	up	--	--	--	--	--	--	--	--	--	--	--	--	--
c72696.graph_c5	7.72e-05	0.76286	up	--	--	--	--	--	--	--	--	--	--	--	--	--
c71401.graph_c1	0.0220341	1.30799	up	--	--	--	--	--	--	--	--	--	--	--	--	--
c70033.graph_c5	0.0121833	0.773574	up	--	--	--	--	--	--	--	--	2	RNA processing and modification	PREDICTED: putative transcription factor SOX-15 [Nasonia vitripennis]	--	--
c72391.graph_c3	0.00174991	0.447057	up	--	--	--	--	[BD]	--	DDE superfamily endonuclease;; helix-turn-helix, Psq domain;; Tc5 transposase DNA-binding domain	--	1	--	PREDICTED: uncharacterized protein LOC100680303 [Nasonia vitripennis]	--	--
c71838.graph_c1	4.2e-24	1.82019	up	[R]	General function prediction only	Molecular Function: hydrolase activity, acting on ester bonds (GO:0016788);;	--	[I]	Lipid transport and metabolism	Partial alpha/beta-hydrolase lipase region;; Alpha/beta hydrolase family;; alpha/beta hydrolase fold	Lipase 3 (Precursor) GN=Lip3 OS=Drosophila melanogaster (Fruit fly) PE=2 SV=1	1	--	PREDICTED: lipase 3-like [Nasonia vitripennis]	--	molecular function: catalytic activity (GO:0003824);; biological process: metabolic process (GO:0008152)
c70721.graph_c0	1.39e-07	0.835161	up	[T]	Signal transduction mechanisms	Molecular Function: G-protein coupled receptor activity (GO:0004930);; Biological Process: G-protein coupled receptor signaling pathway (GO:0007186);; Cellular Component: integral component of membrane (GO:0016021);; Biological Process: phosphatidylinositol dephosphorylation (GO:0046856);;	K01106|0|nvi:100123979|inositol polyphosphate 5-phosphatase K-like; K01106 inositol-1,4,5-trisphosphate 5-phosphatase [EC:3.1.3.56] (A)	[E]	Amino acid transport and metabolism	7 transmembrane receptor (Secretin family);; Endonuclease/Exonuclease/phosphatase family;; Trypsin	Serine proteinase stubble catalytic chain GN=Sb OS=Drosophila melanogaster (Fruit fly) PE=2 SV=2	1	--	PREDICTED: inositol polyphosphate 5-phosphatase K-like isoform X1 [Nasonia vitripennis]	Inositol phosphate metabolism (ko00562);; Phosphatidylinositol signaling system (ko04070)	molecular function: receptor activity (GO:0004872);; molecular function: molecular transducer activity (GO:0060089);; biological process: cellular process (GO:0009987);; biological process: signaling (GO:0023052);; biological process: single-organism process (GO:0044699);; biological process: response to stimulus (GO:0050896);; biological process: biological regulation (GO:0065007);; cellular com…
c67738.graph_c0	1.57e-07	1.03092	up	[R]	General function prediction only	Cellular Component: integral component of membrane (GO:0016021);; Biological Process: transmembrane transport (GO:0055085);;	--	[PT]	--	Sodium/calcium exchanger protein;; Zinc finger, C2H2 type;; Zinc-finger double domain;; Zinc-finger of C2H2 type;; Zinc-finger double-stranded RNA-binding;; C2H2-type zinc finger;; Ras family;; Miro-like protein	Probable sodium/potassium/calcium exchanger CG1090 GN=CG1090 OS=Drosophila melanogaster (Fruit fly) PE=2 SV=3	2	--	PREDICTED: LOW QUALITY PROTEIN: sodium/potassium/calcium exchanger 3-like [Nasonia vitripennis]	--	cellular component: membrane (GO:0016020);; cellular component: membrane part (GO:0044425);; biological process: cellular process (GO:0009987);; biological process: single-organism process (GO:0044699);; biological process: localization (GO:0051179)
c69572.graph_c0	0.00401883	1.20488	up	--	--	Cellular Component: viral capsid (GO:0019028);;	--	--	--	Chitin binding domain;; Chitin binding domain	--	1	RNA processing and modification	PREDICTED: uncharacterized protein LOC100118714 [Nasonia vitripennis]	--	cellular component: virion (GO:0019012);; cellular component: virion part (GO:0044423)
c65581.graph_c0	4.46e-244	8.19295	up	[Q]	Secondary metabolites biosynthesis, transport and catabolism	--	--	[I]	Lipid transport and metabolism	Male sterility protein;; Male sterility protein;; NAD dependent epimerase/dehydratase family;; 3-beta hydroxysteroid dehydrogenase/isomerase family	Putative fatty acyl-CoA reductase CG5065 {ECO:0000250|UniProtKB:Q922J9, ECO:0000312|EMBL:AAF57974.1} GN=CG5065 OS=Drosophila melanogaster (Fruit fly) PE=3 SV=1	1	--	PREDICTED: fatty acyl-CoA reductase 1-like [Nasonia vitripennis]	--	--
c69241.graph_c0	9.28e-05	0.726847	up	[K]	Transcription	Molecular Function: DNA binding (GO:0003677);; Molecular Function: metal ion binding (GO:0046872);;	K09378|0|nvi:100116002|zinc finger homeobox protein 4; K09378 AT-binding transcription factor 1 (A)	[R]	General function prediction only	Homeobox domain;; C2H2-type zinc finger;; Zinc finger, C2H2 type;; Homeobox KN domain;; C2H2-type zinc-finger domain;; Zinc-finger of C2H2 type;; Zinc finger, C2H2 type;; Homeobox domain;; Zinc finger, C2H2 type;; Drought induced 19 protein (Di19), zinc-binding;; C2H2-type zinc finger;; Zinc finger, C2H2 type	Zinc finger protein 2 GN=zfh2 OS=Drosophila melanogaster (Fruit fly) PE=1 SV=2	607	--	PREDICTED: zinc finger homeobox protein 4 [Nasonia vitripennis]	--	molecular function: binding (GO:0005488)
c73688.graph_c0	1.47e-10	1.15799	up	[R]	General function prediction only	Molecular Function: GTPase activity (GO:0003924);; Molecular Function: sphingomyelin phosphodiesterase activity (GO:0004767);; Molecular Function: GTP binding (GO:0005525);; Biological Process: GTP catabolic process (GO:0006184);; Biological Process: small GTPase mediated signal transduction (GO:0007264);; Cellular Component: membrane (GO:0016020);;	K07841|1.67101e-116|nvi:100119558|GTP-binding protein Di-Ras2; K07841 DIRAS family, GTP-binding Ras-like 2 (A)	[R]	General function prediction only	Ras family;; Miro-like protein;; ADP-ribosylation factor family	Ras-related protein Rap-1 GN=rap-1 OS=Caenorhabditis elegans PE=3 SV=1	37	--	PREDICTED: GTP-binding protein Di-Ras2 [Nasonia vitripennis]	--	molecular function: catalytic activity (GO:0003824);; biological process: metabolic process (GO:0008152);; molecular function: binding (GO:0005488);; biological process: cellular process (GO:0009987);; biological process: single-organism process (GO:0044699);; biological process: signaling (GO:0023052);; biological process: response to stimulus (GO:0050896);; biological process: biological regula…
c71190.graph_c1	0.0366869	0.358174	up	--	--	--	--	[R]	General function prediction only	Reverse transcriptase (RNA-dependent DNA polymerase)	Endonuclease (Fragment) OS=Popillia japonica (Japanese beetle) PE=3 SV=1	4	--	reverse transcriptase [Anopheles gambiae]	--	--
c70028.graph_c2	0.0347591	0.845878	up	--	--	--	--	--	--	--	--	--	--	PREDICTED: uncharacterized protein LOC100680003 [Nasonia vitripennis]	--	--
c72794.graph_c0	0.0325136	1.36951	up	--	--	--	--	--	--	--	--	--	--	--	--	--
c69391.graph_c0	0.00713721	0.465335	up	[H]	Coenzyme transport and metabolism	Biological Process: isoprenoid biosynthetic process (GO:0008299);; Molecular Function: transferase activity (GO:0016740);;	K00787|0|nvi:100120871|farnesyl pyrophosphate synthase; K00787 farnesyl diphosphate synthase [EC:2.5.1.1 2.5.1.10] (A)	[H]	Coenzyme transport and metabolism	RNA recognition motif. (a.k.a. RRM, RBD, or RNP domain);; Polyprenyl synthetase	Farnesyl diphosphate synthase GN=fps OS=Dictyostelium discoideum (Slime mold) PE=2 SV=1	1	--	PREDICTED: farnesyl pyrophosphate synthase [Nasonia vitripennis]	Terpenoid backbone biosynthesis (ko00900)	biological process: metabolic process (GO:0008152);; biological process: cellular process (GO:0009987);; biological process: single-organism process (GO:0044699);; molecular function: catalytic activity (GO:0003824)
c67069.graph_c0	5.07e-16	3.04176	up	--	--	Molecular Function: transferase activity, transferring glycosyl groups (GO:0016757);;	--	[GC]	--	UDP-glucoronosyl and UDP-glucosyl transferase;; UDP-glucoronosyl and UDP-glucosyl transferase	Putative UDP-glucuronosyltransferase ugt-50 (Precursor) GN=ugt-50 OS=Caenorhabditis elegans PE=1 SV=2	60	--	PREDICTED: UDP-glucuronosyltransferase 1-8-like [Harpegnathos saltator]	--	molecular function: catalytic activity (GO:0003824);; biological process: metabolic process (GO:0008152)
c72772.graph_c0	0.00153498	0.61222	up	--	--	--	--	--	--	--	--	1	--	PREDICTED: serine/arginine repetitive matrix protein 2-like [Nasonia vitripennis]	--	--
c73321.graph_c2	9.21e-11	1.01877	up	[R]	General function prediction only	--	--	--	--	--	ADP-ribosylation factor-like protein 3 GN=arl-3 OS=Caenorhabditis elegans PE=1 SV=1	14	RNA processing and modification	PREDICTED: uncharacterized protein LOC100124103 [Nasonia vitripennis]	--	--
c70866.graph_c1	0.0451506	0.382655	up	--	--	--	--	--	--	--	--	--	--	--	--	--
c71363.graph_c4	4.4e-09	1.79463	up	[M]	Cell wall/membrane/envelope biogenesis	--	K01446|3.67367e-58|nvi:100119638|peptidoglycan-recognition protein LC-like; K01446 N-acetylmuramoyl-L-alanine amidase [EC:3.5.1.28] (A)	--	--	N-acetylmuramoyl-L-alanine amidase	Peptidoglycan-recognition protein SC2 (Precursor) GN=PGRP-SC2 OS=Drosophila simulans (Fruit fly) PE=3 SV=1	19	--	PREDICTED: peptidoglycan-recognition protein LD-like isoform X5 [Nasonia vitripennis]	--	--
c63372.graph_c0	0.000453586	0.682704	up	[O]	Posttranslational modification, protein turnover, chaperones	Molecular Function: peptide-methionine (S)-S-oxide reductase activity (GO:0008113);; Biological Process: oxidation-reduction process (GO:0055114);;	K07304|7.00501e-104|ame:409097|MsrA, GB10196; methionine sulphoxide reductase A; K07304 peptide-methionine (S)-S-oxide reductase [EC:1.8.4.11] (A)	[O]	Posttranslational modification, protein turnover, chaperones	Peptide methionine sulfoxide reductase	Peptide methionine sulfoxide reductase GN=Eip71CD OS=Drosophila melanogaster (Fruit fly) PE=2 SV=2	19	--	PREDICTED: peptide methionine sulfoxide reductase isoform X1 [Solenopsis invicta]	--	molecular function: catalytic activity (GO:0003824);; biological process: metabolic process (GO:0008152);; biological process: single-organism process (GO:0044699)
c70527.graph_c1	0.00271511	0.952677	up	--	--	Molecular Function: serotonin receptor activity (GO:0004993);; Cellular Component: integral component of plasma membrane (GO:0005887);; Biological Process: serotonin receptor signaling pathway (GO:0007210);;	K04153|1.98284e-165|nvi:100120283|putative serotonin receptor; K04153 5-hydroxytryptamine receptor 1 (A)	[R]	General function prediction only	7 transmembrane receptor (rhodopsin family);; Serpentine type 7TM GPCR chemoreceptor Srsx	5-hydroxytryptamine receptor OS=Heliothis virescens (Tobacco budworm moth) PE=2 SV=1	3	--	PREDICTED: 5-hydroxytryptamine receptor [Nasonia vitripennis]	Neuroactive ligand-receptor interaction (ko04080)	molecular function: receptor activity (GO:0004872);; molecular function: molecular transducer activity (GO:0060089);; biological process: cellular process (GO:0009987);; biological process: signaling (GO:0023052);; biological process: single-organism process (GO:0044699);; biological process: response to stimulus (GO:0050896);; biological process: biological regulation (GO:0065007);; cellular com…
c67037.graph_c0	2.78e-05	1.90547	up	--	--	--	--	--	--	--	--	92	RNA processing and modification	PREDICTED: uncharacterized protein LOC100680378 isoform X1 [Nasonia vitripennis]	--	--
c70009.graph_c3	0.000121325	0.704022	up	--	--	--	--	--	--	--	--	--	--	--	--	--
c73434.graph_c7	0.000845853	0.910673	up	--	--	--	--	--	--	--	--	6	RNA processing and modification	PREDICTED: uncharacterized protein LOC100122353 isoform X3 [Nasonia vitripennis]	--	--
c70673.graph_c3	0.0242425	0.646314	up	[V]	Defense mechanisms	Molecular Function: ATP binding (GO:0005524);; Biological Process: ATP catabolic process (GO:0006200);; Cellular Component: integral component of membrane (GO:0016021);; Molecular Function: ATPase activity (GO:0016887);;	--	[Q]	Secondary metabolites biosynthesis, transport and catabolism	ABC transporter;; AAA domain;; Protein of unknown function, DUF258;; Protein of unknown function (DUF1602)	ABC transporter G family member 1 GN=abcG1 OS=Dictyostelium discoideum (Slime mold) PE=3 SV=1	4	--	PREDICTED: ATP-binding cassette sub-family G member 4 [Nasonia vitripennis]	--	molecular function: binding (GO:0005488);; biological process: metabolic process (GO:0008152);; biological process: cellular process (GO:0009987);; biological process: single-organism process (GO:0044699);; cellular component: membrane (GO:0016020);; cellular component: membrane part (GO:0044425);; molecular function: catalytic activity (GO:0003824)
c69160.graph_c0	0.00836576	0.477026	up	[Q]	Secondary metabolites biosynthesis, transport and catabolism	--	--	[I]	Lipid transport and metabolism	Male sterility protein;; Male sterility protein;; NAD dependent epimerase/dehydratase family;; 3-beta hydroxysteroid dehydrogenase/isomerase family;; Polysaccharide biosynthesis protein	Putative fatty acyl-CoA reductase CG5065 {ECO:0000250|UniProtKB:Q922J9, ECO:0000312|EMBL:AAF57974.1} GN=CG5065 OS=Drosophila melanogaster (Fruit fly) PE=3 SV=1	1	--	PREDICTED: fatty acyl-CoA reductase 1-like [Nasonia vitripennis]	--	--
c70632.graph_c0	0.00661186	0.434538	up	--	--	--	--	[S]	Function unknown	BTB/POZ domain;; BTB And C-terminal Kelch	Kelch-like protein 8 GN=kel-8 OS=Caenorhabditis elegans PE=1 SV=1	1	--	PREDICTED: BTB/POZ domain-containing protein At2g30600-like [Nasonia vitripennis]	--	--
c42397.graph_c0	8.11e-05	0.634748	up	[TZDR]	--	Molecular Function: calcium ion binding (GO:0005509);;	--	[T]	Signal transduction mechanisms	EF hand;; EF-hand domain pair;; EF-hand domain pair;; EF-hand domain;; EF hand;; Cytoskeletal-regulatory complex EF hand	Troponin C, isoform 1 GN=TpnC41C OS=Drosophila melanogaster (Fruit fly) PE=2 SV=2	1	RNA processing and modification	PREDICTED: troponin C, isoform 1-like [Harpegnathos saltator]	--	molecular function: binding (GO:0005488)
c73475.graph_c2	0.000136367	0.655939	up	--	--	Biological Process: transport (GO:0006810);; Cellular Component: integral component of membrane (GO:0016021);;	--	[W]	Extracellular structures	PDZ domain (Also known as DHR or GLGF)	Syntrophin-1 OS=Caenorhabditis elegans PE=1 SV=1	61	RNA processing and modification	PREDICTED: gamma-1-syntrophin [Nasonia vitripennis]	--	biological process: localization (GO:0051179);; cellular component: membrane (GO:0016020);; cellular component: membrane part (GO:0044425)
c72037.graph_c1	0.0448561	0.310285	up	--	--	--	--	--	--	Domain of unknown function (DUF4594)	--	6	RNA processing and modification	PREDICTED: dentin sialophosphoprotein-like isoform X1 [Nasonia vitripennis]	--	--
c72414.graph_c3	4.58e-13	1.22006	up	[Q]	Secondary metabolites biosynthesis, transport and catabolism	Molecular Function: binding (GO:0005488);; Molecular Function: oxidoreductase activity (GO:0016491);;	K15003|0|nvi:100117109|CYP9AG3; cytochrome P450 9AG3; K15003 cytochrome P450, family 9 [EC:1.14.-.-] (A)	[Q]	Secondary metabolites biosynthesis, transport and catabolism	Cytochrome P450;; Cytochrome P450	Cytochrome P450 9e2 GN=CYP9E2 OS=Blattella germanica (German cockroach) PE=2 SV=1	5	--	cytochrome P450 9AG3 [Nasonia vitripennis]	--	molecular function: binding (GO:0005488);; molecular function: catalytic activity (GO:0003824);; biological process: metabolic process (GO:0008152)
c72934.graph_c1	0.00119123	0.577743	up	--	--	--	--	[T]	Signal transduction mechanisms	Coagulation Factor Xa inhibitory site;; HYR domain;; Complement Clr-like EGF-like;; Calcium-binding EGF domain;; Sushi domain (SCR repeat)	Fibulin-1 (Precursor) GN=fbl-1 OS=Caenorhabditis elegans PE=1 SV=3	494	RNA processing and modification	PREDICTED: uncharacterized protein LOC102681549 isoform X3 [Apis dorsata]	--	--
c69750.graph_c0	4.54e-06	1.52942	up	--	--	Biological Process: protein homooligomerization (GO:0051260);;	--	[R]	General function prediction only	BTB/POZ domain	--	2	--	PREDICTED: BTB/POZ domain-containing protein kctd15-like, partial [Nasonia vitripennis]	--	biological process: cellular component organization or biogenesis (GO:0071840)
c66329.graph_c0	0.0450944	0.491579	up	--	--	Molecular Function: ionotropic glutamate receptor activity (GO:0004970);; Molecular Function: extracellular-glutamate-gated ion channel activity (GO:0005234);; Cellular Component: plasma membrane (GO:0005886);; Biological Process: ion transport (GO:0006811);; Cellular Component: integral component of membrane (GO:0016021);; Cellular Component: cell junction (GO:0030054);; Biological Process: iono…	--	[PET]	--	Ligand-gated ion channel;; Receptor family ligand binding region;; Ligated ion channel L-glutamate- and glycine-binding site;; Bacterial extracellular solute-binding proteins, family 3	Glutamate receptor (Precursor) OS=Lymnaea stagnalis (Great pond snail) PE=2 SV=1	212	--	PREDICTED: glutamate receptor ionotropic, kainate 2-like [Nasonia vitripennis]	--	molecular function: receptor activity (GO:0004872);; molecular function: transporter activity (GO:0005215);; molecular function: molecular transducer activity (GO:0060089);; biological process: cellular process (GO:0009987);; biological process: signaling (GO:0023052);; biological process: single-organism process (GO:0044699);; biological process: response to stimulus (GO:0050896);; biological pr…
c58604.graph_c0	0.0193382	1.01878	up	--	--	--	--	--	--	--	--	--	--	--	--	--
c70914.graph_c1	1.62e-05	1.98192	up	--	--	--	--	--	--	--	--	--	--	--	--	--
c59857.graph_c0	2.27e-05	1.28822	up	--	--	--	K01081|2.11176e-106|nvi:100119409|7-methylguanosine phosphate-specific 5'-nucleotidase-like; K01081 5'-nucleotidase [EC:3.1.3.5] (A)	[S]	Function unknown	Pyrimidine 5'-nucleotidase (UMPH-1)	7-methylguanosine phosphate-specific 5&apos;-nucleotidase GN=CG3362 OS=Drosophila melanogaster (Fruit fly) PE=1 SV=1	1	--	PREDICTED: 7-methylguanosine phosphate-specific 5&apos;-nucleotidase-like [Nasonia vitripennis]	Purine metabolism (ko00230);; Pyrimidine metabolism (ko00240);; Nicotinate and nicotinamide metabolism (ko00760)	--
c66118.graph_c0	1.31e-05	2.30239	up	--	--	--	--	--	--	--	--	--	--	--	--	--
c68895.graph_c0	1.49e-21	2.5499	up	[RTKL]	--	Molecular Function: transferase activity, transferring phosphorus-containing groups (GO:0016772);;	--	[T]	Signal transduction mechanisms	Protein tyrosine kinase;; Protein kinase domain	Fibroblast growth factor receptor homolog 1 (Precursor) GN=htl OS=Drosophila melanogaster (Fruit fly) PE=1 SV=3	440	--	PREDICTED: receptor-type tyrosine-protein kinase FLT3-like [Nasonia vitripennis]	--	molecular function: catalytic activity (GO:0003824);; biological process: metabolic process (GO:0008152)
c70052.graph_c1	0.0116028	0.670422	up	--	--	--	--	--	--	--	--	--	--	--	--	--
c71792.graph_c0	1.15e-08	0.989239	up	--	--	--	--	[E]	Amino acid transport and metabolism	Angiotensin-converting enzyme	Angiotensin-converting enzyme (Precursor) GN=ACE OS=Theromyzon tessulatum (Duck leech) PE=2 SV=1	2	--	PREDICTED: angiotensin-converting enzyme-like [Nasonia vitripennis]	--	--
c73202.graph_c0	5.16e-05	0.643628	up	--	--	--	--	--	--	--	--	--	--	--	--	--
c73458.graph_c3	0.00678718	0.793341	up	--	--	--	--	--	--	--	--	--	--	--	--	--
c59531.graph_c0	4.78e-06	2.72447	up	--	--	--	--	--	--	--	--	--	--	--	--	--
c63395.graph_c0	0.0209956	0.830616	up	--	--	--	--	--	--	--	--	--	--	--	--	--
c72944.graph_c0	3.04e-06	0.688883	up	--	--	Molecular Function: steroid hormone receptor activity (GO:0003707);; Molecular Function: thyroid hormone receptor activity (GO:0004887);; Cellular Component: nucleus (GO:0005634);; Biological Process: regulation of transcription, DNA-templated (GO:0006355);; Molecular Function: zinc ion binding (GO:0008270);; Biological Process: steroid hormone mediated signaling pathway (GO:0043401);; Molecular …	K08701|0|ame:410309|E75, AmE75, Eip75B-like, GB11364; ecdysone-induced protein 75; K08701 nuclear receptor subfamily 1 group D member 3 (A)	[T]	Signal transduction mechanisms	Ligand-binding domain of nuclear hormone receptor	Nuclear hormone receptor E75 GN=E75 OS=Metapenaeus ensis (Greasyback shrimp) PE=2 SV=1	68	--	PREDICTED: ecdysone-induced protein 75 isoform X5 [Apis mellifera]	--	molecular function: receptor activity (GO:0004872);; molecular function: molecular transducer activity (GO:0060089);; biological process: cellular process (GO:0009987);; biological process: signaling (GO:0023052);; biological process: single-organism process (GO:0044699);; biological process: response to stimulus (GO:0050896);; biological process: biological regulation (GO:0065007);; molecular fu…
c70779.graph_c5	0.00187889	0.978453	up	--	--	Molecular Function: chromatin binding (GO:0003682);; Cellular Component: polytene chromosome (GO:0005700);; Cellular Component: centrosome (GO:0005813);; Biological Process: chromatin silencing (GO:0006342);; Biological Process: mitotic chromosome condensation (GO:0007076);; Cellular Component: ESC/E(Z) complex (GO:0035098);; Cellular Component: PRC1 complex (GO:0035102);; Molecular Function: pro…	--	--	--	--	Centrosomal and chromosomal factor GN=corto OS=Drosophila melanogaster (Fruit fly) PE=1 SV=2	2	RNA processing and modification	hypothetical protein Phum_PHUM546520 [Pediculus humanus corporis]	--	molecular function: binding (GO:0005488);; cellular component: cell (GO:0005623);; cellular component: organelle (GO:0043226);; cellular component: cell part (GO:0044464);; cellular component: organelle part (GO:0044422);; biological process: cellular process (GO:0009987);; biological process: single-organism process (GO:0044699);; biological process: biological regulation (GO:0065007);; biologic…
c69846.graph_c0	0.00166131	0.535428	up	--	--	--	--	--	--	--	--	20	--	--	--	--
c51578.graph_c0	0.0322775	1.02597	up	--	--	Molecular Function: sequence-specific DNA binding transcription factor activity (GO:0003700);; Cellular Component: nucleus (GO:0005634);; Biological Process: regulation of transcription, DNA-templated (GO:0006355);; Molecular Function: sequence-specific DNA binding (GO:0043565);;	K08031|1.65013e-72|ame:724238|GB12355; Paired box gene 6; K08031 paired box protein 6 (A)	[K]	Transcription	Homeobox domain	Paired box protein Pax-6 GN=ey OS=Drosophila melanogaster (Fruit fly) PE=2 SV=3	3	--	PREDICTED: paired box protein Pax-6-like, partial [Apis dorsata]	--	molecular function: nucleic acid binding transcription factor activity (GO:0001071);; biological process: biological regulation (GO:0065007);; cellular component: cell (GO:0005623);; cellular component: organelle (GO:0043226);; cellular component: cell part (GO:0044464);; molecular function: binding (GO:0005488)
c70122.graph_c0	4.2e-05	0.935446	up	--	--	--	--	--	--	--	--	--	--	--	--	--
c68514.graph_c1	0.000835446	0.59791	up	--	--	Cellular Component: integral component of membrane (GO:0016021);;	--	[TV]	--	Galactose oxidase, central domain;; Kelch motif;; Galactose oxidase, central domain;; Kelch motif;; Kelch motif;; Kelch motif;; CUB domain;; Plexin repeat;; Laminin EGF-like (Domains III and V)	Putative protein tag-53 (Precursor) GN=tag-53 OS=Caenorhabditis elegans PE=1 SV=3	18	--	PREDICTED: attractin-like protein 1 isoform X1 [Nasonia vitripennis]	--	cellular component: membrane (GO:0016020);; cellular component: membrane part (GO:0044425)
c71528.graph_c0	0.0292717	0.639864	up	[I]	Lipid transport and metabolism	Molecular Function: isovaleryl-CoA dehydrogenase activity (GO:0008470);; Molecular Function: flavin adenine dinucleotide binding (GO:0050660);; Biological Process: oxidation-reduction process (GO:0055114);;	K00253|0|nvi:100123480|isovaleryl-CoA dehydrogenase, mitochondrial; K00253 isovaleryl-CoA dehydrogenase [EC:1.3.8.4] (A)	[EI]	--	Acyl-CoA dehydrogenase, C-terminal domain;; Acyl-CoA dehydrogenase, N-terminal domain;; Acyl-CoA dehydrogenase, middle domain;; Acyl-CoA dehydrogenase, C-terminal domain	Probable medium-chain specific acyl-CoA dehydrogenase 10, mitochondrial (Precursor) GN=acdh-10 OS=Caenorhabditis elegans PE=2 SV=1	1	--	PREDICTED: isovaleryl-CoA dehydrogenase, mitochondrial [Nasonia vitripennis]	Valine, leucine and isoleucine degradation (ko00280)	molecular function: catalytic activity (GO:0003824);; biological process: metabolic process (GO:0008152);; biological process: single-organism process (GO:0044699);; molecular function: binding (GO:0005488)
c67473.graph_c0	0.000135747	2.49265	up	--	--	--	--	--	--	--	--	--	--	--	--	--
c42211.graph_c0	0.00128223	2.06064	up	--	--	Molecular Function: odorant binding (GO:0005549);;	--	--	--	PBP/GOBP family	General odorant-binding protein 83a (Precursor) GN=Obp83a OS=Drosophila melanogaster (Fruit fly) PE=1 SV=1	1	RNA processing and modification	PREDICTED: general odorant-binding protein 69a [Nasonia vitripennis]	--	molecular function: binding (GO:0005488)
c73935.graph_c0	2.14e-29	1.86943	up	--	--	--	--	[S]	Function unknown	Uncharacterized conserved protein (DUF2367)	--	3	RNA processing and modification	PREDICTED: brain protein I3 [Nasonia vitripennis]	--	--
c69979.graph_c0	1.91e-09	1.75991	up	--	--	Molecular Function: G-protein coupled receptor activity (GO:0004930);; Biological Process: G-protein coupled receptor signaling pathway (GO:0007186);; Biological Process: multicellular organismal development (GO:0007275);; Cellular Component: integral component of membrane (GO:0016021);; Biological Process: Wnt signaling pathway (GO:0016055);; Molecular Function: Wnt-activated receptor activity (…	K02842|0|nvi:100115634|frizzled-4-like; K02842 frizzled 9/10 (A)	[T]	Signal transduction mechanisms	Frizzled/Smoothened family membrane region;; Fz domain	Frizzled-2 (Precursor) GN=fz2 OS=Drosophila melanogaster (Fruit fly) PE=1 SV=1	1	--	PREDICTED: frizzled-4-like isoform X1 [Nasonia vitripennis]	Wnt signaling pathway (ko04310)	molecular function: receptor activity (GO:0004872);; molecular function: molecular transducer activity (GO:0060089);; biological process: cellular process (GO:0009987);; biological process: signaling (GO:0023052);; biological process: single-organism process (GO:0044699);; biological process: response to stimulus (GO:0050896);; biological process: biological regulation (GO:0065007);; biological p…
c62611.graph_c0	0.00199166	1.70172	up	--	--	--	--	--	--	--	--	--	--	--	--	--
c70639.graph_c1	0.0242479	1.20958	up	[R]	General function prediction only	Molecular Function: nucleic acid binding (GO:0003676);; Molecular Function: metal ion binding (GO:0046872);;	--	[K]	Transcription	Zinc finger, C2H2 type;; Zinc-finger double domain;; C2H2-type zinc finger;; C2H2-type zinc finger;; Zinc-finger of C2H2 type;; BED zinc finger;; Zinc-finger double-stranded RNA-binding	Protein snail GN=sna OS=Drosophila melanogaster (Fruit fly) PE=1 SV=2	19	--	Transcriptional repressor scratch 2 [Camponotus floridanus]	--	molecular function: binding (GO:0005488)
c63302.graph_c0	0.0444301	0.411005	up	[CI]	--	Molecular Function: heme binding (GO:0020037);; Molecular Function: metal ion binding (GO:0046872);;	--	[C]	Energy production and conversion	Cytochrome b5-like Heme/Steroid binding domain	Cytochrome b5 GN=Cyt-b5 OS=Drosophila melanogaster (Fruit fly) PE=2 SV=1	40	--	PREDICTED: cytochrome b5-like [Nasonia vitripennis]	--	molecular function: binding (GO:0005488)
c71162.graph_c0	2.23e-21	1.50469	up	[G]	Carbohydrate transport and metabolism	Molecular Function: chitinase activity (GO:0004568);; Biological Process: carbohydrate metabolic process (GO:0005975);; Biological Process: chitin catabolic process (GO:0006032);;	--	[G]	Carbohydrate transport and metabolism	Glycosyl hydrolases family 18	Chitinase-like protein Idgf4 (Precursor) GN=Idgf4 OS=Glossina morsitans morsitans (Savannah tsetse fly) PE=2 SV=1	1	RNA processing and modification	PREDICTED: chitinase-like protein Idgf4 [Nasonia vitripennis]	--	molecular function: catalytic activity (GO:0003824);; biological process: metabolic process (GO:0008152)
c72725.graph_c0	6.18e-11	1.76901	up	--	--	--	K10099|4.90007e-57|nvi:100115647|F-box only protein 6-like; K10099 F-box protein 2 (A)	--	--	F-box associated region;; F-box-like;; F-box domain	--	1	--	PREDICTED: F-box only protein 6-like [Nasonia vitripennis]	Ubiquitin mediated proteolysis (ko04120);; Protein processing in endoplasmic reticulum (ko04141)	--
c70570.graph_c1	0.0164375	1.29926	up	--	--	--	--	--	--	--	--	--	--	--	--	--
c72077.graph_c2	3.17e-10	1.22575	up	--	--	--	K11141|2.30517e-36|nvi:100120097|endoplasmic reticulum aminopeptidase 2-like; K11141 glutamyl aminopeptidase [EC:3.4.11.7] (A)	[EO]	--	--	--	1	--	PREDICTED: endoplasmic reticulum aminopeptidase 2-like isoform X2 [Nasonia vitripennis]	--	--
c67233.graph_c0	0.00407367	0.446757	up	--	--	Molecular Function: FMN binding (GO:0010181);; Molecular Function: oxidoreductase activity (GO:0016491);; Biological Process: oxidation-reduction process (GO:0055114);;	--	[K]	Transcription	Pyridoxamine 5'-phosphate oxidase	--	1	--	PREDICTED: protein CREG1-like [Nasonia vitripennis]	--	molecular function: binding (GO:0005488);; molecular function: catalytic activity (GO:0003824);; biological process: metabolic process (GO:0008152);; biological process: single-organism process (GO:0044699)
c51630.graph_c0	0.000510478	0.543817	up	--	--	--	--	--	--	Insect pheromone-binding family, A10/OS-D	Ejaculatory bulb-specific protein 3 (Precursor) GN=PebIII OS=Drosophila melanogaster (Fruit fly) PE=1 SV=2	22	RNA processing and modification	PREDICTED: ejaculatory bulb-specific protein 3-like [Megachile rotundata]	--	--
c73890.graph_c0	1.31e-05	0.761742	up	--	--	Molecular Function: G-protein coupled receptor activity (GO:0004930);; Biological Process: G-protein coupled receptor signaling pathway (GO:0007186);; Cellular Component: integral component of membrane (GO:0016021);;	K08469|0|nvi:100120976|probable G-protein coupled receptor 158; K08469 G protein-coupled receptor 158 (A)	[S]	Function unknown	7 transmembrane sweet-taste receptor of 3 GCPR	Probable G-protein coupled receptor CG31760 GN=CG31760 OS=Drosophila melanogaster (Fruit fly) PE=1 SV=2	2	--	PREDICTED: probable G-protein coupled receptor 158 isoform X1 [Nasonia vitripennis]	--	molecular function: receptor activity (GO:0004872);; molecular function: molecular transducer activity (GO:0060089);; biological process: cellular process (GO:0009987);; biological process: signaling (GO:0023052);; biological process: single-organism process (GO:0044699);; biological process: response to stimulus (GO:0050896);; biological process: biological regulation (GO:0065007);; cellular com…
c57004.graph_c0	2.19e-05	2.20231	up	--	--	--	--	--	--	--	--	--	--	--	--	--
c67104.graph_c0	1.57e-05	1.57712	up	[G]	Carbohydrate transport and metabolism	--	--	[G]	Carbohydrate transport and metabolism	MFS/sugar transport protein;; Major Facilitator Superfamily	--	11	--	PREDICTED: major facilitator superfamily domain-containing protein 12-like [Nasonia vitripennis]	--	--
c59488.graph_c0	0.00881897	1.35037	up	--	--	--	--	--	--	--	--	--	--	--	--	--
c70863.graph_c1	0.0429487	1.17908	up	--	--	--	--	--	--	--	--	--	--	--	--	--
c73405.graph_c0	9.22e-08	1.04169	up	--	--	--	K05316|0|nvi:100120163|voltage-dependent calcium channel subunit alpha-2/delta-3; K05316 voltage-dependent calcium channel alpha-2/delta, invertebrate (A)	[PT]	--	VWA N-terminal;; Cache domain;; von Willebrand factor type A domain;; von Willebrand factor type A domain;; Neuronal voltage-dependent calcium channel alpha 2acd	Voltage-dependent calcium channel unc-36 {ECO:0000250|UniProtKB:P34374} (Precursor) GN=unc-36 OS=Caenorhabditis briggsae PE=3 SV=2	1	--	PREDICTED: LOW QUALITY PROTEIN: voltage-dependent calcium channel subunit alpha-2/delta-3 [Nasonia vitripennis]	--	--
c71656.graph_c5	1.76e-07	0.731355	up	--	--	--	--	--	--	--	--	--	--	--	--	--
c63426.graph_c0	0.00111145	0.652802	up	--	--	--	--	--	--	Coiled-coil domain of unknown function	--	1	RNA processing and modification	uncharacterized protein LOC100313523 [Nasonia vitripennis]	--	--
c72366.graph_c1	0.0032627	0.46764	up	[V]	Defense mechanisms	Molecular Function: nucleotide binding (GO:0000166);; Molecular Function: nucleoside-triphosphatase activity (GO:0017111);;	--	[IR]	--	ABC transporter;; AAA domain;; ABC-2 family transporter protein	ABC transporter A family member 2 GN=abcA2 OS=Dictyostelium discoideum (Slime mold) PE=3 SV=1	1	--	PREDICTED: ATP-binding cassette sub-family A member 7-like isoform X2 [Nasonia vitripennis]	--	molecular function: binding (GO:0005488);; molecular function: catalytic activity (GO:0003824);; biological process: metabolic process (GO:0008152)
c65451.graph_c0	7.38e-11	1.23867	up	[GEPR]	--	--	--	[R]	General function prediction only	Sugar (and other) transporter;; Major Facilitator Superfamily;; Major Facilitator Superfamily;; Sugar (and other) transporter	Putative transporter ZK637.1 GN=ZK637.1 OS=Caenorhabditis elegans PE=3 SV=5	1	--	PREDICTED: synaptic vesicle glycoprotein 2B-like [Nasonia vitripennis]	--	--
c65606.graph_c0	2.73e-14	1.66322	up	--	--	--	--	--	--	Ecdysteroid kinase;; Protein of unknown function (DUF1679)	--	6	--	PREDICTED: uncharacterized protein LOC103316266 [Nasonia vitripennis]	--	--
c42200.graph_c0	0.00260961	1.34243	up	--	--	--	--	--	--	--	--	--	--	--	--	--
c68496.graph_c0	1.07e-05	1.1396	up	[GEPR]	--	--	--	[G]	Carbohydrate transport and metabolism	Major Facilitator Superfamily;; Sugar (and other) transporter	Putative inorganic phosphate cotransporter GN=Picot OS=Drosophila ananassae (Fruit fly) PE=3 SV=1	1	--	PREDICTED: putative inorganic phosphate cotransporter [Nasonia vitripennis]	--	--
c72736.graph_c2	7.02e-05	0.90439	up	--	--	--	--	--	--	Immunoglobulin domain;; CD80-like C2-set immunoglobulin domain;; Immunoglobulin I-set domain;; Immunoglobulin V-set domain;; Immunoglobulin domain;; Immunoglobulin domain	--	35	RNA processing and modification	PREDICTED: uncharacterized protein LOC100121197 isoform X2 [Nasonia vitripennis]	--	--
c65757.graph_c0	3.06e-13	4.28005	up	--	--	--	--	--	--	Kazal-type serine protease inhibitor domain;; Kazal-type serine protease inhibitor domain	--	--	--	PREDICTED: serine protease inhibitor dipetalogastin-like [Nasonia vitripennis]	--	--
c68527.graph_c2	1.16e-56	3.05361	up	--	--	--	--	--	--	Immunoglobulin V-set domain	--	--	--	PREDICTED: uncharacterized protein LOC100117498 [Nasonia vitripennis]	--	--
c70605.graph_c0	2.66e-20	1.92666	up	--	--	--	--	--	--	Ecdysteroid kinase;; Phosphotransferase enzyme family	--	268	--	PREDICTED: uncharacterized protein LOC100678785, partial [Nasonia vitripennis]	--	--
c71704.graph_c1	0.000707166	0.731829	up	--	--	--	--	--	--	--	--	6	RNA processing and modification	PREDICTED: uncharacterized protein LOC100678650 [Nasonia vitripennis]	--	--
c72562.graph_c4	1.44e-06	1.13934	up	--	--	Cellular Component: membrane (GO:0016020);;	--	[R]	General function prediction only	Immunoglobulin I-set domain;; Immunoglobulin domain;; Immunoglobulin domain;; Immunoglobulin domain;; CD80-like C2-set immunoglobulin domain;; Immunoglobulin V-set domain	Protein turtle GN=tutl OS=Drosophila melanogaster (Fruit fly) PE=1 SV=2	7	RNA processing and modification	PREDICTED: hemicentin-2-like isoform X1 [Nasonia vitripennis]	--	cellular component: membrane (GO:0016020)
c58584.graph_c0	0.000303245	1.57472	up	--	--	--	--	--	--	--	--	--	--	--	--	--
c73559.graph_c0	0.00322354	1.28059	up	--	--	--	--	--	--	Pao retrotransposon peptidase;; Integrase core domain	--	4	--	PREDICTED: uncharacterized protein LOC103316054 isoform X1 [Nasonia vitripennis]	--	--
c70061.graph_c0	0.000504537	1.35244	up	--	--	--	--	--	--	--	--	--	--	--	--	--
c69400.graph_c0	4.24e-09	1.03572	up	--	--	Molecular Function: binding (GO:0005488);;	K04707|8.53755e-74|nvi:100119672|E3 ubiquitin-protein ligase CBL-B; K04707 E3 ubiquitin-protein ligase CBL [EC:6.3.2.19] (A)	--	--	UBA/TS-N domain	--	5	--	PREDICTED: E3 ubiquitin-protein ligase CBL-B isoform X1 [Nasonia vitripennis]	Ubiquitin mediated proteolysis (ko04120);; Endocytosis (ko04144);; Jak-STAT signaling pathway (ko04630)	molecular function: binding (GO:0005488)
c61767.graph_c1	0.00570423	0.608306	up	--	--	Molecular Function: phosphatidylinositol binding (GO:0035091);; Biological Process: termination of G-protein coupled receptor signaling pathway (GO:0038032);;	K17887|0|nvi:100122047|sorting nexin-25; K17887 sorting nexin-25 (A)	[ZUD]	--	PXA domain;; Regulator of G protein signaling domain	--	1	--	PREDICTED: sorting nexin-25 [Nasonia vitripennis]	--	molecular function: binding (GO:0005488);; biological process: biological regulation (GO:0065007)
c71859.graph_c0	6.4e-10	1.60056	up	--	--	Molecular Function: protein kinase activity (GO:0004672);; Biological Process: signal transduction (GO:0007165);; Biological Process: phosphorylation (GO:0016310);;	K05119|0|nvi:100119087|ALK tyrosine kinase receptor; K05119 anaplastic lymphoma kinase [EC:2.7.10.1] (A)	[T]	Signal transduction mechanisms	MAM domain;; Protein tyrosine kinase;; Protein kinase domain;; Glycine rich protein;; Low-density lipoprotein receptor domain class A	MAM and LDL-receptor class A domain-containing protein 1 (Fragment) OS=Acropora millepora (Staghorn coral) PE=1 SV=1	22	--	PREDICTED: LOW QUALITY PROTEIN: ALK tyrosine kinase receptor [Nasonia vitripennis]	--	molecular function: catalytic activity (GO:0003824);; biological process: metabolic process (GO:0008152);; biological process: cellular process (GO:0009987);; biological process: response to stimulus (GO:0050896);; biological process: biological regulation (GO:0065007)
c73185.graph_c3	1.08e-11	1.00122	up	--	--	--	--	--	--	--	--	282	RNA processing and modification	PREDICTED: uncharacterized protein LOC100679629 isoform X1 [Nasonia vitripennis]	--	--
c42598.graph_c0	1.96e-11	0.936891	up	--	--	--	K14381|7.37275e-174|nvi:100124264|sequestosome-1; K14381 sequestosome 1 (A)	--	--	Zinc finger, ZZ type;; PB1 domain	Protein ref(2)P GN=ref(2)P OS=Drosophila simulans (Fruit fly) PE=3 SV=1	1	--	PREDICTED: sequestosome-1 [Nasonia vitripennis]	--	--
c64608.graph_c0	0.0399306	0.37074	up	[I]	Lipid transport and metabolism	Molecular Function: phosphogluconate dehydrogenase (decarboxylating) activity (GO:0004616);; Biological Process: pentose-phosphate shunt (GO:0006098);; Biological Process: valine metabolic process (GO:0006573);; Molecular Function: 3-hydroxyisobutyrate dehydrogenase activity (GO:0008442);; Molecular Function: NAD binding (GO:0051287);;	K00020|7.41186e-134|ame:551208|GB17533; 3-hydroxyisobutyrate dehydrogenase-like protein; K00020 3-hydroxyisobutyrate dehydrogenase [EC:1.1.1.31] (A)	[R]	General function prediction only	NAD binding domain of 6-phosphogluconate dehydrogenase;; NAD-binding of NADP-dependent 3-hydroxyisobutyrate dehydrogenase;; D-isomer specific 2-hydroxyacid dehydrogenase, NAD binding domain;; NADP oxidoreductase coenzyme F420-dependent;; 3-hydroxyacyl-CoA dehydrogenase, NAD binding domain	Probable 3-hydroxyisobutyrate dehydrogenase, mitochondrial (Precursor) GN=CG15093 OS=Drosophila melanogaster (Fruit fly) PE=2 SV=2	1	--	PREDICTED: 3-hydroxyisobutyrate dehydrogenase, mitochondrial isoform X1 [Solenopsis invicta]	Valine, leucine and isoleucine degradation (ko00280)	molecular function: catalytic activity (GO:0003824);; biological process: metabolic process (GO:0008152);; biological process: single-organism process (GO:0044699);; biological process: cellular process (GO:0009987);; molecular function: binding (GO:0005488)
c42460.graph_c0	0.00790131	1.59093	up	--	--	Molecular Function: catalytic activity (GO:0003824);;	--	[R]	General function prediction only	--	Endonuclease GN=pol OS=Drosophila melanogaster (Fruit fly) PE=3 SV=1	2	--	reverse transcriptase/RNaseH [Solenopsis invicta]	--	molecular function: catalytic activity (GO:0003824)
c70772.graph_c2	0.000119892	0.750547	up	[Q]	Secondary metabolites biosynthesis, transport and catabolism	Molecular Function: binding (GO:0005488);; Molecular Function: oxidoreductase activity (GO:0016491);;	K15003|2.81783e-179|nvi:100122436|CYP9P5; cytochrome P450 9P5; K15003 cytochrome P450, family 9 [EC:1.14.-.-] (A)	[Q]	Secondary metabolites biosynthesis, transport and catabolism	Cytochrome P450	Cytochrome P450 9e2 GN=CYP9E2 OS=Blattella germanica (German cockroach) PE=2 SV=1	45	--	cytochrome P450 9P5 [Nasonia vitripennis]	--	molecular function: binding (GO:0005488);; molecular function: catalytic activity (GO:0003824);; biological process: metabolic process (GO:0008152)
c66744.graph_c1	5.07e-07	1.24784	up	--	--	--	--	--	--	--	--	--	--	--	--	--
c69274.graph_c0	1.73e-11	1.07937	up	--	--	Cellular Component: integral component of membrane (GO:0016021);; Biological Process: transmembrane transport (GO:0055085);;	--	[G]	Carbohydrate transport and metabolism	--	--	1	--	PREDICTED: major facilitator superfamily domain-containing protein 1-like [Nasonia vitripennis]	--	cellular component: membrane (GO:0016020);; cellular component: membrane part (GO:0044425);; biological process: cellular process (GO:0009987);; biological process: single-organism process (GO:0044699);; biological process: localization (GO:0051179)
c70701.graph_c2	0.00723178	0.638955	up	--	--	--	--	--	--	--	--	--	--	--	--	--
c72656.graph_c6	0.0398418	0.721748	up	--	--	--	--	--	--	--	--	--	--	--	--	--
c57310.graph_c0	2.46e-06	0.688822	up	--	--	--	K18264|7.31724e-129|ame:409366|GB11935; integral membrane protein 2C-like; K18264 integral membrane protein 2B (A)	[S]	Function unknown	BRICHOS domain	--	2	RNA processing and modification	PREDICTED: integral membrane protein 2C [Harpegnathos saltator]	--	--
c71227.graph_c0	7.29e-05	0.60972	up	--	--	Molecular Function: transferase activity, transferring acyl groups (GO:0016746);;	K08765|0|ame:550695|CPTI, GB18503; mitochondrial carnitine palmitoyltransferase I; K08765 carnitine O-palmitoyltransferase 1 [EC:2.3.1.21] (A)	[I]	Lipid transport and metabolism	Choline/Carnitine o-acyltransferase;; Choline/Carnitine o-acyltransferase	Choline O-acetyltransferase GN=cha-1 OS=Caenorhabditis elegans PE=2 SV=1	1	--	Carnitine O-palmitoyltransferase 1, liver isoform [Cerapachys biroi]	Fatty acid degradation (ko00071);; Fatty acid metabolism (ko01212)	molecular function: catalytic activity (GO:0003824);; biological process: metabolic process (GO:0008152)
c70644.graph_c1	0.0149952	0.748654	up	--	--	--	--	--	--	--	--	19	RNA processing and modification	PREDICTED: fatty acyl-CoA reductase 1 [Nasonia vitripennis]	--	--
c74195.graph_c0	6e-18	1.8304	up	--	--	--	--	--	--	PBP/GOBP family	--	--	--	PREDICTED: uncharacterized protein LOC100121340 [Nasonia vitripennis]	--	--
c66299.graph_c1	0.00699508	1.1097	up	--	--	--	--	--	--	--	--	--	--	--	--	--
c71777.graph_c0	0.00524608	0.746033	up	--	--	--	--	--	--	--	--	--	--	--	--	--
c69158.graph_c0	1.63e-22	1.96767	up	--	--	--	--	--	--	--	--	--	--	PREDICTED: uncharacterized protein LOC100677863 isoform X2 [Nasonia vitripennis]	--	--
c69339.graph_c0	7.54e-07	1.06611	up	--	--	--	K14995|2.1341e-122|nvi:100121635|putative sodium-coupled neutral amino acid transporter 9; K14995 solute carrier family 38 (sodium-coupled neutral amino acid transporter), member 9 (A)	[E]	Amino acid transport and metabolism	Transmembrane amino acid transporter protein;; Tryptophan/tyrosine permease family;; Transmembrane amino acid transporter protein	Putative amino acid permease F13H10.3 GN=F13H10.3 OS=Caenorhabditis elegans PE=3 SV=2	71	--	PREDICTED: putative sodium-coupled neutral amino acid transporter 9 isoform X1 [Acromyrmex echinatior]	--	--
c73797.graph_c3	0.00891002	0.480895	up	--	--	--	--	--	--	N-terminal C2 in EEIG1 and EHBP1 proteins	--	18	--	PREDICTED: protein FAM102B isoform X2 [Nasonia vitripennis]	--	--
c72406.graph_c0	0.00270935	0.743118	up	--	--	--	--	--	--	--	--	--	--	--	--	--
c69579.graph_c5	2.37e-09	1.29041	up	--	--	--	--	[U]	Intracellular trafficking, secretion, and vesicular transport	RIM-binding protein of the cytomatrix active zone	--	9	--	PREDICTED: trichohyalin isoform X2 [Nasonia vitripennis]	--	--
c72982.graph_c1	0.0419635	0.439859	up	--	--	Molecular Function: hydrolase activity, hydrolyzing O-glycosyl compounds (GO:0004553);; Cellular Component: extracellular region (GO:0005576);; Biological Process: carbohydrate metabolic process (GO:0005975);; Biological Process: chitin metabolic process (GO:0006030);; Molecular Function: chitin binding (GO:0008061);;	--	[G]	Carbohydrate transport and metabolism	Chitin binding Peritrophin-A domain	Endochitinase (Precursor) OS=Manduca sexta (Tobacco hawkmoth) PE=2 SV=1	291	RNA processing and modification	PREDICTED: mucin-19-like [Nasonia vitripennis]	--	molecular function: catalytic activity (GO:0003824);; biological process: metabolic process (GO:0008152);; cellular component: extracellular region (GO:0005576);; molecular function: binding (GO:0005488)
c70387.graph_c1	6.71e-08	2.74761	up	--	--	--	--	--	--	--	--	--	--	--	--	--
c67315.graph_c0	2.6e-06	1.18357	up	--	--	--	--	--	--	--	--	--	--	--	--	--
c67368.graph_c1	0.0472359	1.02896	up	--	--	--	--	--	--	--	--	--	--	--	--	--
c66147.graph_c0	0.0104503	1.03482	up	--	--	--	--	--	--	--	--	--	--	--	--	--
c60905.graph_c0	0.0111221	1.35578	up	--	--	Molecular Function: DNA binding (GO:0003677);;	--	--	--	--	--	100	RNA processing and modification	hypothetical protein X777_16876 [Cerapachys biroi]	--	molecular function: binding (GO:0005488)
c65688.graph_c0	2.36e-20	1.73492	up	--	--	Cellular Component: membrane (GO:0016020);; Molecular Function: transferase activity (GO:0016740);;	K14464|9.54325e-159|nvi:100120041|alpha-(1,3)-fucosyltransferase C-like; K14464 alpha-1,3-fucosyltransferase [EC:2.4.1.-] (A)	[GE]	--	Glycosyltransferase family 10 (fucosyltransferase)	Alpha-(1,3)-fucosyltransferase C GN=FucTC OS=Drosophila melanogaster (Fruit fly) PE=2 SV=4	4	--	PREDICTED: alpha-(1,3)-fucosyltransferase C-like [Nasonia vitripennis]	--	cellular component: membrane (GO:0016020);; molecular function: catalytic activity (GO:0003824);; biological process: metabolic process (GO:0008152)
c68047.graph_c0	0.00194819	1.19505	up	[S]	Function unknown	--	--	[R]	General function prediction only	Leucine rich repeat;; Leucine Rich repeats (2 copies);; Leucine rich repeats (6 copies);; Leucine Rich Repeat;; Leucine-rich repeat;; Leucine Rich repeat;; Leucine rich repeat	Leucine-rich repeat-containing protein let-4 (Precursor) GN=let-4 OS=Caenorhabditis elegans PE=2 SV=2	16	--	PREDICTED: chaoptin-like [Nasonia vitripennis]	--	--
c70755.graph_c0	0.0119875	0.892856	up	[L]	Replication, recombination and repair	Biological Process: DNA metabolic process (GO:0006259);;	--	[R]	General function prediction only	Reverse transcriptase (RNA-dependent DNA polymerase);; Reverse transcriptase-like;; Phage integrase family;; Phage integrase, N-terminal SAM-like domain	--	1	--	hypothetical protein TcasGA2_TC015886 [Tribolium castaneum]	--	biological process: metabolic process (GO:0008152);; biological process: cellular process (GO:0009987)
c63093.graph_c0	1.12e-05	1.6404	up	--	--	--	--	--	--	Transposase family tnp2	--	15	--	PREDICTED: uncharacterized protein LOC100677967 [Nasonia vitripennis]	--	--
c58186.graph_c0	5.72e-261	6.50931	up	[G]	Carbohydrate transport and metabolism	Molecular Function: alpha-1,4-glucosidase activity (GO:0004558);; Biological Process: carbohydrate metabolic process (GO:0005975);; Molecular Function: cation binding (GO:0043169);;	K01187|0|nvi:100122011|alpha-glucosidase-like; K01187 alpha-glucosidase [EC:3.2.1.20] (A)	[G]	Carbohydrate transport and metabolism	Alpha amylase, catalytic domain	Maltase 1 (Precursor) GN=Mal-B1 OS=Drosophila virilis (Fruit fly) PE=3 SV=2	1	--	alpha-glucosidase-like [Nasonia vitripennis]	Galactose metabolism (ko00052);; Starch and sucrose metabolism (ko00500)	molecular function: catalytic activity (GO:0003824);; biological process: metabolic process (GO:0008152);; molecular function: binding (GO:0005488)
c70050.graph_c2	0.0119534	0.931977	up	--	--	--	--	--	--	--	--	--	--	--	--	--
c68367.graph_c0	3.67e-19	3.07538	up	--	--	--	--	--	--	--	--	--	--	--	--	--
c71629.graph_c0	2.66e-13	1.19347	up	[Q]	Secondary metabolites biosynthesis, transport and catabolism	--	--	[Q]	Secondary metabolites biosynthesis, transport and catabolism	Cytochrome P450	Cytochrome P450 6k1 GN=CYP6K1 OS=Blattella germanica (German cockroach) PE=2 SV=1	1	--	cytochrome P450 336B1 [Nasonia vitripennis]	--	--
c71307.graph_c0	0.000439123	0.626404	up	--	--	--	--	[Q]	Secondary metabolites biosynthesis, transport and catabolism	--	--	37	RNA processing and modification	PREDICTED: solute carrier organic anion transporter family member 5A1 [Nasonia vitripennis]	--	--
c71549.graph_c0	7.2e-07	0.849816	up	[I]	Lipid transport and metabolism	Molecular Function: acyl-CoA dehydrogenase activity (GO:0003995);; Molecular Function: flavin adenine dinucleotide binding (GO:0050660);; Biological Process: oxidation-reduction process (GO:0055114);;	K09478|0|nvi:100120366|short/branched chain specific acyl-CoA dehydrogenase, mitochondrial; K09478 short/branched chain acyl-CoA dehydrogenase [EC:1.3.99.12] (A)	[I]	Lipid transport and metabolism	Acyl-CoA dehydrogenase, C-terminal domain;; Acyl-CoA dehydrogenase, N-terminal domain;; Acyl-CoA dehydrogenase, C-terminal domain;; Acyl-CoA dehydrogenase, middle domain	Probable short/branched chain specific acyl-CoA dehydrogenase GN=acadsb OS=Dictyostelium discoideum (Slime mold) PE=3 SV=1	1	--	PREDICTED: short/branched chain specific acyl-CoA dehydrogenase, mitochondrial [Nasonia vitripennis]	Fatty acid degradation (ko00071);; Valine, leucine and isoleucine degradation (ko00280);; Fatty acid metabolism (ko01212)	molecular function: catalytic activity (GO:0003824);; biological process: metabolic process (GO:0008152);; biological process: single-organism process (GO:0044699);; molecular function: binding (GO:0005488)
c70170.graph_c0	0.00275078	0.755824	up	--	--	--	--	[E]	Amino acid transport and metabolism	Carbon-nitrogen hydrolase	Vanin-like protein 1 (Precursor) GN=CG32754 OS=Drosophila melanogaster (Fruit fly) PE=1 SV=1	1	--	PREDICTED: vanin-like protein 2 [Nasonia vitripennis]	--	--
c59068.graph_c0	7.1e-08	0.760673	up	[C]	Energy production and conversion	Molecular Function: NADH dehydrogenase (ubiquinone) activity (GO:0008137);; Molecular Function: electron carrier activity (GO:0009055);; Cellular Component: membrane (GO:0016020);; Biological Process: ATP synthesis coupled electron transport (GO:0042773);; Molecular Function: iron-sulfur cluster binding (GO:0051536);;	K03934|0|nvi:100119153|Ndufs1, NV19212; NADH dehydrogenase (ubiquinone) Fe-S protein 1, 75kDa; K03934 NADH dehydrogenase (ubiquinone) Fe-S protein 1 [EC:1.6.5.3 1.6.99.3] (A)	[C]	Energy production and conversion	Molybdopterin oxidoreductase;; 2Fe-2S iron-sulfur cluster binding domain;; NADH-ubiquinone oxidoreductase-G iron-sulfur binding region;; Domain of unknown function (DUF1982);; 2Fe-2S iron-sulfur cluster binding domain	NADH-ubiquinone oxidoreductase 75 kDa subunit, mitochondrial (Precursor) GN=ND75 OS=Drosophila melanogaster (Fruit fly) PE=2 SV=3	1	--	NADH-ubiquinone oxidoreductase 75 kDa subunit, mitochondrial [Nasonia vitripennis]	Oxidative phosphorylation (ko00190)	molecular function: catalytic activity (GO:0003824);; biological process: metabolic process (GO:0008152);; biological process: single-organism process (GO:0044699);; molecular function: electron carrier activity (GO:0009055);; cellular component: membrane (GO:0016020);; biological process: cellular process (GO:0009987);; molecular function: binding (GO:0005488)
c73960.graph_c0	0.0002117	0.648576	up	--	--	--	--	--	--	--	--	1	RNA processing and modification	PREDICTED: uncharacterized protein LOC100117886 [Nasonia vitripennis]	--	--
c68038.graph_c1	4.86e-11	1.07125	up	--	--	--	--	--	--	--	--	--	--	--	--	--
c71735.graph_c0	3.15e-06	1.10713	up	--	--	Molecular Function: acetylgalactosaminyltransferase activity (GO:0008376);; Biological Process: chondroitin sulfate biosynthetic process (GO:0030206);; Cellular Component: Golgi cisterna membrane (GO:0032580);; Biological Process: wound healing (GO:0042060);;	K00746|0|nvi:100121958|chondroitin sulfate N-acetylgalactosaminyltransferase 2; K00746 chondroitin sulfate N-acetylgalactosaminyltransferase 1/2 [EC:2.4.1.174 2.4.1.175] (A)	[G]	Carbohydrate transport and metabolism	Chondroitin N-acetylgalactosaminyltransferase;; N-terminal domain of galactosyltransferase;; Glycosyltransferase like family 2	--	7	--	PREDICTED: chondroitin sulfate N-acetylgalactosaminyltransferase 2 [Nasonia vitripennis]	Glycosaminoglycan biosynthesis - chondroitin sulfate / dermatan sulfate (ko00532)	molecular function: catalytic activity (GO:0003824);; biological process: metabolic process (GO:0008152);; biological process: cellular process (GO:0009987);; biological process: single-organism process (GO:0044699);; cellular component: cell (GO:0005623);; cellular component: membrane (GO:0016020);; cellular component: organelle (GO:0043226);; cellular component: organelle part (GO:0044422);; ce…
c60540.graph_c0	2.73e-17	1.51295	up	[I]	Lipid transport and metabolism	Biological Process: lipid metabolic process (GO:0006629);; Molecular Function: acyl-CoA delta11-desaturase activity (GO:0017105);;	--	[I]	Lipid transport and metabolism	Fatty acid desaturase	Acyl-CoA Delta(11) desaturase OS=Spodoptera littoralis (Egyptian cotton leafworm) PE=1 SV=1	1	--	PREDICTED: stearoyl-CoA desaturase 5-like [Nasonia vitripennis]	--	biological process: metabolic process (GO:0008152);; biological process: single-organism process (GO:0044699);; molecular function: catalytic activity (GO:0003824)
c70942.graph_c0	0.000104309	1.17283	up	--	--	--	--	--	--	--	--	--	--	--	--	--
c70700.graph_c1	7.61e-08	0.924315	up	--	--	--	--	[I]	Lipid transport and metabolism	GNS1/SUR4 family	Elongation of very long chain fatty acids protein AAEL008004 GN=AAEL008004 OS=Aedes aegypti (Yellowfever mosquito) PE=2 SV=2	1	RNA processing and modification	PREDICTED: elongation of very long chain fatty acids protein AAEL008004 [Nasonia vitripennis]	--	--
c71532.graph_c0	7.17e-57	2.59475	up	[C]	Energy production and conversion	Molecular Function: phosphoenolpyruvate carboxykinase (GTP) activity (GO:0004613);; Molecular Function: GTP binding (GO:0005525);; Biological Process: gluconeogenesis (GO:0006094);; Molecular Function: kinase activity (GO:0016301);; Biological Process: phosphorylation (GO:0016310);;	K01596|0|nvi:100115526|phosphoenolpyruvate carboxykinase [GTP]-like; K01596 phosphoenolpyruvate carboxykinase (GTP) [EC:4.1.1.32] (A)	[C]	Energy production and conversion	Phosphoenolpyruvate carboxykinase	Phosphoenolpyruvate carboxykinase [GTP] GN=Pepck OS=Drosophila melanogaster (Fruit fly) PE=2 SV=2	2	--	PREDICTED: phosphoenolpyruvate carboxykinase [GTP]-like [Nasonia vitripennis]	Glycolysis / Gluconeogenesis (ko00010);; Citrate cycle (TCA cycle) (ko00020);; Pyruvate metabolism (ko00620);; FoxO signaling pathway (ko04068)	molecular function: catalytic activity (GO:0003824);; biological process: metabolic process (GO:0008152);; molecular function: binding (GO:0005488);; biological process: single-organism process (GO:0044699);; biological process: cellular process (GO:0009987)
c68502.graph_c0	0.00222469	0.480635	up	[R]	General function prediction only	Molecular Function: DNA binding (GO:0003677);; Cellular Component: nucleus (GO:0005634);; Molecular Function: zinc ion binding (GO:0008270);; Molecular Function: histone-lysine N-methyltransferase activity (GO:0018024);; Biological Process: histone lysine methylation (GO:0034968);;	K06101|0|nvi:100123305|ash1; histone-lysine N-methyltransferase ash1; K06101 histone-lysine N-methyltransferase ASH1L [EC:2.1.1.43] (A)	[K]	Transcription	SET domain;; BAH domain;; Bromodomain;; PHD-finger	Histone-lysine N-methyltransferase ash1 GN=ash1 OS=Drosophila melanogaster (Fruit fly) PE=1 SV=3	1	--	PREDICTED: LOW QUALITY PROTEIN: histone-lysine N-methyltransferase ash1 [Nasonia vitripennis]	Lysine degradation (ko00310)	molecular function: binding (GO:0005488);; cellular component: cell (GO:0005623);; cellular component: organelle (GO:0043226);; cellular component: cell part (GO:0044464);; molecular function: catalytic activity (GO:0003824);; biological process: metabolic process (GO:0008152);; biological process: cellular process (GO:0009987);; biological process: single-organism process (GO:0044699);; biologic…
c72973.graph_c1	0.00239849	0.834906	up	[RTKL]	--	Molecular Function: protein kinase C activity (GO:0004697);; Molecular Function: ATP binding (GO:0005524);; Biological Process: protein phosphorylation (GO:0006468);;	K08791|0|nvi:100118211|serine/threonine-protein kinase Warts; K08791 serine/threonine-protein kinase LATS1/2 [EC:2.7.11.1] (A)	[D]	Cell cycle control, cell division, chromosome partitioning	Protein kinase domain;; Protein tyrosine kinase;; UBA/TS-N domain	Serine/threonine-protein kinase Warts GN=wts OS=Drosophila melanogaster (Fruit fly) PE=1 SV=1	39	--	PREDICTED: serine/threonine-protein kinase Warts [Camponotus floridanus]	Hippo signaling pathway - fly (ko04391)	molecular function: catalytic activity (GO:0003824);; biological process: metabolic process (GO:0008152);; biological process: cellular process (GO:0009987);; molecular function: binding (GO:0005488)
c42535.graph_c0	0.00207362	0.664068	up	[Q]	Secondary metabolites biosynthesis, transport and catabolism	Molecular Function: fatty-acyl-CoA reductase (alcohol-forming) activity (GO:0080019);;	--	[I]	Lipid transport and metabolism	Male sterility protein;; Male sterility protein;; NAD dependent epimerase/dehydratase family;; Polysaccharide biosynthesis protein;; 3-beta hydroxysteroid dehydrogenase/isomerase family	Putative fatty acyl-CoA reductase CG5065 {ECO:0000250|UniProtKB:Q922J9, ECO:0000312|EMBL:AAF57974.1} GN=CG5065 OS=Drosophila melanogaster (Fruit fly) PE=3 SV=1	1	--	uncharacterized protein LOC412986 [Apis mellifera]	--	molecular function: catalytic activity (GO:0003824);; biological process: metabolic process (GO:0008152);; biological process: single-organism process (GO:0044699)
c62327.graph_c0	8.94e-28	6.31555	up	--	--	--	--	--	--	--	--	--	--	--	--	--
c70221.graph_c1	0.000162864	0.648163	up	--	--	Molecular Function: acid phosphatase activity (GO:0003993);; Biological Process: RNA metabolic process (GO:0016070);; Molecular Function: kinase activity (GO:0016301);; Biological Process: phosphorylation (GO:0016310);;	K13024|0|nvi:100115546|inositol hexakisphosphate and diphosphoinositol-pentakisphosphate kinase; K13024 inositol hexakisphosphate/diphosphoinositol-pentakisphosphate kinase [EC:2.7.4.21 2.7.4.24] (A)	[Z]	Cytoskeleton	Histidine phosphatase superfamily (branch 2)	Inositol hexakisphosphate and diphosphoinositol-pentakisphosphate kinase GN=l(1)G0196 OS=Drosophila melanogaster (Fruit fly) PE=1 SV=2	1	--	PREDICTED: inositol hexakisphosphate and diphosphoinositol-pentakisphosphate kinase isoform X7 [Nasonia vitripennis]	--	molecular function: catalytic activity (GO:0003824);; biological process: metabolic process (GO:0008152);; biological process: cellular process (GO:0009987)
c73285.graph_c0	0.00193585	1.03938	up	--	--	--	--	[R]	General function prediction only	Reverse transcriptase (RNA-dependent DNA polymerase);; Endonuclease-reverse transcriptase;; Reverse transcriptase (RNA-dependent DNA polymerase)	Probable RNA-directed DNA polymerase from transposon BS OS=Drosophila melanogaster (Fruit fly) PE=2 SV=1	451	--	PREDICTED: uncharacterized protein LOC105203974 [Solenopsis invicta]	--	--
c69659.graph_c1	8.67e-05	1.30609	up	--	--	--	--	--	--	--	--	--	--	--	--	--
c73999.graph_c1	0.0055016	0.484967	up	[L]	Replication, recombination and repair	Molecular Function: binding (GO:0005488);; Molecular Function: transferase activity (GO:0016740);; Biological Process: macromolecule metabolic process (GO:0043170);; Biological Process: primary metabolic process (GO:0044238);;	--	[R]	General function prediction only	Reverse transcriptase (RNA-dependent DNA polymerase);; Integrase core domain;; Retroviral aspartyl protease;; Reverse transcriptase (RNA-dependent DNA polymerase);; Endonuclease-reverse transcriptase;; Endonuclease/Exonuclease/phosphatase family;; Retrotransposon gag protein	Endonuclease GN=pol OS=Drosophila melanogaster (Fruit fly) PE=3 SV=1	2	--	hypothetical protein TcasGA2_TC006870 [Tribolium castaneum]	--	molecular function: binding (GO:0005488);; molecular function: catalytic activity (GO:0003824);; biological process: metabolic process (GO:0008152)
c66459.graph_c1	2.09e-28	1.59733	up	--	--	--	--	--	--	--	--	--	--	PREDICTED: cyclin-dependent kinase 11A-like [Nasonia vitripennis]	--	--
c70154.graph_c1	0.0306469	0.716269	up	--	--	--	--	--	--	--	--	--	--	--	--	--
c51762.graph_c0	0.0111046	1.22444	up	--	--	--	--	--	--	--	--	--	--	--	--	--
c56447.graph_c0	0.000119691	1.75478	up	--	--	--	K13443|6.24108e-24|nvi:100115434|epididymal secretory protein E1-like; K13443 Niemann-Pick C2 protein (A)	[S]	Function unknown	ML domain	Mite group 2 allergen Gly d 2.02 OS=Glycyphagus domesticus (House itch mite) PE=1 SV=1	29	RNA processing and modification	PREDICTED: epididymal secretory protein E1-like [Nasonia vitripennis]	Lysosome (ko04142)	--
c65603.graph_c0	0.000807536	0.617959	up	--	--	Molecular Function: transporter activity (GO:0005215);; Cellular Component: intracellular (GO:0005622);; Biological Process: transport (GO:0006810);;	--	[I]	Lipid transport and metabolism	CRAL/TRIO domain	--	1	RNA processing and modification	PREDICTED: alpha-tocopherol transfer protein-like [Nasonia vitripennis]	--	molecular function: transporter activity (GO:0005215);; cellular component: cell (GO:0005623);; cellular component: cell part (GO:0044464);; biological process: localization (GO:0051179)
c70279.graph_c0	1.95e-07	0.848743	up	--	--	--	--	--	--	Ecdysteroid kinase;; Protein of unknown function (DUF1679);; Phosphotransferase enzyme family	--	1	RNA processing and modification	PREDICTED: uncharacterized protein LOC100115890 [Nasonia vitripennis]	--	--
c69079.graph_c0	7.93e-06	2.28794	up	--	--	--	--	--	--	--	Nucleic-acid-binding protein from transposon X-element OS=Drosophila melanogaster (Fruit fly) PE=3 SV=1	70	RNA processing and modification	Nucleic-acid-binding protein from mobile element jockey [Cerapachys biroi]	--	--
c73643.graph_c3	3.21e-15	1.34021	up	--	--	Molecular Function: receptor activity (GO:0004872);; Molecular Function: calcium ion binding (GO:0005509);; Cellular Component: integral component of plasma membrane (GO:0005887);; Cellular Component: cell-cell junction (GO:0005911);; Biological Process: homophilic cell adhesion via plasma membrane adhesion molecules (GO:0007156);; Biological Process: axon target recognition (GO:0007412);; Biolog…	--	[S]	Function unknown	Cadherin domain;; Cadherin cytoplasmic region;; Laminin G domain;; Laminin G domain;; Cadherin prodomain like;; EGF-like domain;; EGF-like domain;; Cadherin-like	Neural-cadherin (Precursor) GN=CadN OS=Drosophila melanogaster (Fruit fly) PE=1 SV=2	11	--	PREDICTED: LOW QUALITY PROTEIN: neural-cadherin [Nasonia vitripennis]	--	molecular function: receptor activity (GO:0004872);; molecular function: binding (GO:0005488);; cellular component: cell (GO:0005623);; cellular component: membrane (GO:0016020);; cellular component: membrane part (GO:0044425);; cellular component: cell part (GO:0044464);; cellular component: cell junction (GO:0030054);; biological process: biological adhesion (GO:0022610);; biological process: c…
c66445.graph_c0	2.24e-128	4.9401	up	--	--	--	--	--	--	--	--	1	RNA processing and modification	PREDICTED: race-specific elicitor A4-like [Nasonia vitripennis]	--	--
c42574.graph_c0	1.11e-05	0.736168	up	[S]	Function unknown	--	K10532|0|nvi:100119588|heparan-alpha-glucosaminide N-acetyltransferase; K10532 heparan-alpha-glucosaminide N-acetyltransferase [EC:2.3.1.78] (A)	[S]	Function unknown	Protein of unknown function (DUF1624)	--	161	--	PREDICTED: LOW QUALITY PROTEIN: heparan-alpha-glucosaminide N-acetyltransferase [Nasonia vitripennis]	Glycosaminoglycan degradation (ko00531);; Lysosome (ko04142)	--
c69306.graph_c0	1.17e-06	1.18693	up	--	--	--	--	--	--	--	--	42	RNA processing and modification	PREDICTED: uncharacterized protein LOC100679617 isoform X3 [Nasonia vitripennis]	--	--
c71574.graph_c0	0.000492733	0.581036	up	[I]	Lipid transport and metabolism	Molecular Function: acetylcholinesterase activity (GO:0003990);;	K01049|0|nvi:100115855|AChE-1, CCE-J1, Nv1600458; acetylcholinesterase 1; K01049 acetylcholinesterase [EC:3.1.1.7] (A)	[T]	Signal transduction mechanisms	Carboxylesterase family;; alpha/beta hydrolase fold	Acetylcholinesterase (Precursor) GN=ACHE1 OS=Culex pipiens (House mosquito) PE=2 SV=2	1	--	PREDICTED: acetylcholinesterase [Nasonia vitripennis]	Glycerophospholipid metabolism (ko00564)	molecular function: catalytic activity (GO:0003824);; biological process: metabolic process (GO:0008152)
c69860.graph_c0	4.94e-07	1.55062	up	--	--	--	--	--	--	50S ribosome-binding GTPase	--	1876	RNA processing and modification	PREDICTED: uncharacterized protein LOC100680511 [Nasonia vitripennis]	--	--
c69350.graph_c0	0.0148643	0.981721	up	--	--	--	--	--	--	--	--	--	--	--	--	--
c49698.graph_c0	8.39e-06	2.50359	up	[J]	Translation, ribosomal structure and biogenesis	--	--	[A]	RNA processing and modification	Ribonuclease T2 family	Ribonuclease Oy OS=Crassostrea gigas (Pacific oyster) PE=1 SV=1	27	--	PREDICTED: ribonuclease Oy-like [Nasonia vitripennis]	--	--
c58080.graph_c0	1.87e-42	7.76946	up	[R]	General function prediction only	Cellular Component: extracellular space (GO:0005615);; Biological Process: multicellular organism reproduction (GO:0032504);;	--	[R]	General function prediction only	Phosphatidylethanolamine-binding protein	OV-16 antigen (Precursor) GN=OV16 OS=Onchocerca volvulus PE=2 SV=2	1	--	PREDICTED: protein D2-like [Nasonia vitripennis]	--	cellular component: extracellular region (GO:0005576);; cellular component: extracellular region part (GO:0044421);; biological process: reproduction (GO:0000003);; biological process: multicellular organismal process (GO:0032501)
c73265.graph_c1	0.000164541	0.620789	up	--	--	--	--	--	--	--	--	--	--	--	--	--
c72970.graph_c4	0.0363031	0.385551	up	--	--	Molecular Function: nucleic acid binding (GO:0003676);;	--	--	--	--	--	822	RNA processing and modification	PREDICTED: hypothetical protein LOC100745294 [Bombus impatiens]	--	molecular function: binding (GO:0005488)
c66097.graph_c0	0.00402989	1.57916	up	--	--	--	--	--	--	--	--	--	--	--	--	--
c73738.graph_c0	0.00178926	1.1347	up	--	--	--	--	--	--	--	--	--	--	--	--	--
c73659.graph_c4	0.0352451	0.421535	up	[R]	General function prediction only	--	--	[M]	Cell wall/membrane/envelope biogenesis	Ankyrin repeats (3 copies);; Ankyrin repeat;; Ankyrin repeats (many copies);; Ankyrin repeats (many copies);; Ankyrin repeat;; PRANC domain	Alpha-latroinsectotoxin-Lt1a (Precursor; Fragment) OS=Latrodectus tredecimguttatus (Mediterranean black widow spider) PE=1 SV=1	2	--	PREDICTED: ankyrin-1-like isoform X2 [Nasonia vitripennis]	--	--
c62145.graph_c0	0.0188833	0.617063	up	--	--	--	--	--	--	--	--	--	--	--	--	--
c64561.graph_c1	0.0380647	0.983105	up	--	--	--	--	--	--	--	--	--	--	--	--	--
c64624.graph_c0	4.43e-14	1.68927	up	--	--	--	K06232|8.6816e-82|ame:100576349|growth arrest-specific protein 1-like; K06232 growth arrest-specific 1 (A)	--	--	GDNF/GAS1 domain	--	11	RNA processing and modification	PREDICTED: growth arrest-specific protein 1-like [Bombus impatiens]	Hedgehog signaling pathway (ko04340)	--
c67421.graph_c0	0.000119427	0.649092	up	[H]	Coenzyme transport and metabolism	Molecular Function: pyridoxamine-phosphate oxidase activity (GO:0004733);; Biological Process: pyridoxine biosynthetic process (GO:0008615);; Molecular Function: FMN binding (GO:0010181);; Biological Process: pyridoxal phosphate biosynthetic process (GO:0042823);; Biological Process: oxidation-reduction process (GO:0055114);;	--	[H]	Coenzyme transport and metabolism	Methyltransferase domain;; Putative methyltransferase;; Methyltransferase domain;; Methyltransferase domain;; Methyltransferase small domain;; Pyridoxamine 5'-phosphate oxidase	Putative pyridoxamine 5&apos;-phosphate oxidase GN=F57B9.1 OS=Caenorhabditis elegans PE=3 SV=2	1	--	PREDICTED: pyridoxine-5&apos;-phosphate oxidase-like [Megachile rotundata]	--	molecular function: catalytic activity (GO:0003824);; biological process: metabolic process (GO:0008152);; biological process: single-organism process (GO:0044699);; biological process: cellular process (GO:0009987);; molecular function: binding (GO:0005488)
c63050.graph_c0	5.67e-07	0.850328	up	--	--	Molecular Function: ATP binding (GO:0005524);; Biological Process: ATP catabolic process (GO:0006200);; Molecular Function: xenobiotic-transporting ATPase activity (GO:0008559);; Cellular Component: integral component of membrane (GO:0016021);; Biological Process: transmembrane transport (GO:0055085);;	K05677|0|ame:552495|GB16302; ATP-binding cassette sub-family D member 3-like; K05677 ATP-binding cassette, subfamily D (ALD), member 3 (A)	[IR]	--	ABC transporter transmembrane region 2;; ABC transporter	ABC transporter D family member 2 GN=abcD2 OS=Dictyostelium discoideum (Slime mold) PE=3 SV=1	1	--	PREDICTED: ATP-binding cassette sub-family D member 3-like [Megachile rotundata]	ABC transporters (ko02010);; Peroxisome (ko04146)	molecular function: binding (GO:0005488);; biological process: metabolic process (GO:0008152);; biological process: cellular process (GO:0009987);; biological process: single-organism process (GO:0044699);; molecular function: catalytic activity (GO:0003824);; molecular function: transporter activity (GO:0005215);; biological process: response to stimulus (GO:0050896);; biological process: locali…
c69412.graph_c1	4.15e-48	2.37347	up	--	--	--	--	--	--	DNA/RNA non-specific endonuclease	--	14	RNA processing and modification	PREDICTED: uncharacterized protein LOC105229141 [Bactrocera dorsalis]	--	--
c67654.graph_c0	0.00643101	1.24764	up	--	--	--	--	--	--	--	--	--	--	--	--	--
c72986.graph_c1	7.19e-17	1.82883	up	[E]	Amino acid transport and metabolism	Molecular Function: spermidine synthase activity (GO:0004766);; Biological Process: metabolic process (GO:0008152);;	K00797|5.20742e-166|nvi:100123985|spermidine synthase; K00797 spermidine synthase [EC:2.5.1.16] (A)	[E]	Amino acid transport and metabolism	Spermine/spermidine synthase;; Methyltransferase domain	Spermidine synthase GN=spsA OS=Dictyostelium discoideum (Slime mold) PE=3 SV=2	1	--	PREDICTED: spermidine synthase [Nasonia vitripennis]	Cysteine and methionine metabolism (ko00270);; Arginine and proline metabolism (ko00330);; beta-Alanine metabolism (ko00410);; Glutathione metabolism (ko00480)	molecular function: catalytic activity (GO:0003824);; biological process: metabolic process (GO:0008152)
c73067.graph_c0	0.000571032	0.912037	up	--	--	--	--	--	--	--	--	--	--	--	--	--
c72541.graph_c0	0.00284882	0.580085	up	--	--	--	--	--	--	--	--	--	--	--	--	--
c66789.graph_c1	6.23e-13	2.13249	up	--	--	--	--	--	--	--	--	--	--	--	--	--
c71927.graph_c0	3.04e-08	0.785767	up	--	--	Molecular Function: dopamine beta-monooxygenase activity (GO:0004500);; Molecular Function: copper ion binding (GO:0005507);; Biological Process: catecholamine metabolic process (GO:0006584);; Biological Process: oxidation-reduction process (GO:0055114);;	K00503|0|nvi:100119029|tyramine beta-hydroxylase; K00503 dopamine beta-monooxygenase [EC:1.14.17.1] (A)	[E]	Amino acid transport and metabolism	Copper type II ascorbate-dependent monooxygenase, C-terminal domain;; Copper type II ascorbate-dependent monooxygenase, N-terminal domain;; DOMON domain;; Myb/SANT-like DNA-binding domain;; DDE superfamily endonuclease;; Plant transposon protein	Tyramine beta-hydroxylase GN=Tbh OS=Drosophila melanogaster (Fruit fly) PE=1 SV=1	1	--	PREDICTED: tyramine beta-hydroxylase [Nasonia vitripennis]	Tyrosine metabolism (ko00350)	molecular function: catalytic activity (GO:0003824);; biological process: metabolic process (GO:0008152);; biological process: single-organism process (GO:0044699);; molecular function: binding (GO:0005488);; biological process: cellular process (GO:0009987)
c73498.graph_c2	0.000880964	0.572843	up	--	--	Molecular Function: transporter activity (GO:0005215);; Biological Process: transport (GO:0006810);; Cellular Component: synaptic vesicle (GO:0008021);; Cellular Component: membrane (GO:0016020);;	K15290|0|nvi:100120087|Syt1; synaptotagmin 1; K15290 synaptotagmin-1 (A)	[TU]	--	C2 domain	Synaptotagmin 1 GN=Syt1 OS=Drosophila melanogaster (Fruit fly) PE=1 SV=3	1	--	PREDICTED: synaptotagmin 1 isoform X4 [Nasonia vitripennis]	--	molecular function: transporter activity (GO:0005215);; biological process: localization (GO:0051179);; cellular component: cell (GO:0005623);; cellular component: organelle (GO:0043226);; cellular component: synapse part (GO:0044456);; cellular component: cell part (GO:0044464);; cellular component: synapse (GO:0045202);; cellular component: membrane (GO:0016020)
c69528.graph_c3	0.0101935	1.07856	up	--	--	--	--	--	--	--	--	--	--	--	--	--
c72703.graph_c1	0.00247162	0.440343	up	[C]	Energy production and conversion	Biological Process: tricarboxylic acid cycle (GO:0006099);; Molecular Function: oxidoreductase activity, acting on the CH-CH group of donors (GO:0016627);; Biological Process: electron transport chain (GO:0022900);; Molecular Function: flavin adenine dinucleotide binding (GO:0050660);;	K00234|0|nvi:100119074|Sdha; succinate dehydrogenase complex, subunit A, flavoprotein (Fp); K00234 succinate dehydrogenase (ubiquinone) flavoprotein subunit [EC:1.3.5.1] (A)	[C]	Energy production and conversion	FAD binding domain;; Fumarate reductase flavoprotein C-term;; Pyridine nucleotide-disulphide oxidoreductase;; Thi4 family;; FAD dependent oxidoreductase;; Glucose inhibited division protein A;; 7tm Odorant receptor	Succinate dehydrogenase [ubiquinone] flavoprotein subunit, mitochondrial (Precursor) GN=SdhA OS=Drosophila melanogaster (Fruit fly) PE=2 SV=3	1	--	succinate dehydrogenase complex, subunit A, flavoprotein (Fp) [Nasonia vitripennis]	Citrate cycle (TCA cycle) (ko00020);; Oxidative phosphorylation (ko00190);; Carbon metabolism (ko01200)	biological process: metabolic process (GO:0008152);; biological process: cellular process (GO:0009987);; biological process: single-organism process (GO:0044699);; molecular function: catalytic activity (GO:0003824);; molecular function: binding (GO:0005488)
c71857.graph_c0	0.000564437	0.635348	up	--	--	--	--	--	--	--	--	--	--	--	--	--
c63415.graph_c0	8.88e-09	1.80252	up	--	--	--	--	--	--	--	--	--	--	PREDICTED: uncharacterized protein LOC100678658 [Nasonia vitripennis]	--	--
c73951.graph_c2	5.07e-09	0.949013	up	[L]	Replication, recombination and repair	--	--	--	--	Integrase core domain;; Reverse transcriptase (RNA-dependent DNA polymerase)	Endonuclease GN=pol OS=Drosophila melanogaster (Fruit fly) PE=3 SV=1	2	--	hypothetical protein TcasGA2_TC004196 [Tribolium castaneum]	--	--
c53367.graph_c0	0.015632	1.06714	up	--	--	--	--	--	--	--	--	290	--	WD repeat-containing protein, partial [Cerapachys biroi]	--	--
c72535.graph_c0	0.0234701	0.451972	up	--	--	Biological Process: signal transduction (GO:0007165);;	--	[T]	Signal transduction mechanisms	Arrestin (or S-antigen), N-terminal domain;; Arrestin (or S-antigen), C-terminal domain	Arrestin homolog OS=Heliothis virescens (Tobacco budworm moth) PE=3 SV=1	1	--	PREDICTED: phosrestin-2 [Nasonia vitripennis]	--	biological process: cellular process (GO:0009987);; biological process: response to stimulus (GO:0050896);; biological process: biological regulation (GO:0065007)
c72218.graph_c0	0.00839917	0.408879	up	--	--	--	--	--	--	--	--	822	RNA processing and modification	PREDICTED: microtubule-associated protein futsch-like [Nasonia vitripennis]	--	--
c70136.graph_c2	0.0462518	0.32473	up	--	--	--	--	--	--	--	--	--	--	--	--	--
c70218.graph_c5	0.0305369	0.480004	up	--	--	--	--	--	--	--	--	--	--	--	--	--
c65916.graph_c0	4.78e-09	2.34436	up	[R]	General function prediction only	Molecular Function: GTP binding (GO:0005525);; Biological Process: small GTPase mediated signal transduction (GO:0007264);; Biological Process: protein transport (GO:0015031);;	K07885|2.23353e-125|nvi:100122071|ras-related protein Rab-27A-like; K07885 Ras-related protein Rab-27A (A)	[U]	Intracellular trafficking, secretion, and vesicular transport	Ras family;; Miro-like protein;; ADP-ribosylation factor family	Ras-related protein Rab-3 GN=rab-3 OS=Caenorhabditis elegans PE=2 SV=1	1	--	PREDICTED: ras-related protein Rab-27A-like isoform X1 [Nasonia vitripennis]	--	molecular function: binding (GO:0005488);; biological process: cellular process (GO:0009987);; biological process: signaling (GO:0023052);; biological process: single-organism process (GO:0044699);; biological process: response to stimulus (GO:0050896);; biological process: biological regulation (GO:0065007);; biological process: localization (GO:0051179)
c57351.graph_c0	8.72e-09	1.63759	up	--	--	--	--	--	--	--	--	--	--	--	--	--
c66841.graph_c2	7.49e-11	1.03051	up	[F]	Nucleotide transport and metabolism	Molecular Function: uridine phosphorylase activity (GO:0004850);; Cellular Component: cytoplasm (GO:0005737);; Biological Process: nucleoside metabolic process (GO:0009116);; Biological Process: nucleotide catabolic process (GO:0009166);;	K00757|0|nvi:100123316|uridine phosphorylase 1-like; K00757 uridine phosphorylase [EC:2.4.2.3] (A)	[F]	Nucleotide transport and metabolism	Phosphorylase superfamily	--	1	--	PREDICTED: uridine phosphorylase 1-like isoform X1 [Nasonia vitripennis]	Pyrimidine metabolism (ko00240);; Drug metabolism - other enzymes (ko00983)	molecular function: catalytic activity (GO:0003824);; biological process: metabolic process (GO:0008152);; cellular component: cell (GO:0005623);; cellular component: cell part (GO:0044464);; biological process: cellular process (GO:0009987);; biological process: single-organism process (GO:0044699)
c66518.graph_c0	8.97e-06	1.19806	up	--	--	--	--	--	--	--	--	--	--	--	--	--
c73832.graph_c0	0.00401942	0.452933	up	[EJ]	--	Molecular Function: asparaginase activity (GO:0004067);; Biological Process: cellular amino acid metabolic process (GO:0006520);;	K13278|0|nvi:100115096|L-asparaginase; K13278 60kDa lysophospholipase [EC:3.1.1.5 3.1.1.47 3.5.1.1] (A)	[E]	Amino acid transport and metabolism	Asparaginase;; Ankyrin repeat;; Ankyrin repeats (3 copies);; Ankyrin repeat;; Ankyrin repeats (many copies);; Ankyrin repeats (many copies)	L-asparaginase OS=Dirofilaria immitis (Canine heartworm) PE=1 SV=1	1	--	PREDICTED: L-asparaginase isoform X1 [Nasonia vitripennis]	--	molecular function: catalytic activity (GO:0003824);; biological process: metabolic process (GO:0008152);; biological process: cellular process (GO:0009987);; biological process: single-organism process (GO:0044699)
c73275.graph_c0	2.79e-18	2.95316	up	--	--	Molecular Function: binding (GO:0005488);;	--	--	--	DNA/RNA non-specific endonuclease;; Endonuclease-reverse transcriptase;; Endonuclease/Exonuclease/phosphatase family	--	--	--	PREDICTED: uncharacterized protein LOC100678309 [Nasonia vitripennis]	--	molecular function: binding (GO:0005488)
c73659.graph_c3	0.00135566	0.701414	up	--	--	--	--	--	--	--	--	--	--	--	--	--
c72187.graph_c2	4.59e-07	0.773065	up	[E]	Amino acid transport and metabolism	Biological Process: ion transport (GO:0006811);; Molecular Function: potassium:chloride symporter activity (GO:0015379);; Cellular Component: integral component of membrane (GO:0016021);; Biological Process: transmembrane transport (GO:0055085);;	K14427|0|nvi:100116848|solute carrier family 12 member 4; K14427 solute carrier family 12 (potassium/chloride transporter), member 4/5/6 (A)	[P]	Inorganic ion transport and metabolism	Amino acid permease	Sodium/chloride cotransporter 3 GN=kcc-3 OS=Caenorhabditis elegans PE=4 SV=1	1	--	PREDICTED: solute carrier family 12 member 4 isoform X1 [Nasonia vitripennis]	--	biological process: single-organism process (GO:0044699);; biological process: localization (GO:0051179);; molecular function: transporter activity (GO:0005215);; biological process: cellular process (GO:0009987);; cellular component: membrane (GO:0016020);; cellular component: membrane part (GO:0044425)
c72745.graph_c7	1.72e-06	1.22731	up	--	--	Molecular Function: nucleoside transmembrane transporter activity (GO:0005337);; Biological Process: transport (GO:0006810);; Cellular Component: integral component of membrane (GO:0016021);;	K03323|0|nvi:100121502|equilibrative nucleoside transporter 4; K03323 solute carrier family 29 (equilibrative nucleoside transporter), member 4 (A)	[F]	Nucleotide transport and metabolism	Nucleoside transporter	--	1	--	PREDICTED: equilibrative nucleoside transporter 4 isoform X1 [Nasonia vitripennis]	--	molecular function: transporter activity (GO:0005215);; biological process: cellular process (GO:0009987);; biological process: single-organism process (GO:0044699);; biological process: localization (GO:0051179);; cellular component: membrane (GO:0016020);; cellular component: membrane part (GO:0044425)
c69605.graph_c2	0.0124742	1.13339	up	--	--	--	--	--	--	--	--	--	--	--	--	--
c70949.graph_c0	2.07e-05	0.772537	up	[RTKL]	--	Molecular Function: protein kinase activity (GO:0004672);; Molecular Function: ATP binding (GO:0005524);; Biological Process: protein phosphorylation (GO:0006468);; Biological Process: lipid metabolic process (GO:0006629);; Molecular Function: zinc ion binding (GO:0008270);;	K05743|0|nvi:100122320|LIM domain kinase 1; K05743 LIM domain kinase 1 [EC:2.7.11.1] (A)	--	--	Protein tyrosine kinase;; Protein kinase domain;; LIM domain;; Lipopolysaccharide kinase (Kdo/WaaP) family;; PDZ domain (Also known as DHR or GLGF);; Phosphotransferase enzyme family;; RIO1 family;; RNase H	LIM domain kinase 1 GN=LIMK1 OS=Drosophila melanogaster (Fruit fly) PE=1 SV=1	1	--	PREDICTED: LIM domain kinase 1 isoform X1 [Nasonia vitripennis]	--	molecular function: catalytic activity (GO:0003824);; biological process: metabolic process (GO:0008152);; biological process: cellular process (GO:0009987);; molecular function: binding (GO:0005488);; biological process: single-organism process (GO:0044699)
c70027.graph_c0	0.0478675	0.528137	up	--	--	--	--	--	--	--	--	--	--	--	--	--
c73032.graph_c1	0.00125287	0.558831	up	--	--	--	--	[H]	Coenzyme transport and metabolism	CUB domain	Zinc metalloproteinase nas-39 (Precursor) GN=nas-39 OS=Caenorhabditis elegans PE=3 SV=3	29	--	PREDICTED: cubilin [Nasonia vitripennis]	--	--
c68296.graph_c0	0.0163504	0.642924	up	[I]	Lipid transport and metabolism	--	--	[R]	General function prediction only	Carboxylesterase family;; alpha/beta hydrolase fold	Venom carboxylesterase-6 (Precursor) OS=Apis mellifera (Honeybee) PE=2 SV=1	1	--	carboxylesterase clade E, member 10 precursor [Nasonia vitripennis]	--	--
c69902.graph_c2	0.00750807	1.23645	up	--	--	--	--	--	--	--	--	--	--	--	--	--
c71622.graph_c1	1.85e-06	1.00554	up	--	--	--	--	--	--	--	--	--	--	--	--	--
c67227.graph_c0	6.19e-24	3.49345	up	--	--	--	--	[M]	Cell wall/membrane/envelope biogenesis	Scramblase	--	18	RNA processing and modification	PREDICTED: phospholipid scramblase 2 [Nasonia vitripennis]	--	--
c65598.graph_c0	3.84e-05	1.77118	up	--	--	--	--	--	--	--	--	--	--	--	--	--
c73284.graph_c2	0.00099575	1.13245	up	--	--	--	--	--	--	--	--	--	--	--	--	--
c73722.graph_c7	9.46e-09	1.26605	up	--	--	--	--	--	--	--	--	--	--	--	--	--
c71933.graph_c4	4.32e-36	1.76408	up	[Q]	Secondary metabolites biosynthesis, transport and catabolism	Biological Process: metabolic process (GO:0008152);; Molecular Function: transferase activity (GO:0016740);;	K00665|0|nvi:100122099|fatty acid synthase-like; K00665 fatty acid synthase, animal type [EC:2.3.1.85] (A)	[I]	Lipid transport and metabolism	KR domain;; short chain dehydrogenase;; Zinc-binding dehydrogenase;; Zinc-binding dehydrogenase;; Thioesterase domain;; Phosphopantetheine attachment site	Chalcone synthase stlB GN=stlB OS=Dictyostelium discoideum (Slime mold) PE=2 SV=1	2	--	PREDICTED: fatty acid synthase-like isoform X1 [Nasonia vitripennis]	Fatty acid biosynthesis (ko00061);; Fatty acid metabolism (ko01212)	biological process: metabolic process (GO:0008152);; molecular function: catalytic activity (GO:0003824)
c68848.graph_c0	9.24e-08	0.953362	up	--	--	--	--	--	--	--	--	--	--	--	--	--
c17540.graph_c0	0.00691542	0.601689	up	--	--	--	--	--	--	--	--	--	--	--	--	--
c71006.graph_c0	0.0227619	0.758666	up	--	--	--	--	--	--	--	--	--	--	--	--	--
c71872.graph_c0	0.000994985	2.33609	up	[I]	Lipid transport and metabolism	Molecular Function: carboxylic ester hydrolase activity (GO:0052689);;	--	[R]	General function prediction only	Carboxylesterase family	Venom carboxylesterase-6 (Precursor) OS=Apis mellifera (Honeybee) PE=2 SV=1	38	--	carboxylesterase clade B, member 6 precursor [Nasonia vitripennis]	--	molecular function: catalytic activity (GO:0003824);; biological process: metabolic process (GO:0008152)
c69111.graph_c1	2.21e-05	2.42864	up	--	--	--	--	--	--	--	--	26	--	PREDICTED: uncharacterized protein LOC103316981 [Nasonia vitripennis]	--	--
c59997.graph_c0	2.75e-12	1.36696	up	--	--	Molecular Function: G-protein coupled receptor activity (GO:0004930);; Biological Process: G-protein coupled receptor signaling pathway (GO:0007186);; Biological Process: visual perception (GO:0007601);; Biological Process: phototransduction (GO:0007602);; Molecular Function: photoreceptor activity (GO:0009881);; Cellular Component: integral component of membrane (GO:0016021);; Biological Process…	K04255|0|nvi:100121036|opsin, blue-sensitive; K04255 r-opsin (A)	[R]	General function prediction only	7 transmembrane receptor (rhodopsin family);; Serpentine type 7TM GPCR chemoreceptor Srsx	Opsin, blue-sensitive GN=BLOP OS=Apis mellifera (Honeybee) PE=1 SV=2	9	RNA processing and modification	PREDICTED: opsin, blue-sensitive [Nasonia vitripennis]	--	molecular function: receptor activity (GO:0004872);; molecular function: molecular transducer activity (GO:0060089);; biological process: cellular process (GO:0009987);; biological process: signaling (GO:0023052);; biological process: single-organism process (GO:0044699);; biological process: response to stimulus (GO:0050896);; biological process: biological regulation (GO:0065007);; biological p…
c71883.graph_c0	2.6e-23	1.57459	up	[EH]	--	Biological Process: branched-chain amino acid biosynthetic process (GO:0009082);; Molecular Function: L-leucine transaminase activity (GO:0052654);; Molecular Function: L-valine transaminase activity (GO:0052655);; Molecular Function: L-isoleucine transaminase activity (GO:0052656);;	K00826|2.92633e-116|nvi:100117605|branched-chain-amino-acid aminotransferase, cytosolic; K00826 branched-chain amino acid aminotransferase [EC:2.6.1.42] (A)	[E]	Amino acid transport and metabolism	Aminotransferase class IV	Branched-chain-amino-acid aminotransferase GN=v1g246094 OS=Nematostella vectensis (Starlet sea anemone) PE=3 SV=1	1	--	PREDICTED: branched-chain-amino-acid aminotransferase, cytosolic isoform X2 [Nasonia vitripennis]	Valine, leucine and isoleucine degradation (ko00280);; Valine, leucine and isoleucine biosynthesis (ko00290);; Pantothenate and CoA biosynthesis (ko00770);; 2-Oxocarboxylic acid metabolism (ko01210);; Biosynthesis of amino acids (ko01230)	biological process: metabolic process (GO:0008152);; biological process: cellular process (GO:0009987);; biological process: single-organism process (GO:0044699);; molecular function: catalytic activity (GO:0003824)
c73802.graph_c1	6.97e-06	1.1923	up	[P]	Inorganic ion transport and metabolism	Cellular Component: membrane (GO:0016020);;	--	[PT]	--	Sodium/calcium exchanger protein	Probable sodium/potassium/calcium exchanger CG1090 GN=CG1090 OS=Drosophila melanogaster (Fruit fly) PE=2 SV=3	2	--	PREDICTED: sodium/potassium/calcium exchanger 4-like [Nasonia vitripennis]	--	cellular component: membrane (GO:0016020)
c69201.graph_c0	0.0027577	1.3431	up	--	--	Molecular Function: guanyl-nucleotide exchange factor activity (GO:0005085);; Biological Process: intracellular signal transduction (GO:0035556);;	--	--	--	--	--	10	--	PREDICTED: guanine nucleotide exchange factor DBS isoform X2 [Nasonia vitripennis]	--	molecular function: guanyl-nucleotide exchange factor activity (GO:0005085);; biological process: cellular process (GO:0009987);; biological process: signaling (GO:0023052);; biological process: single-organism process (GO:0044699);; biological process: response to stimulus (GO:0050896);; biological process: biological regulation (GO:0065007)
c70981.graph_c1	4.06e-23	2.09767	up	--	--	--	--	--	--	--	--	--	--	--	--	--
c73284.graph_c0	2.4e-09	0.848492	up	--	--	--	--	[S]	Function unknown	Ion channel regulatory protein UNC-93	UNC93-like protein GN=CG4928 OS=Drosophila melanogaster (Fruit fly) PE=2 SV=1	7	--	PREDICTED: UNC93-like protein [Nasonia vitripennis]	--	--
c66991.graph_c0	1.19e-06	0.870197	up	[I]	Lipid transport and metabolism	Molecular Function: acyl-CoA dehydrogenase activity (GO:0003995);; Molecular Function: flavin adenine dinucleotide binding (GO:0050660);; Biological Process: oxidation-reduction process (GO:0055114);;	K00252|0|ame:410254|Gdch, GB14051; glutaryl-CoA dehydrogenase, mitochondrial; K00252 glutaryl-CoA dehydrogenase [EC:1.3.8.6] (A)	[E]	Amino acid transport and metabolism	Acyl-CoA dehydrogenase, C-terminal domain;; Acyl-CoA dehydrogenase, N-terminal domain;; Acyl-CoA dehydrogenase, middle domain;; Acyl-CoA dehydrogenase, C-terminal domain	Glutaryl-CoA dehydrogenase, mitochondrial (Precursor) GN=gcdh OS=Dictyostelium discoideum (Slime mold) PE=3 SV=1	1	--	PREDICTED: glutaryl-CoA dehydrogenase, mitochondrial [Solenopsis invicta]	Fatty acid degradation (ko00071);; Lysine degradation (ko00310);; Tryptophan metabolism (ko00380)	molecular function: catalytic activity (GO:0003824);; biological process: metabolic process (GO:0008152);; biological process: single-organism process (GO:0044699);; molecular function: binding (GO:0005488)
c72028.graph_c3	1.38e-09	1.11195	up	--	--	Cellular Component: integral component of membrane (GO:0016021);;	K14997|0|nvi:100121048|putative sodium-coupled neutral amino acid transporter 11; K14997 solute carrier family 38 (sodium-coupled neutral amino acid transporter), member 11 (A)	[E]	Amino acid transport and metabolism	Transmembrane amino acid transporter protein;; Tryptophan/tyrosine permease family	--	5	--	PREDICTED: putative sodium-coupled neutral amino acid transporter 11 isoform X1 [Nasonia vitripennis]	--	cellular component: membrane (GO:0016020);; cellular component: membrane part (GO:0044425)
c60805.graph_c0	1.07e-14	2.04095	up	--	--	Molecular Function: hydrolase activity (GO:0016787);;	--	[E]	Amino acid transport and metabolism	Trypsin	Chymotrypsin-2 OS=Vespa crabro (European hornet) PE=1 SV=1	10	RNA processing and modification	serine protease 137 precursor [Nasonia vitripennis]	--	molecular function: catalytic activity (GO:0003824);; biological process: metabolic process (GO:0008152)
c72807.graph_c0	0.0197453	0.353682	up	--	--	--	K10305|0|nvi:100116011|F-box only protein 32; K10305 F-box protein 25/32 (A)	[E]	Amino acid transport and metabolism	--	--	1	--	PREDICTED: F-box only protein 32 [Nasonia vitripennis]	FoxO signaling pathway (ko04068)	--
c60694.graph_c0	0.00156942	1.30309	up	--	--	--	--	[T]	Signal transduction mechanisms	Immunoglobulin I-set domain;; Immunoglobulin V-set domain;; Immunoglobulin domain;; Immunoglobulin domain;; Immunoglobulin domain	--	6	RNA processing and modification	PREDICTED: uncharacterized protein LOC100117285 [Nasonia vitripennis]	--	--
c73539.graph_c3	0.0154659	0.805812	up	--	--	--	--	--	--	--	--	--	--	--	--	--
c71484.graph_c1	0.0146645	0.966034	up	--	--	--	--	--	--	--	--	--	--	--	--	--
c69827.graph_c0	5.57e-10	0.957303	up	--	--	Biological Process: fatty acid biosynthetic process (GO:0006633);; Cellular Component: integral component of membrane (GO:0016021);; Molecular Function: acyl-CoA delta11-desaturase activity (GO:0017105);; Biological Process: oxidation-reduction process (GO:0055114);;	K00507|0|nvi:100118611|acyl-CoA Delta(11) desaturase-like; K00507 stearoyl-CoA desaturase (delta-9 desaturase) [EC:1.14.19.1] (A)	[I]	Lipid transport and metabolism	Fatty acid desaturase	Acyl-CoA Delta(11) desaturase OS=Spodoptera littoralis (Egyptian cotton leafworm) PE=1 SV=1	3	RNA processing and modification	PREDICTED: acyl-CoA Delta(11) desaturase-like [Nasonia vitripennis]	Biosynthesis of unsaturated fatty acids (ko01040);; Fatty acid metabolism (ko01212)	biological process: metabolic process (GO:0008152);; biological process: cellular process (GO:0009987);; biological process: single-organism process (GO:0044699);; cellular component: membrane (GO:0016020);; cellular component: membrane part (GO:0044425);; molecular function: catalytic activity (GO:0003824)
c71238.graph_c1	0.0279789	1.17822	up	--	--	--	--	--	--	Transposase family tnp2	--	190	RNA processing and modification	PREDICTED: uncharacterized protein LOC103316575 [Nasonia vitripennis]	--	--
c60886.graph_c0	6.34e-30	7.12759	up	--	--	--	--	--	--	7tm Odorant receptor	Odorant receptor Or2 GN=OR2 OS=Anopheles gambiae (African malaria mosquito) PE=2 SV=1	23	RNA processing and modification	odorant receptor 79 [Nasonia vitripennis]	--	--
c71173.graph_c2	8.58e-39	2.00323	up	[I]	Lipid transport and metabolism	--	--	[R]	General function prediction only	Carboxylesterase family;; alpha/beta hydrolase fold	Venom carboxylesterase-6 (Precursor) OS=Apis mellifera (Honeybee) PE=2 SV=1	1	RNA processing and modification	carboxylesterase clade A, member 5 [Nasonia vitripennis]	--	--
c72075.graph_c5	5.51e-06	0.875856	up	[IQ]	--	--	K08745|0|nvi:100120211|long-chain fatty acid transport protein 4-like; K08745 solute carrier family 27 (fatty acid transporter), member 1/4 [EC:6.2.1.-] (A)	[I]	Lipid transport and metabolism	AMP-binding enzyme;; AMP-binding enzyme C-terminal domain	Probable 4-coumarate--CoA ligase 1 GN=4cl1 OS=Dictyostelium discoideum (Slime mold) PE=3 SV=1	1	--	PREDICTED: long-chain fatty acid transport protein 4-like [Nasonia vitripennis]	--	--
c72296.graph_c1	0.000378118	0.706131	up	--	--	--	--	--	--	--	--	--	--	--	--	--
c68812.graph_c0	5.76e-21	1.84526	up	[Q]	Secondary metabolites biosynthesis, transport and catabolism	Biological Process: metabolic process (GO:0008152);; Molecular Function: transferase activity (GO:0016740);;	K00665|0|nvi:100122083|fatty acid synthase-like; K00665 fatty acid synthase, animal type [EC:2.3.1.85] (A)	[I]	Lipid transport and metabolism	KR domain;; short chain dehydrogenase;; Acyl transferase domain;; Polyketide synthase dehydratase;; Zinc-binding dehydrogenase;; Zinc-binding dehydrogenase;; Phosphopantetheine attachment site	Chalcone synthase stlB GN=stlB OS=Dictyostelium discoideum (Slime mold) PE=2 SV=1	2	--	PREDICTED: fatty acid synthase-like [Nasonia vitripennis]	Fatty acid biosynthesis (ko00061);; Fatty acid metabolism (ko01212)	biological process: metabolic process (GO:0008152);; molecular function: catalytic activity (GO:0003824)
c69550.graph_c0	0.0304616	0.39915	up	--	--	--	--	[R]	General function prediction only	Leucine Rich repeats (2 copies);; Leucine rich repeat;; Leucine Rich Repeat;; Leucine rich repeat N-terminal domain	Protein halfway GN=hfw OS=Drosophila pseudoobscura pseudoobscura (Fruit fly) PE=3 SV=2	86	RNA processing and modification	PREDICTED: protein halfway [Nasonia vitripennis]	--	--
c68649.graph_c0	0.000340413	1.0263	up	--	--	Molecular Function: calcium ion binding (GO:0005509);; Cellular Component: plasma membrane (GO:0005886);; Biological Process: homophilic cell adhesion via plasma membrane adhesion molecules (GO:0007156);; Cellular Component: integral component of membrane (GO:0016021);;	K16507|0|nvi:100113866|protein dachsous; K16507 protocadherin-16/23 (A)	[S]	Function unknown	Cadherin domain;; Cadherin domain;; Cadherin-like;; Cadherin domain;; Cadherin cytoplasmic region	Protein dachsous (Precursor) GN=ds OS=Drosophila melanogaster (Fruit fly) PE=1 SV=3	11	--	PREDICTED: LOW QUALITY PROTEIN: protein dachsous [Nasonia vitripennis]	Hippo signaling pathway - fly (ko04391)	molecular function: binding (GO:0005488);; cellular component: cell (GO:0005623);; cellular component: membrane (GO:0016020);; cellular component: cell part (GO:0044464);; biological process: biological adhesion (GO:0022610);; cellular component: membrane part (GO:0044425)
c62886.graph_c1	0.0424573	1.10962	up	--	--	--	--	--	--	--	--	--	--	--	--	--
c67094.graph_c2	0.0461666	0.889292	up	--	--	--	--	--	--	--	--	--	--	--	--	--
c70995.graph_c5	0.000784074	0.641624	up	--	--	Molecular Function: transporter activity (GO:0005215);; Biological Process: transport (GO:0006810);; Cellular Component: membrane (GO:0016020);;	K14353|0|nvi:100122291|solute carrier organic anion transporter family member 5A1; K14353 solute carrier organic anion transporter family, member 3A (A)	[Q]	Secondary metabolites biosynthesis, transport and catabolism	Organic Anion Transporter Polypeptide (OATP) family;; Major Facilitator Superfamily;; Kazal-type serine protease inhibitor domain	--	1	--	PREDICTED: solute carrier organic anion transporter family member 5A1 [Nasonia vitripennis]	--	molecular function: transporter activity (GO:0005215);; biological process: localization (GO:0051179);; cellular component: membrane (GO:0016020)
c64833.graph_c0	0.0101894	1.02722	up	--	--	--	--	--	--	--	--	100	--	PREDICTED: uncharacterized protein LOC100678031 isoform X1 [Nasonia vitripennis]	--	--
c72306.graph_c0	7.28e-05	0.621926	up	--	--	--	K08810|0|nvi:100114504|triple functional domain protein; K08810 triple functional domain protein [EC:2.7.11.1] (A)	[T]	Signal transduction mechanisms	RhoGEF domain;; Spectrin repeat;; Divergent CRAL/TRIO domain;; Spectrin repeat	Protein vav-1 GN=vav-1 OS=Caenorhabditis elegans PE=1 SV=1	186	--	PREDICTED: triple functional domain protein isoform X5 [Nasonia vitripennis]	--	--
c72468.graph_c4	2.89e-44	2.61655	up	[Q]	Secondary metabolites biosynthesis, transport and catabolism	Molecular Function: oxidoreductase activity (GO:0016491);; Molecular Function: metal ion binding (GO:0046872);;	K14999|0|nvi:100379092|CYP6AS33; cytochrome P450 6AS33; K14999 cytochrome P450, family 6 [EC:1.14.-.-] (A)	[Q]	Secondary metabolites biosynthesis, transport and catabolism	Cytochrome P450	Cytochrome P450 6k1 GN=CYP6K1 OS=Blattella germanica (German cockroach) PE=2 SV=1	5	--	cytochrome P450 6AS33 [Nasonia vitripennis]	--	molecular function: catalytic activity (GO:0003824);; biological process: metabolic process (GO:0008152);; molecular function: binding (GO:0005488)
c65462.graph_c0	9.11e-07	1.03454	up	--	--	--	--	--	--	--	--	--	--	--	--	--
c73941.graph_c1	7.71e-05	0.769937	up	[L]	Replication, recombination and repair	Molecular Function: catalytic activity (GO:0003824);;	--	[R]	General function prediction only	--	Endonuclease GN=POL OS=Drosophila melanogaster (Fruit fly) PE=3 SV=1	27	RNA processing and modification	PREDICTED: uncharacterized protein LOC103575397 [Microplitis demolitor]	--	molecular function: catalytic activity (GO:0003824)
c68575.graph_c0	7.13e-06	0.92436	up	[I]	Lipid transport and metabolism	Molecular Function: oxidoreductase activity (GO:0016491);; Biological Process: single-organism metabolic process (GO:0044710);;	K00507|2.58558e-116|nvi:100115114|acyl-CoA Delta(11) desaturase; K00507 stearoyl-CoA desaturase (delta-9 desaturase) [EC:1.14.19.1] (A)	[I]	Lipid transport and metabolism	Fatty acid desaturase	Delta(9)-fatty-acid desaturase fat-6 GN=fat-6 OS=Caenorhabditis elegans PE=2 SV=1	2	RNA processing and modification	PREDICTED: acyl-CoA Delta(11) desaturase [Nasonia vitripennis]	Biosynthesis of unsaturated fatty acids (ko01040);; Fatty acid metabolism (ko01212)	molecular function: catalytic activity (GO:0003824);; biological process: metabolic process (GO:0008152);; biological process: single-organism process (GO:0044699)
c69057.graph_c1	0.0460863	0.510563	up	[TZDR]	--	Molecular Function: calcium ion binding (GO:0005509);; Biological Process: neuromuscular junction development (GO:0007528);; Cellular Component: synaptic vesicle (GO:0008021);; Molecular Function: calcium sensitive guanylate cyclase activator activity (GO:0008048);; Biological Process: vesicle-mediated transport (GO:0016192);; Biological Process: regulation of neurotransmitter secretion (GO:00469…	--	[T]	Signal transduction mechanisms	EF hand;; EF-hand domain pair;; EF-hand domain;; EF hand;; EF-hand domain pair;; Secreted protein acidic and rich in cysteine Ca binding region	Frequenin-1 GN=Frq1 OS=Drosophila melanogaster (Fruit fly) PE=2 SV=2	1	--	PREDICTED: frequenin-1 [Nasonia vitripennis]	--	molecular function: binding (GO:0005488);; biological process: cellular process (GO:0009987);; biological process: single-organism process (GO:0044699);; biological process: cellular component organization or biogenesis (GO:0071840);; cellular component: cell (GO:0005623);; cellular component: organelle (GO:0043226);; cellular component: synapse part (GO:0044456);; cellular component: cell part (…
c71997.graph_c1	3.72e-38	2.15166	up	--	--	--	--	[D]	Cell cycle control, cell division, chromosome partitioning	Electron transfer DM13;; DOMON domain;; Plasma-membrane choline transporter	Protein Skeletor, isoforms B/C (Precursor) GN=Skeletor OS=Drosophila melanogaster (Fruit fly) PE=1 SV=2	5	--	PREDICTED: protein Skeletor, isoforms B/C [Nasonia vitripennis]	--	--
c64702.graph_c0	1.99e-18	1.68836	up	--	--	Molecular Function: iron ion binding (GO:0005506);; Molecular Function: cysteine dioxygenase activity (GO:0017172);; Biological Process: L-cysteine metabolic process (GO:0046439);; Biological Process: oxidation-reduction process (GO:0055114);;	K00456|1.75261e-134|nvi:100120916|cysteine dioxygenase type 1; K00456 cysteine dioxygenase [EC:1.13.11.20] (A)	[E]	Amino acid transport and metabolism	Cysteine dioxygenase type I;; Protein of unknown function (DUF1637)	Cysteine dioxygenase 1 GN=cdo-1 OS=Caenorhabditis elegans PE=3 SV=2	1	--	PREDICTED: cysteine dioxygenase type 1 [Nasonia vitripennis]	Cysteine and methionine metabolism (ko00270);; Taurine and hypotaurine metabolism (ko00430)	molecular function: binding (GO:0005488);; molecular function: catalytic activity (GO:0003824);; biological process: metabolic process (GO:0008152);; biological process: single-organism process (GO:0044699);; biological process: cellular process (GO:0009987)
c67262.graph_c0	2.49e-20	1.72251	up	--	--	--	--	[I]	Lipid transport and metabolism	Male sterility protein;; Male sterility protein	Putative fatty acyl-CoA reductase CG8306 {ECO:0000250|UniProtKB:Q922J9, ECO:0000312|EMBL:AAF57977.2} GN=CG8306 OS=Drosophila melanogaster (Fruit fly) PE=2 SV=1	67	--	PREDICTED: fatty acyl-CoA reductase 1-like [Nasonia vitripennis]	--	--
c72753.graph_c1	0.000103682	0.685126	up	[R]	General function prediction only	--	--	--	--	Phosphotransferase enzyme family;; RIO1 family	--	1	--	PREDICTED: hydroxylysine kinase [Nasonia vitripennis]	--	--
c68468.graph_c1	3.27e-10	0.965954	up	[GEPR]	--	Cellular Component: membrane (GO:0016020);; Molecular Function: transmembrane transporter activity (GO:0022857);; Biological Process: single-organism transport (GO:0044765);;	--	[R]	General function prediction only	Sugar (and other) transporter;; Major Facilitator Superfamily;; MFS/sugar transport protein;; Fungal trichothecene efflux pump (TRI12)	Facilitated trehalose transporter Tret1 {ECO:0000250|UniProtKB:Q7PIR5} OS=Culex quinquefasciatus (Southern house mosquito) PE=3 SV=1	3	--	PREDICTED: facilitated trehalose transporter Tret1-2 homolog [Nasonia vitripennis]	--	cellular component: membrane (GO:0016020);; molecular function: transporter activity (GO:0005215);; biological process: localization (GO:0051179);; biological process: single-organism process (GO:0044699)
c67389.graph_c0	8.97e-08	2.38486	up	--	--	--	--	--	--	Pacifastin inhibitor (LCMII)	--	--	--	PREDICTED: uncharacterized protein LOC100678248 isoform X2 [Nasonia vitripennis]	--	--
c71283.graph_c4	0.00234368	0.454474	up	--	--	--	--	--	--	Immunoglobulin V-set domain;; Fibronectin type III domain	Rhythmically expressed gene 5 protein GN=Reg-5 OS=Drosophila melanogaster (Fruit fly) PE=2 SV=2	17	RNA processing and modification	PREDICTED: contactin-5 isoform X2 [Nasonia vitripennis]	--	--
c60241.graph_c0	3.66e-26	1.58093	up	[R]	General function prediction only	Molecular Function: oxidoreductase activity (GO:0016491);; Biological Process: single-organism metabolic process (GO:0044710);;	--	[R]	General function prediction only	Aldo/keto reductase family	Aldo-keto reductase AKR2E4 GN=akr2e OS=Bombyx mori (Silk moth) PE=1 SV=1	9	--	PREDICTED: aldo-keto reductase AKR2E4-like [Nasonia vitripennis]	--	molecular function: catalytic activity (GO:0003824);; biological process: metabolic process (GO:0008152);; biological process: single-organism process (GO:0044699)
c50293.graph_c1	0.0356905	0.854078	up	--	--	Molecular Function: sequence-specific DNA binding RNA polymerase II transcription factor activity (GO:0000981);; Biological Process: embryonic development via the syncytial blastoderm (GO:0001700);; Biological Process: cell fate determination (GO:0001709);; Molecular Function: DNA binding (GO:0003677);; Cellular Component: nucleus (GO:0005634);; Biological Process: pole cell migration (GO:0007280…	K10172|0|nvi:100117178|brachyury protein; K10172 brachyury protein (A)	[K]	Transcription	T-box	T-related protein GN=byn OS=Drosophila melanogaster (Fruit fly) PE=2 SV=2	127	--	PREDICTED: brachyury protein [Nasonia vitripennis]	--	molecular function: nucleic acid binding transcription factor activity (GO:0001071);; biological process: biological regulation (GO:0065007);; biological process: multicellular organismal process (GO:0032501);; biological process: developmental process (GO:0032502);; biological process: single-organism process (GO:0044699);; biological process: cellular process (GO:0009987);; molecular function: …
c64998.graph_c0	5.49e-10	1.02545	up	--	--	--	--	--	--	--	--	--	--	--	--	--
c70149.graph_c6	0.00740275	0.566233	up	--	--	--	--	--	--	--	--	--	--	--	--	--
c64867.graph_c0	0.00134267	0.5253	up	[C]	Energy production and conversion	Biological Process: chloride transport (GO:0006821);; Biological Process: cell volume homeostasis (GO:0006884);; Molecular Function: electron carrier activity (GO:0009055);; Molecular Function: metal ion binding (GO:0046872);; Molecular Function: 2 iron, 2 sulfur cluster binding (GO:0051537);;	K05019|5.40787e-96|nvi:100119156|methylosome subunit pICln; K05019 chloride channel, nucleotide-sensitive, 1A (A)	[C]	Energy production and conversion	Regulator of volume decrease after cellular swelling;; 2Fe-2S iron-sulfur cluster binding domain	Adrenodoxin-like protein, mitochondrial (Precursor) GN=Fdxh OS=Drosophila melanogaster (Fruit fly) PE=2 SV=3	1	--	PREDICTED: methylosome subunit pICln [Nasonia vitripennis]	RNA transport (ko03013)	biological process: single-organism process (GO:0044699);; biological process: localization (GO:0051179);; biological process: cellular process (GO:0009987);; biological process: biological regulation (GO:0065007);; molecular function: electron carrier activity (GO:0009055);; molecular function: binding (GO:0005488)
c73641.graph_c3	0.0332669	0.359454	up	[E]	Amino acid transport and metabolism	Molecular Function: calcium ion binding (GO:0005509);; Cellular Component: integral component of membrane (GO:0016021);;	--	[T]	Signal transduction mechanisms	Low-density lipoprotein receptor domain class A;; Low-density lipoprotein receptor repeat class B;; Coagulation Factor Xa inhibitory site;; Complement Clr-like EGF-like;; SMP-30/Gluconolaconase/LRE-like region;; Arylesterase;; Aminotransferase class I and II	Low-density lipoprotein receptor-related protein (Precursor) GN=lrp-1 OS=Caenorhabditis elegans PE=1 SV=1	12	--	PREDICTED: LOW QUALITY PROTEIN: low-density lipoprotein receptor-related protein 2-like [Nasonia vitripennis]	--	molecular function: binding (GO:0005488);; cellular component: membrane (GO:0016020);; cellular component: membrane part (GO:0044425)
c71611.graph_c1	8.61e-10	3.74135	up	--	--	--	--	--	--	--	--	--	--	--	--	--
c71148.graph_c0	1.68e-06	0.924027	up	[GEPR]	--	--	--	[G]	Carbohydrate transport and metabolism	Major Facilitator Superfamily;; Sugar (and other) transporter	Putative inorganic phosphate cotransporter GN=Picot OS=Drosophila melanogaster (Fruit fly) PE=1 SV=1	1	--	PREDICTED: putative inorganic phosphate cotransporter [Nasonia vitripennis]	--	--
c70404.graph_c0	4.91e-07	1.85878	up	--	--	--	--	--	--	--	--	--	--	--	--	--
c67186.graph_c0	5.03e-10	1.21563	up	--	--	--	--	--	--	DNA/RNA non-specific endonuclease	--	451	--	PREDICTED: uncharacterized protein LOC100678590 [Nasonia vitripennis]	--	--
c62520.graph_c0	1.79e-97	5.54525	up	--	--	--	--	--	--	--	--	--	--	--	--	--
c15333.graph_c0	0.00173957	0.634323	up	--	--	--	--	--	--	--	--	--	--	--	--	--
c17481.graph_c0	6.83e-10	6.35271	up	--	--	--	--	--	--	--	--	--	--	--	--	--
c56601.graph_c0	3.26e-05	0.694153	up	[I]	Lipid transport and metabolism	Molecular Function: inositol-3-phosphate synthase activity (GO:0004512);; Biological Process: inositol biosynthetic process (GO:0006021);; Biological Process: phospholipid biosynthetic process (GO:0008654);;	K01858|0|nvi:100120488|inositol-3-phosphate synthase 1-A; K01858 myo-inositol-1-phosphate synthase [EC:5.5.1.4] (A)	[I]	Lipid transport and metabolism	Myo-inositol-1-phosphate synthase;; Myo-inositol-1-phosphate synthase	Inositol-3-phosphate synthase GN=Inos OS=Drosophila melanogaster (Fruit fly) PE=1 SV=1	1	--	PREDICTED: inositol-3-phosphate synthase 1-A [Nasonia vitripennis]	Inositol phosphate metabolism (ko00562)	molecular function: catalytic activity (GO:0003824);; biological process: metabolic process (GO:0008152);; biological process: cellular process (GO:0009987);; biological process: single-organism process (GO:0044699)
c73057.graph_c0	2.43e-07	0.922002	up	--	--	--	--	[S]	Function unknown	--	--	1876	RNA processing and modification	PREDICTED: lisH domain-containing protein C1711.05 [Nasonia vitripennis]	--	--
c66203.graph_c0	2.27e-07	0.934661	up	--	--	Molecular Function: zinc ion binding (GO:0008270);;	--	[O]	Posttranslational modification, protein turnover, chaperones	Zinc finger, C3HC4 type (RING finger)	RING finger protein B GN=rngB OS=Dictyostelium discoideum (Slime mold) PE=2 SV=2	2	RNA processing and modification	PREDICTED: cell growth regulator with RING finger domain protein 1-like [Megachile rotundata]	--	molecular function: binding (GO:0005488)
c66344.graph_c1	0.0291224	0.59069	up	--	--	--	--	--	--	--	--	--	--	--	--	--
c66294.graph_c0	0.000202024	1.9772	up	--	--	--	--	--	--	--	--	--	--	--	--	--
c70780.graph_c0	6.72e-06	1.76004	up	--	--	--	K17580|0|nvi:100679513|protein CASC1; K17580 cancer susceptibility candidate protein 1 (A)	--	--	Cancer susceptibility candidate 1	Axonemal 84 kDa protein GN=AXP83.9 OS=Ciona intestinalis (Transparent sea squirt) PE=2 SV=1	53	RNA processing and modification	PREDICTED: protein CASC1 [Nasonia vitripennis]	--	--
c72552.graph_c1	7.34e-42	3.0603	up	--	--	Cellular Component: integral component of membrane (GO:0016021);; Biological Process: transmembrane transport (GO:0055085);;	--	[U]	Intracellular trafficking, secretion, and vesicular transport	Major Facilitator Superfamily	--	1	--	uncharacterized protein LOC100123296 precursor [Nasonia vitripennis]	--	cellular component: membrane (GO:0016020);; cellular component: membrane part (GO:0044425);; biological process: cellular process (GO:0009987);; biological process: single-organism process (GO:0044699);; biological process: localization (GO:0051179)
c72828.graph_c0	7.07e-11	1.54076	up	--	--	Molecular Function: G-protein coupled receptor activity (GO:0004930);; Biological Process: G-protein coupled receptor signaling pathway (GO:0007186);;	--	[R]	General function prediction only	7 transmembrane receptor (rhodopsin family);; Serpentine type 7TM GPCR chemoreceptor Srsx	Neuropeptides capa receptor GN=CapaR OS=Drosophila melanogaster (Fruit fly) PE=2 SV=3	1	--	PREDICTED: neuropeptides capa receptor-like [Nasonia vitripennis]	--	molecular function: receptor activity (GO:0004872);; molecular function: molecular transducer activity (GO:0060089);; biological process: cellular process (GO:0009987);; biological process: signaling (GO:0023052);; biological process: single-organism process (GO:0044699);; biological process: response to stimulus (GO:0050896);; biological process: biological regulation (GO:0065007)
c73739.graph_c2	0.00968745	0.414436	up	[P]	Inorganic ion transport and metabolism	Molecular Function: voltage-gated potassium channel activity (GO:0005249);; Cellular Component: voltage-gated potassium channel complex (GO:0008076);; Biological Process: potassium ion transmembrane transport (GO:0071805);;	K04926|0|nvi:100119507|potassium voltage-gated channel subfamily KQT member 1-like; K04926 potassium voltage-gated channel KQT-like subfamily member 1 (A)	[P]	Inorganic ion transport and metabolism	KCNQ voltage-gated potassium channel;; Ion transport protein;; Ion channel	Potassium voltage-gated channel protein Shal GN=Shal OS=Drosophila melanogaster (Fruit fly) PE=1 SV=2	5	--	PREDICTED: potassium voltage-gated channel subfamily KQT member 1-like [Nasonia vitripennis]	--	molecular function: transporter activity (GO:0005215);; biological process: cellular process (GO:0009987);; biological process: single-organism process (GO:0044699);; biological process: localization (GO:0051179);; biological process: biological regulation (GO:0065007);; cellular component: cell (GO:0005623);; cellular component: membrane (GO:0016020);; cellular component: macromolecular complex …
c69367.graph_c2	7.07e-07	0.839886	up	--	--	--	--	--	--	--	--	27	RNA processing and modification	PREDICTED: uncharacterized protein LOC100122494 [Nasonia vitripennis]	--	--
c70800.graph_c3	0.000470044	0.964396	up	--	--	--	--	--	--	--	--	--	--	--	--	--
c70205.graph_c1	0.00573368	0.485986	up	--	--	Biological Process: positive regulation of autophagy (GO:0010508);;	K17889|0|nvi:100123342|beclin 1-associated autophagy-related key regulator; K17889 beclin 1-associated autophagy-related key regulator (A)	[R]	General function prediction only	UV radiation resistance protein and autophagy-related subunit 14	--	1	RNA processing and modification	PREDICTED: LOW QUALITY PROTEIN: beclin 1-associated autophagy-related key regulator [Nasonia vitripennis]	Regulation of autophagy (ko04140)	biological process: biological regulation (GO:0065007)
c70779.graph_c0	4.24e-06	0.733787	up	[G]	Carbohydrate transport and metabolism	--	--	--	--	Major royal jelly protein	Protein yellow (Precursor) GN=y OS=Drosophila erecta (Fruit fly) PE=3 SV=1	47	RNA processing and modification	PREDICTED: protein yellow [Nasonia vitripennis]	--	--
c62350.graph_c0	3.93e-14	2.70637	up	--	--	Molecular Function: peptidase activity (GO:0008233);;	--	[E]	Amino acid transport and metabolism	Trypsin	Chymotrypsin-2 OS=Vespa crabro (European hornet) PE=1 SV=1	10	RNA processing and modification	serine protease 137 precursor [Nasonia vitripennis]	--	molecular function: catalytic activity (GO:0003824);; biological process: metabolic process (GO:0008152)
c56068.graph_c1	5.38e-09	1.02041	up	[O]	Posttranslational modification, protein turnover, chaperones	Molecular Function: calcium ion binding (GO:0005509);; Biological Process: protein folding (GO:0006457);;	K09577|2.86307e-130|nvi:100115197|FK506-binding protein 2; K09577 FK506-binding protein 14 [EC:5.2.1.8] (A)	[O]	Posttranslational modification, protein turnover, chaperones	FKBP-type peptidyl-prolyl cis-trans isomerase;; EF hand;; EF hand;; EF-hand domain;; EF-hand domain pair	FK506-binding protein 2 (Precursor) GN=fkbp2 OS=Dictyostelium discoideum (Slime mold) PE=3 SV=1	1	--	PREDICTED: FK506-binding protein 2 isoform X2 [Nasonia vitripennis]	--	molecular function: binding (GO:0005488);; biological process: metabolic process (GO:0008152);; biological process: cellular process (GO:0009987)
c64626.graph_c0	2.27e-10	1.7172	up	--	--	--	--	[E]	Amino acid transport and metabolism	Peptidase family M13;; Peptidase family M13	Neprilysin-1 GN=nep-1 OS=Caenorhabditis elegans PE=1 SV=3	59	--	PREDICTED: neprilysin-like [Nasonia vitripennis]	--	--
c70021.graph_c2	0.0189973	0.346284	up	[MI]	--	Biological Process: biosynthetic process (GO:0009058);; Molecular Function: nucleotidyltransferase activity (GO:0016779);;	K00968|2.64368e-172|nvi:100121773|choline-phosphate cytidylyltransferase A-like; K00968 choline-phosphate cytidylyltransferase [EC:2.7.7.15] (A)	[I]	Lipid transport and metabolism	Cytidylyltransferase	Putative choline-phosphate cytidylyltransferase GN=F08C6.2 OS=Caenorhabditis elegans PE=3 SV=2	1	--	PREDICTED: choline-phosphate cytidylyltransferase A-like isoform X2 [Nasonia vitripennis]	Glycerophospholipid metabolism (ko00564)	biological process: metabolic process (GO:0008152);; molecular function: catalytic activity (GO:0003824)
c62756.graph_c0	1.43e-09	4.62385	up	--	--	--	--	--	--	--	--	--	--	--	--	--
c69826.graph_c3	0.0131871	0.399775	up	[QR]	--	--	--	[R]	General function prediction only	helix-turn-helix, Psq domain;; Putative methyltransferase;; Protein of unknown function (DUF3585)	Mushroom body large-type Kenyon cell-specific protein 1 GN=Mblk-1 OS=Apis mellifera (Honeybee) PE=1 SV=1	438	--	PREDICTED: mushroom body large-type Kenyon cell-specific protein 1 isoform X4 [Nasonia vitripennis]	--	--
c72900.graph_c0	2.4e-08	0.930143	up	[GC]	--	Molecular Function: catalytic activity (GO:0003824);;	--	[GC]	--	UDP-glucoronosyl and UDP-glucosyl transferase;; UDP-glucoronosyl and UDP-glucosyl transferase;; Glycosyltransferase family 28 C-terminal domain	Putative UDP-glucuronosyltransferase ugt-50 (Precursor) GN=ugt-50 OS=Caenorhabditis elegans PE=1 SV=2	68	--	PREDICTED: UDP-glucuronosyltransferase 2C1-like [Nasonia vitripennis]	--	molecular function: catalytic activity (GO:0003824)
c72766.graph_c5	2.91e-06	2.1454	up	--	--	--	--	--	--	--	--	--	--	--	--	--
c72008.graph_c3	0.000956558	0.482958	up	[E]	Amino acid transport and metabolism	Molecular Function: argininosuccinate lyase activity (GO:0004056);; Biological Process: arginine biosynthetic process via ornithine (GO:0042450);;	K01755|2.38992e-109|nvi:100121658|argininosuccinate lyase; K01755 argininosuccinate lyase [EC:4.3.2.1] (A)	[E]	Amino acid transport and metabolism	Lyase;; bZIP transcription factor;; Basic region leucine zipper;; bZIP Maf transcription factor	Cyclic AMP response element-binding protein B OS=Drosophila melanogaster (Fruit fly) PE=1 SV=1	1	--	PREDICTED: argininosuccinate lyase [Nasonia vitripennis]	Alanine, aspartate and glutamate metabolism (ko00250);; Arginine and proline metabolism (ko00330);; Biosynthesis of amino acids (ko01230)	molecular function: catalytic activity (GO:0003824);; biological process: metabolic process (GO:0008152);; biological process: cellular process (GO:0009987);; biological process: single-organism process (GO:0044699)
c71672.graph_c2	0.0178273	0.4554	up	[S]	Function unknown	--	--	[R]	General function prediction only	Leucine rich repeat;; Leucine Rich repeats (2 copies);; Leucine Rich Repeat;; Fibronectin type III domain;; Leucine rich repeat	Leucine-rich repeat protein soc-2 homolog GN=Sur-8 OS=Drosophila pseudoobscura pseudoobscura (Fruit fly) PE=3 SV=1	16	--	PREDICTED: chaoptin-like [Nasonia vitripennis]	--	--
c58745.graph_c0	0.000235274	0.89836	up	--	--	--	--	--	--	--	--	--	--	--	--	--
c60749.graph_c0	0.00472314	0.55448	up	--	--	--	--	--	--	--	--	--	--	--	--	--
c70366.graph_c1	0.0183241	1.43816	up	--	--	--	--	--	--	--	--	--	--	PREDICTED: uncharacterized protein LOC100679428 [Nasonia vitripennis]	--	--
c71305.graph_c2	0.00728853	0.897603	up	[V]	Defense mechanisms	Molecular Function: nucleoside-triphosphatase activity (GO:0017111);;	--	[Q]	Secondary metabolites biosynthesis, transport and catabolism	ABC transporter;; ABC transporter transmembrane region;; AAA domain;; AAA domain;; Protein of unknown function, DUF258;; P-loop containing region of AAA domain;; 50S ribosome-binding GTPase;; Miro-like protein;; FtsK/SpoIIIE family;; Dynamin family;; Protein of unknown function (DUF815)	Probable multidrug resistance-associated protein lethal(2)03659 GN=l(2)03659 OS=Drosophila melanogaster (Fruit fly) PE=2 SV=3	11	--	PREDICTED: probable multidrug resistance-associated protein lethal(2)03659 isoform X3 [Nasonia vitripennis]	--	molecular function: catalytic activity (GO:0003824);; biological process: metabolic process (GO:0008152)
c65381.graph_c0	0.000232411	2.42305	up	--	--	--	--	--	--	BTB/POZ domain;; BTB And C-terminal Kelch	--	1	--	PREDICTED: speckle-type POZ protein A-like [Nasonia vitripennis]	--	--
c66684.graph_c1	3.46e-81	5.34756	up	--	--	Molecular Function: FMN binding (GO:0010181);; Molecular Function: oxidoreductase activity (GO:0016491);; Biological Process: oxidation-reduction process (GO:0055114);;	--	[K]	Transcription	Pyridoxamine 5'-phosphate oxidase;; Pyridoxamine 5'-phosphate oxidase	--	1	--	PREDICTED: protein CREG1-like [Nasonia vitripennis]	--	molecular function: binding (GO:0005488);; molecular function: catalytic activity (GO:0003824);; biological process: metabolic process (GO:0008152);; biological process: single-organism process (GO:0044699)
c72397.graph_c0	0.00871344	0.504712	up	--	--	--	--	--	--	--	--	--	--	--	--	--
c66105.graph_c0	0.000345289	0.815372	up	[I]	Lipid transport and metabolism	Molecular Function: catalytic activity (GO:0003824);; Biological Process: metabolic process (GO:0008152);;	--	[I]	Lipid transport and metabolism	Enoyl-CoA hydratase/isomerase family;; Enoyl-CoA hydratase/isomerase family	Probable enoyl-CoA hydratase, mitochondrial GN=ech-6 OS=Caenorhabditis elegans PE=1 SV=1	1	--	PREDICTED: enoyl-CoA hydratase domain-containing protein 3, mitochondrial [Nasonia vitripennis]	--	molecular function: catalytic activity (GO:0003824);; biological process: metabolic process (GO:0008152)
c61069.graph_c0	2.61e-09	1.04826	up	--	--	Molecular Function: heparin binding (GO:0008201);; Cellular Component: integral component of membrane (GO:0016021);; Molecular Function: transition metal ion binding (GO:0046914);;	K04520|1.11319e-159|nvi:100117376|beta-amyloid-like protein; K04520 amyloid beta A4 protein (A)	[R]	General function prediction only	E2 domain of amyloid precursor protein;; Amyloid A4 N-terminal heparin-binding;; Copper-binding of amyloid precursor, CuBD	Beta-amyloid-like protein (Precursor) GN=Appl OS=Drosophila melanogaster (Fruit fly) PE=1 SV=2	2	--	PREDICTED: beta-amyloid-like protein isoform X1 [Nasonia vitripennis]	--	molecular function: binding (GO:0005488);; cellular component: membrane (GO:0016020);; cellular component: membrane part (GO:0044425)
c73697.graph_c0	1.35e-09	0.993188	up	--	--	--	K16462|0|nvi:100114489|centrosomal protein of 164 kDa; K16462 centrosomal protein CEP164 (A)	--	--	--	--	1	--	PREDICTED: centrosomal protein of 164 kDa isoform X1 [Nasonia vitripennis]	--	--
c73441.graph_c0	3.98e-23	1.72072	up	--	--	--	K02633|2.96323e-117|nvi:100121302|period circadian protein; K02633 period circadian protein (A)	[T]	Signal transduction mechanisms	Period protein 2/3C-terminal region;; PAS domain;; PAS fold	Period circadian protein GN=per OS=Periplaneta americana (American cockroach) PE=2 SV=2	98	--	PREDICTED: period circadian protein isoform X4 [Nasonia vitripennis]	Circadian rhythm - fly (ko04711)	--
c72929.graph_c0	0.0274259	0.815884	up	--	--	--	--	--	--	--	--	--	--	--	--	--
c42318.graph_c0	4.52e-08	2.93823	up	--	--	--	--	--	--	--	--	--	--	--	--	--
c70752.graph_c2	2.09e-06	0.759046	up	--	--	--	--	--	--	--	--	--	--	--	--	--
c64590.graph_c0	0.0307796	0.866676	up	--	--	--	K13443|1.43444e-15|nvi:100116358|protein NPC2 homolog; K13443 Niemann-Pick C2 protein (A)	--	--	ML domain	--	29	RNA processing and modification	PREDICTED: protein NPC2 homolog [Nasonia vitripennis]	Lysosome (ko04142)	--
c68887.graph_c1	4.32e-06	1.61112	up	--	--	--	--	--	--	--	--	--	--	--	--	--
c68739.graph_c0	0.00504836	0.507395	up	--	--	Molecular Function: N-acetyltransferase activity (GO:0008080);;	--	--	--	FR47-like protein;; Acetyltransferase (GNAT) family;; Acetyltransferase (GNAT) domain;; Acetyltransferase (GNAT) domain;; Acetyltransferase (GNAT) domain	--	7	RNA processing and modification	PREDICTED: uncharacterized protein LOC100114973 isoform X1 [Nasonia vitripennis]	--	molecular function: catalytic activity (GO:0003824);; biological process: metabolic process (GO:0008152)
c56211.graph_c0	2.79e-09	1.33932	up	--	--	--	K01771|5.81622e-24|acs:100567546|uncharacterized LOC100567546; K01771 1-phosphatidylinositol phosphodiesterase [EC:4.6.1.13] (A)	--	--	Phosphatidylinositol-specific phospholipase C, X domain	--	--	--	PREDICTED: uncharacterized protein LOC100378443 [Saccoglossus kowalevskii]	Inositol phosphate metabolism (ko00562)	--
c66713.graph_c0	2.07e-10	4.82331	up	--	--	--	--	--	--	--	--	1	--	PREDICTED: coiled-coil domain-containing protein 147-like [Nasonia vitripennis]	--	--
c70858.graph_c0	0.00175454	0.578573	up	[RTKL]	--	Molecular Function: protein serine/threonine kinase activity (GO:0004674);; Molecular Function: ATP binding (GO:0005524);; Molecular Function: phospholipid binding (GO:0005543);; Biological Process: protein phosphorylation (GO:0006468);;	K06276|0|nvi:100115534|3-phosphoinositide-dependent protein kinase 1; K06276 3-phosphoinositide dependent protein kinase-1 [EC:2.7.11.1] (A)	[T]	Signal transduction mechanisms	Protein kinase domain;; PH domain;; Protein tyrosine kinase;; Kinase-like	3-phosphoinositide-dependent protein kinase 1 GN=Pdk1 OS=Drosophila melanogaster (Fruit fly) PE=1 SV=4	1	--	PREDICTED: 3-phosphoinositide-dependent protein kinase 1 [Nasonia vitripennis]	FoxO signaling pathway (ko04068);; mTOR signaling pathway (ko04150)	molecular function: catalytic activity (GO:0003824);; biological process: metabolic process (GO:0008152);; biological process: cellular process (GO:0009987);; molecular function: binding (GO:0005488)
c59906.graph_c0	0.00456572	0.430488	up	--	--	--	--	[S]	Function unknown	Tumour-associated protein	--	21	--	PREDICTED: membralin [Nasonia vitripennis]	--	--
c72113.graph_c1	6.06e-06	1.09779	up	--	--	--	--	--	--	--	--	--	--	PREDICTED: uncharacterized protein LOC100680050 [Nasonia vitripennis]	--	--
c64791.graph_c0	1.43e-05	1.52486	up	--	--	--	--	--	--	--	--	--	--	PREDICTED: phosphatase and actin regulator 4B-like isoform X4 [Apis dorsata]	--	--
c73196.graph_c3	2.89e-05	0.681726	up	--	--	Molecular Function: sequence-specific DNA binding transcription factor activity (GO:0003700);; Cellular Component: nucleus (GO:0005634);; Biological Process: regulation of transcription, DNA-templated (GO:0006355);; Molecular Function: sequence-specific DNA binding (GO:0043565);;	K09313|0|nvi:100123387|homeobox protein cut; K09313 homeobox protein cut-like (A)	[K]	Transcription	CUT domain;; Homeobox domain;; Homeobox KN domain	Homeobox protein cut GN=ct OS=Drosophila melanogaster (Fruit fly) PE=1 SV=1	822	--	PREDICTED: LOW QUALITY PROTEIN: homeobox protein cut [Harpegnathos saltator]	--	molecular function: nucleic acid binding transcription factor activity (GO:0001071);; biological process: biological regulation (GO:0065007);; cellular component: cell (GO:0005623);; cellular component: organelle (GO:0043226);; cellular component: cell part (GO:0044464);; molecular function: binding (GO:0005488)
c65206.graph_c0	0.00266	1.81262	up	--	--	--	--	--	--	--	--	--	--	--	--	--
c67828.graph_c1	3.45e-06	2.0472	up	--	--	--	--	--	--	--	--	284	RNA processing and modification	PREDICTED: uncharacterized protein LOC100679286 [Nasonia vitripennis]	--	--
c64200.graph_c0	0.000517261	1.41084	up	[P]	Inorganic ion transport and metabolism	Molecular Function: nucleotide binding (GO:0000166);; Molecular Function: monooxygenase activity (GO:0004497);; Molecular Function: coenzyme binding (GO:0050662);;	--	[Q]	Secondary metabolites biosynthesis, transport and catabolism	Flavin-binding monooxygenase-like;; Pyridine nucleotide-disulphide oxidoreductase;; L-lysine 6-monooxygenase (NADPH-requiring);; FAD-NAD(P)-binding;; Pyridine nucleotide-disulphide oxidoreductase;; NAD(P)-binding Rossmann-like domain;; FAD dependent oxidoreductase;; Thi4 family;; Flavin containing amine oxidoreductase	Senecionine N-oxygenase (Precursor) GN=sno1 OS=Tyria jacobaeae (Cinnabar moth) PE=1 SV=1	1	--	PREDICTED: flavin-containing monooxygenase FMO GS-OX-like 9-like [Apis florea]	--	molecular function: binding (GO:0005488);; molecular function: catalytic activity (GO:0003824);; biological process: metabolic process (GO:0008152);; biological process: single-organism process (GO:0044699)
c70687.graph_c1	0.000372265	1.53546	up	--	--	Molecular Function: structural constituent of cuticle (GO:0042302);;	--	--	--	--	--	233	RNA processing and modification	PREDICTED: uncharacterized protein LOC102680934 [Apis dorsata]	--	molecular function: structural molecule activity (GO:0005198)
c51683.graph_c0	0.00290786	1.48986	up	--	--	--	--	--	--	--	--	--	--	PREDICTED: uncharacterized protein LOC100678493 [Nasonia vitripennis]	--	--
c73214.graph_c0	2.24e-07	1.03555	up	--	--	Molecular Function: oxidoreductase activity (GO:0016491);; Biological Process: single-organism metabolic process (GO:0044710);;	--	[I]	Lipid transport and metabolism	Fatty acid desaturase	Acyl-CoA Delta(11) desaturase OS=Spodoptera littoralis (Egyptian cotton leafworm) PE=1 SV=1	61	--	PREDICTED: acyl-CoA desaturase-like [Nasonia vitripennis]	--	molecular function: catalytic activity (GO:0003824);; biological process: metabolic process (GO:0008152);; biological process: single-organism process (GO:0044699)
c70781.graph_c1	1.65e-08	1.17345	up	--	--	--	--	[S]	Function unknown	--	Uncoordinated protein 79 GN=unc-79 OS=Caenorhabditis elegans PE=4 SV=3	57	--	PREDICTED: protein unc-79 homolog [Tribolium castaneum]	--	--
c65294.graph_c0	2.13e-24	1.76525	up	--	--	Molecular Function: dopamine beta-monooxygenase activity (GO:0004500);; Molecular Function: copper ion binding (GO:0005507);; Biological Process: catecholamine metabolic process (GO:0006584);; Biological Process: oxidation-reduction process (GO:0055114);;	--	--	--	--	--	1	--	PREDICTED: trichohyalin-like [Nasonia vitripennis]	--	molecular function: catalytic activity (GO:0003824);; biological process: metabolic process (GO:0008152);; biological process: single-organism process (GO:0044699);; molecular function: binding (GO:0005488);; biological process: cellular process (GO:0009987)
c18379.graph_c0	5.24e-10	1.88604	up	[TZDR]	--	Molecular Function: metal ion binding (GO:0046872);;	--	[T]	Signal transduction mechanisms	EF-hand domain pair;; EF hand;; EF hand;; EF-hand domain pair;; EF-hand domain;; Secreted protein acidic and rich in cysteine Ca binding region	Neuronal calcium sensor 1 {ECO:0000312|EMBL:AAZ66779.2} OS=Lymnaea stagnalis (Great pond snail) PE=2 SV=2	29	--	PREDICTED: Kv channel-interacting protein 2-like [Nasonia vitripennis]	--	molecular function: binding (GO:0005488)
c66108.graph_c0	1.8e-14	2.96229	up	--	--	--	--	[R]	General function prediction only	Sugar (and other) transporter	Facilitated trehalose transporter Tret1 {ECO:0000303|PubMed:17606922, ECO:0000312|EMBL:BAF63703.1} OS=Polypedilum vanderplanki (Sleeping chironomid) PE=1 SV=1	1	RNA processing and modification	Putative metabolite transport protein yfiG [Camponotus floridanus]	--	--
c69742.graph_c1	0.00917907	0.470464	up	--	--	Cellular Component: integral component of membrane (GO:0016021);;	--	[R]	General function prediction only	PMP-22/EMP/MP20/Claudin family;; PMP-22/EMP/MP20/Claudin tight junction	--	5	--	PREDICTED: uncharacterized protein LOC100115694 isoform X1 [Nasonia vitripennis]	--	cellular component: membrane (GO:0016020);; cellular component: membrane part (GO:0044425)
c51847.graph_c0	7.47e-07	3.16889	up	--	--	--	--	--	--	--	--	--	--	--	--	--
c61064.graph_c0	2.41e-07	2.11822	up	[R]	General function prediction only	--	--	[I]	Lipid transport and metabolism	HIUase/Transthyretin family	Probable 5-hydroxyisourate hydrolase R09H10.3 (Precursor) GN=R09H10.3 OS=Caenorhabditis elegans PE=1 SV=2	1	--	PREDICTED: 5-hydroxyisourate hydrolase [Nasonia vitripennis]	--	--
c69106.graph_c0	0.0365861	0.36929	up	--	--	--	--	[T]	Signal transduction mechanisms	RasGEF domain	Ras guanine nucleotide exchange factor M GN=gefM OS=Dictyostelium discoideum (Slime mold) PE=2 SV=1	45	--	PREDICTED: ras-specific guanine nucleotide-releasing factor RalGPS2-like [Nasonia vitripennis]	--	--
c70701.graph_c1	6.2e-07	0.820608	up	--	--	--	--	[T]	Signal transduction mechanisms	DENN (AEX-3) domain;; uDENN domain;; dDENN domain;; RUN domain;; PLAT/LH2 domain	MAP kinase-activating death domain protein GN=aex-3 OS=Caenorhabditis elegans PE=1 SV=1	1	--	PREDICTED: LOW QUALITY PROTEIN: DENN domain-containing protein 5B-like [Apis florea]	--	--
c72628.graph_c1	0.000446322	0.942008	up	[G]	Carbohydrate transport and metabolism	Molecular Function: 4-alpha-glucanotransferase activity (GO:0004134);; Molecular Function: amylo-alpha-1,6-glucosidase activity (GO:0004135);; Biological Process: glycogen biosynthetic process (GO:0005978);;	K01196|0|nvi:100117168|glycogen debranching enzyme; K01196 glycogen debranching enzyme [EC:2.4.1.25 3.2.1.33] (A)	[G]	Carbohydrate transport and metabolism	glucanotransferase domain of human glycogen debranching enzyme;; Amylo-alpha-1,6-glucosidase;; central domain of human glycogen debranching enzyme;; N-terminal domain from the human glycogen debranching enzyme;; Alpha amylase, catalytic domain	--	1	--	PREDICTED: glycogen debranching enzyme isoform X2 [Nasonia vitripennis]	Starch and sucrose metabolism (ko00500)	molecular function: catalytic activity (GO:0003824);; biological process: metabolic process (GO:0008152);; biological process: cellular process (GO:0009987);; biological process: single-organism process (GO:0044699)
c56130.graph_c0	1.12e-168	9.52669	up	--	--	--	--	--	--	--	--	--	--	PREDICTED: uncharacterized protein LOC100120380 [Nasonia vitripennis]	--	--
c71398.graph_c2	0.00140508	1.05806	up	--	--	--	--	--	--	--	--	--	--	--	--	--
c72791.graph_c1	0.00327839	0.495383	up	[R]	General function prediction only	Molecular Function: organic cyclic compound binding (GO:0097159);; Molecular Function: heterocyclic compound binding (GO:1901363);;	K14411|7.01716e-130|nvi:100122401|RNA-binding protein Musashi homolog Rbp6; K14411 RNA-binding protein Musashi (A)	[A]	RNA processing and modification	RNA recognition motif. (a.k.a. RRM, RBD, or RNP domain);; RNA recognition motif (a.k.a. RRM, RBD, or RNP domain);; RNA recognition motif. (a.k.a. RRM, RBD, or RNP domain)	RNA-binding protein Musashi homolog Rbp6 {ECO:0000250|UniProtKB:Q920Q6, ECO:0000303|PubMed:8417324} OS=Drosophila melanogaster (Fruit fly) PE=2 SV=3	1	--	PREDICTED: RNA-binding protein Musashi homolog Rbp6 isoform X4 [Nasonia vitripennis]	mRNA surveillance pathway (ko03015)	molecular function: binding (GO:0005488)
c73168.graph_c2	3.76e-06	1.17774	up	--	--	--	--	--	--	--	--	--	--	--	--	--
c72374.graph_c1	1.69e-12	1.4076	up	--	--	--	--	--	--	--	--	--	--	--	--	--
c72266.graph_c3	5.22e-36	2.53654	up	--	--	Molecular Function: serine-type endopeptidase activity (GO:0004252);; Molecular Function: scavenger receptor activity (GO:0005044);; Cellular Component: extracellular region (GO:0005576);; Biological Process: chitin metabolic process (GO:0006030);; Biological Process: proteolysis (GO:0006508);; Molecular Function: chitin binding (GO:0008061);; Cellular Component: membrane (GO:0016020);; Molecular…	--	--	--	Chitin binding Peritrophin-A domain;; Scavenger receptor cysteine-rich domain;; Low-density lipoprotein receptor domain class A;; Kringle domain;; Scavenger receptor cysteine-rich domain;; PAN domain;; Lectin C-type domain	Scavenger receptor cysteine-rich domain superfamily protein {ECO:0000312|EMBL:BAK39578.1} (Precursor) OS=Patiria pectinifera (Starfish) PE=1 SV=1	6	--	PREDICTED: uncharacterized protein LOC100120629 [Nasonia vitripennis]	--	molecular function: catalytic activity (GO:0003824);; biological process: metabolic process (GO:0008152);; molecular function: receptor activity (GO:0004872);; biological process: localization (GO:0051179);; cellular component: extracellular region (GO:0005576);; molecular function: binding (GO:0005488);; cellular component: membrane (GO:0016020)
c66898.graph_c1	8.32e-05	0.66922	up	--	--	--	--	--	--	--	--	--	--	--	--	--
c68508.graph_c0	3.89e-05	1.116	up	--	--	--	--	--	--	--	--	--	--	hypothetical protein X975_17417, partial [Stegodyphus mimosarum]	--	--
c71364.graph_c0	9.54e-05	0.60704	up	--	--	Cellular Component: integral component of membrane (GO:0016021);; Biological Process: vesicle-mediated transport (GO:0016192);;	K08518|0|nvi:100116393|syntaxin-binding protein 5; K08518 syntaxin-binding protein 5 (A)	[U]	Intracellular trafficking, secretion, and vesicular transport	LLGL2;; WD domain, G-beta repeat;; Cellulose or protein binding domain	Protein lethal(2) giant larvae GN=l(2)gl OS=Drosophila pseudoobscura pseudoobscura (Fruit fly) PE=1 SV=3	1	--	PREDICTED: syntaxin-binding protein 5 isoform X3 [Nasonia vitripennis]	--	cellular component: membrane (GO:0016020);; cellular component: membrane part (GO:0044425);; biological process: localization (GO:0051179)
c67585.graph_c0	0.0224851	0.422651	up	--	--	--	--	--	--	Male germ-cell putative homeodomain transcription factor	Putative homeodomain transcription factor GN=phtf OS=Drosophila melanogaster (Fruit fly) PE=1 SV=2	1	RNA processing and modification	PREDICTED: putative homeodomain transcription factor [Nasonia vitripennis]	--	--
c71807.graph_c0	9.57e-07	0.811712	up	--	--	--	K16796|1.03428e-83|nvi:100678051|transcription factor Sox-2; K16796 transcription factor SOX2 (SOX group B) (A)	[K]	Transcription	HMG (high mobility group) box;; HMG-box domain;; SOX transcription factor	SOX domain-containing protein dichaete GN=D OS=Drosophila melanogaster (Fruit fly) PE=2 SV=1	2	--	PREDICTED: transcription factor Sox-2 isoform X1 [Nasonia vitripennis]	--	--
c67590.graph_c1	0.0034266	1.37257	up	--	--	--	--	--	--	--	--	--	--	--	--	--
c71220.graph_c2	0.0373614	0.399652	up	--	--	Molecular Function: dopamine beta-monooxygenase activity (GO:0004500);; Molecular Function: copper ion binding (GO:0005507);; Biological Process: catecholamine metabolic process (GO:0006584);; Biological Process: oxidation-reduction process (GO:0055114);;	--	[E]	Amino acid transport and metabolism	Copper type II ascorbate-dependent monooxygenase, C-terminal domain;; Copper type II ascorbate-dependent monooxygenase, N-terminal domain;; DOMON domain	MOXD1 homolog 2 GN=olf413 OS=Drosophila melanogaster (Fruit fly) PE=2 SV=1	1	--	PREDICTED: MOXD1 homolog 2 [Nasonia vitripennis]	--	molecular function: catalytic activity (GO:0003824);; biological process: metabolic process (GO:0008152);; biological process: single-organism process (GO:0044699);; molecular function: binding (GO:0005488);; biological process: cellular process (GO:0009987)
c67617.graph_c0	0.0183625	0.527142	up	[R]	General function prediction only	--	--	[M]	Cell wall/membrane/envelope biogenesis	Ankyrin repeats (3 copies);; Ankyrin repeat;; Ankyrin repeats (many copies);; Ankyrin repeat;; Ankyrin repeats (many copies);; PRANC domain;; Ankyrin repeat	Tankyrase OS=Drosophila melanogaster (Fruit fly) PE=1 SV=1	2	--	PREDICTED: ankyrin-3-like isoform X2 [Nasonia vitripennis]	--	--
c65613.graph_c0	0.000463652	1.40369	up	--	--	--	--	--	--	--	--	--	--	--	--	--
c72388.graph_c0	0.0315277	0.386217	up	--	--	Molecular Function: catalytic activity (GO:0003824);; Biological Process: nucleoside metabolic process (GO:0009116);;	--	--	--	--	--	25	--	PREDICTED: uncharacterized protein LOC100122198 isoform X1 [Nasonia vitripennis]	--	molecular function: catalytic activity (GO:0003824);; biological process: metabolic process (GO:0008152);; biological process: cellular process (GO:0009987);; biological process: single-organism process (GO:0044699)
c71869.graph_c4	0.000314107	0.558766	up	[O]	Posttranslational modification, protein turnover, chaperones	Molecular Function: ubiquitin-protein transferase activity (GO:0004842);; Biological Process: protein ubiquitination (GO:0016567);; Biological Process: neurogenesis (GO:0022008);;	K02207|6.51104e-120|nvi:100115859|ubiquitin-conjugating enzyme E2 R2; K02207 ubiquitin-conjugating enzyme E2 R [EC:6.3.2.19] (A)	[O]	Posttranslational modification, protein turnover, chaperones	Ubiquitin-conjugating enzyme;; Tc5 transposase DNA-binding domain;; helix-turn-helix, Psq domain	Probable ubiquitin-conjugating enzyme E2 7 GN=ubc-7 OS=Caenorhabditis elegans PE=1 SV=1	1	--	PREDICTED: ubiquitin-conjugating enzyme E2 R2 isoform X2 [Acromyrmex echinatior]	Ubiquitin mediated proteolysis (ko04120)	molecular function: catalytic activity (GO:0003824);; biological process: metabolic process (GO:0008152);; biological process: cellular process (GO:0009987);; biological process: developmental process (GO:0032502);; biological process: single-organism process (GO:0044699)
c62737.graph_c0	4.68e-07	2.93146	up	--	--	--	--	[T]	Signal transduction mechanisms	7 transmembrane receptor (rhodopsin family)	--	--	--	PREDICTED: thyrotropin-releasing hormone receptor [Microplitis demolitor]	--	--
c67619.graph_c0	0.00227477	0.610884	up	--	--	Cellular Component: membrane (GO:0016020);;	--	[T]	Signal transduction mechanisms	CD36 family	Sensory neuron membrane protein 2 {ECO:0000312|EMBL:ADQ73890.1} OS=Ostrinia nubilalis (European corn borer) PE=2 SV=1	1	RNA processing and modification	PREDICTED: lysosome membrane protein 2-like [Nasonia vitripennis]	--	cellular component: membrane (GO:0016020)
c71512.graph_c1	0.0016717	0.677071	up	--	--	--	--	--	--	--	--	--	--	--	--	--
c69017.graph_c0	0.0363513	0.358166	up	--	--	--	--	--	--	--	--	749	RNA processing and modification	PREDICTED: uncharacterized protein LOC100117456 isoform X2 [Nasonia vitripennis]	--	--
c74296.graph_c0	0.0305715	0.708735	up	--	--	--	--	--	--	--	--	--	--	--	--	--
c69499.graph_c1	6.15e-06	0.945313	up	--	--	Molecular Function: sulfotransferase activity (GO:0008146);;	--	--	--	Sulfotransferase domain;; Sulfotransferase family	--	1	RNA processing and modification	PREDICTED: carbohydrate sulfotransferase 5-like isoform X1 [Nasonia vitripennis]	--	molecular function: catalytic activity (GO:0003824);; biological process: metabolic process (GO:0008152)
c64800.graph_c0	0.0147701	1.20086	up	--	--	--	--	--	--	--	--	--	--	--	--	--
c69978.graph_c2	4.91e-05	1.15825	up	--	--	--	--	[TU]	--	C2 domain	Synaptotagmin 1 GN=Syt1 OS=Drosophila melanogaster (Fruit fly) PE=1 SV=3	1	--	PREDICTED: bromodomain-containing protein 4 isoform X1 [Nasonia vitripennis]	--	--
c63392.graph_c0	0.0420379	0.944935	up	--	--	--	--	--	--	--	--	--	--	--	--	--
c68664.graph_c1	0.00120277	1.09058	up	--	--	--	--	--	--	--	--	--	--	--	--	--
c42470.graph_c0	1.27e-06	1.32368	up	--	--	--	--	[I]	Lipid transport and metabolism	Plasma-membrane choline transporter	CTL-like protein 2 GN=AGAP010343 OS=Anopheles gambiae (African malaria mosquito) PE=3 SV=4	4	--	PREDICTED: CTL-like protein 2 [Nasonia vitripennis]	--	--
c72993.graph_c7	0.00454277	0.959894	up	--	--	--	--	--	--	--	--	--	--	--	--	--
c73286.graph_c0	2.42e-05	1.00909	up	--	--	Molecular Function: phosphorelay response regulator activity (GO:0000156);; Biological Process: phosphorelay signal transduction system (GO:0000160);; Molecular Function: 3',5'-cyclic-nucleotide phosphodiesterase activity (GO:0004114);; Biological Process: regulation of transcription, DNA-templated (GO:0006355);; Biological Process: intracellular signal transduction (GO:0035556);;	K18437|3.8043e-35|nvi:100122517|high affinity cAMP-specific and IBMX-insensitive 3',5'-cyclic phosphodiesterase 8A-like; K18437 high affinity cAMP-specific and IBMX-insensitive 3',5'-cyclic phosphodiesterase 8 [EC:3.1.4.53] (A)	--	--	Response regulator receiver domain	--	283	--	PREDICTED: high affinity cAMP-specific and IBMX-insensitive 3&apos;,5&apos;-cyclic phosphodiesterase 8A-like [Nasonia vitripennis]	Purine metabolism (ko00230)	molecular function: molecular transducer activity (GO:0060089);; biological process: cellular process (GO:0009987);; biological process: signaling (GO:0023052);; biological process: single-organism process (GO:0044699);; biological process: response to stimulus (GO:0050896);; biological process: biological regulation (GO:0065007);; molecular function: catalytic activity (GO:0003824);; biological …
c69581.graph_c3	0.0270601	0.493963	up	--	--	--	--	--	--	--	--	--	--	--	--	--
c73108.graph_c0	0.0229508	0.846382	up	--	--	--	--	--	--	--	--	--	--	--	--	--
c70945.graph_c0	5.29e-41	2.29926	up	--	--	--	K15001|3.52116e-98|nvi:100123945|CYP4AB23; cytochrome P450 4AB23; K15001 cytochrome P450, family 4 [EC:1.14.-.-] (A)	[QI]	--	Cytochrome P450;; Cytochrome P450	Cytochrome P450 4C1 GN=CYP4C1 OS=Blaberus discoidalis (Tropical cockroach) PE=2 SV=1	18	RNA processing and modification	PREDICTED: cytochrome P450 4AB23 isoform X1 [Nasonia vitripennis]	--	--
c72511.graph_c1	2.82e-09	0.912918	up	[GEPR]	--	Cellular Component: integral component of membrane (GO:0016021);; Molecular Function: transmembrane transporter activity (GO:0022857);; Biological Process: transmembrane transport (GO:0055085);;	K06258|0|nvi:100115798|synaptic vesicle glycoprotein 2B-like; K06258 MFS transporter, VNT family, synaptic vesicle glycoprotein 2 (A)	[R]	General function prediction only	Sugar (and other) transporter;; Major Facilitator Superfamily;; Pentapeptide repeats (9 copies)	Putative transporter ZK637.1 GN=ZK637.1 OS=Caenorhabditis elegans PE=3 SV=5	1	--	PREDICTED: synaptic vesicle glycoprotein 2B-like isoform X2 [Nasonia vitripennis]	ECM-receptor interaction (ko04512)	cellular component: membrane (GO:0016020);; cellular component: membrane part (GO:0044425);; molecular function: transporter activity (GO:0005215);; biological process: localization (GO:0051179);; biological process: cellular process (GO:0009987);; biological process: single-organism process (GO:0044699)
c51039.graph_c0	1.36e-39	2.97575	up	--	--	Molecular Function: catalytic activity (GO:0003824);;	--	[E]	Amino acid transport and metabolism	Trypsin	Trypsin (Precursor) OS=Phaedon cochleariae (Mustard beetle) PE=2 SV=1	23	--	serine protease 64 precursor [Nasonia vitripennis]	--	molecular function: catalytic activity (GO:0003824)
c72321.graph_c0	0.000794896	0.529337	up	--	--	--	--	--	--	--	--	--	--	--	--	--
c72376.graph_c0	0.00249944	0.468877	up	[R]	General function prediction only	--	--	[M]	Cell wall/membrane/envelope biogenesis	Ankyrin repeat;; Ankyrin repeats (3 copies);; Ankyrin repeat;; Ankyrin repeats (many copies);; Ankyrin repeats (many copies);; ZU5 domain	Tankyrase OS=Drosophila melanogaster (Fruit fly) PE=1 SV=1	1	--	PREDICTED: ankyrin-3-like isoform X1 [Nasonia vitripennis]	--	--
c70594.graph_c0	3.72e-112	3.7291	up	--	--	--	--	--	--	Lectin C-type domain	Hemolymph lipopolysaccharide-binding protein (Precursor) OS=Periplaneta americana (American cockroach) PE=1 SV=1	212	--	PREDICTED: hemolymph lipopolysaccharide-binding protein-like [Nasonia vitripennis]	--	--
c73412.graph_c3	0.00201236	0.52535	up	--	--	Molecular Function: sequence-specific DNA binding transcription factor activity (GO:0003700);; Cellular Component: nucleus (GO:0005634);; Biological Process: regulation of transcription, DNA-templated (GO:0006355);; Molecular Function: sequence-specific DNA binding (GO:0043565);;	K09408|4.32583e-19|nvi:100123890|forkhead box protein O-like; K09408 forkhead box protein O3 (A)	--	--	--	--	42	--	PREDICTED: forkhead box protein O-like isoform X1 [Nasonia vitripennis]	FoxO signaling pathway (ko04068)	molecular function: nucleic acid binding transcription factor activity (GO:0001071);; biological process: biological regulation (GO:0065007);; cellular component: cell (GO:0005623);; cellular component: organelle (GO:0043226);; cellular component: cell part (GO:0044464);; molecular function: binding (GO:0005488)
c70746.graph_c0	7.56e-06	2.26581	up	--	--	--	--	--	--	--	--	--	--	PREDICTED: uncharacterized protein LOC100679165 isoform X2 [Nasonia vitripennis]	--	--
c71992.graph_c3	0.000132364	0.965527	up	--	--	--	--	--	--	--	--	--	--	PREDICTED: uncharacterized protein LOC100117670 [Nasonia vitripennis]	--	--
c69574.graph_c1	0.0233312	1.16545	up	--	--	--	--	--	--	--	--	--	--	--	--	--
c65360.graph_c0	0.00431213	0.460101	up	[Q]	Secondary metabolites biosynthesis, transport and catabolism	Molecular Function: fatty-acyl-CoA reductase (alcohol-forming) activity (GO:0080019);;	K13356|0|nvi:100117683|putative fatty acyl-CoA reductase CG5065; K13356 fatty acyl-CoA reductase [EC:1.2.1.-] (A)	[I]	Lipid transport and metabolism	Male sterility protein;; Male sterility protein;; NAD dependent epimerase/dehydratase family;; 3-beta hydroxysteroid dehydrogenase/isomerase family;; Polysaccharide biosynthesis protein	Putative fatty acyl-CoA reductase CG5065 {ECO:0000250|UniProtKB:Q922J9, ECO:0000312|EMBL:AAF57974.1} GN=CG5065 OS=Drosophila melanogaster (Fruit fly) PE=3 SV=1	1	--	PREDICTED: putative fatty acyl-CoA reductase CG5065 [Nasonia vitripennis]	Peroxisome (ko04146)	molecular function: catalytic activity (GO:0003824);; biological process: metabolic process (GO:0008152);; biological process: single-organism process (GO:0044699)
c57174.graph_c0	0.000994436	1.52465	up	--	--	--	--	--	--	--	--	--	--	--	--	--
c51587.graph_c0	7.96e-05	0.932379	up	[R]	General function prediction only	--	--	[R]	General function prediction only	Phosphatidylethanolamine-binding protein	Phosphatidylethanolamine-binding protein homolog F40A3.3 GN=F40A3.3 OS=Caenorhabditis elegans PE=3 SV=1	1	--	PREDICTED: protein D3-like [Nasonia vitripennis]	--	--
c68361.graph_c1	2.87e-05	1.37207	up	--	--	Molecular Function: signal transducer activity (GO:0004871);; Biological Process: signal transduction (GO:0007165);; Cellular Component: membrane (GO:0016020);; Cellular Component: cell part (GO:0044464);;	K04603|0|nvi:100118400|GRM1; metabotropic glutamate receptor 1; K04603 metabotropic glutamate receptor 1 (A)	[PT]	--	7 transmembrane sweet-taste receptor of 3 GCPR;; Nine Cysteines Domain of family 3 GPCR;; Receptor family ligand binding region;; Periplasmic binding protein	Metabotropic glutamate receptor (Precursor) GN=mGluR OS=Drosophila melanogaster (Fruit fly) PE=1 SV=2	1	--	PREDICTED: metabotropic glutamate receptor 1 [Nasonia vitripennis]	FoxO signaling pathway (ko04068);; Neuroactive ligand-receptor interaction (ko04080)	molecular function: molecular transducer activity (GO:0060089);; biological process: cellular process (GO:0009987);; biological process: response to stimulus (GO:0050896);; biological process: biological regulation (GO:0065007);; cellular component: membrane (GO:0016020);; cellular component: cell part (GO:0044464)
c72778.graph_c3	8.62e-05	0.571655	up	[R]	General function prediction only	Cellular Component: integral component of membrane (GO:0016021);; Biological Process: transmembrane transport (GO:0055085);;	--	[A]	RNA processing and modification	Ribosomal L28e protein family;; Mak16 protein C-terminal region;; Major Facilitator Superfamily;; Sugar (and other) transporter	Protein MAK16 homolog GN=mak16l OS=Dictyostelium discoideum (Slime mold) PE=3 SV=1	1	RNA processing and modification	PREDICTED: vesicular glutamate transporter 2-like [Nasonia vitripennis]	--	cellular component: membrane (GO:0016020);; cellular component: membrane part (GO:0044425);; biological process: cellular process (GO:0009987);; biological process: single-organism process (GO:0044699);; biological process: localization (GO:0051179)
c69481.graph_c1	0.0156971	0.458201	up	--	--	--	--	[V]	Defense mechanisms	Serpin (serine protease inhibitor)	Antichymotrypsin-2 OS=Bombyx mori (Silk moth) PE=1 SV=1	5	RNA processing and modification	PREDICTED: uncharacterized protein LOC100118367, partial [Nasonia vitripennis]	--	--
c51504.graph_c0	0.000456315	1.98482	up	--	--	--	--	--	--	--	--	--	--	--	--	--
c19878.graph_c0	5.48e-15	1.62278	up	--	--	--	--	--	--	--	--	--	--	PREDICTED: serine protease inhibitor 3-like isoform X1 [Apis dorsata]	--	--
c73871.graph_c2	5.27e-32	1.69922	up	--	--	--	--	[I]	Lipid transport and metabolism	von Willebrand factor type D domain;; Lipoprotein amino terminal region;; Domain of unknown function (DUF1943);; Domain of unknown function (DUF1943);; Domain of Unknown Function (DUF1081)	Apolipophorin-1 (Precursor) OS=Locusta migratoria (Migratory locust) PE=1 SV=2	8	RNA processing and modification	PREDICTED: apolipophorins [Nasonia vitripennis]	--	--
c72746.graph_c2	9.81e-07	0.701613	up	--	--	Cellular Component: integral component of membrane (GO:0016021);;	--	[T]	Signal transduction mechanisms	Neural proliferation differentiation control-1 protein (NPDC1)	Protein cab-1 GN=cab-1 OS=Caenorhabditis elegans PE=1 SV=3	252	--	PREDICTED: uncharacterized protein LOC100678404 isoform X3 [Nasonia vitripennis]	--	cellular component: membrane (GO:0016020);; cellular component: membrane part (GO:0044425)
c58044.graph_c1	0.0317906	0.737244	up	--	--	--	--	--	--	--	--	--	--	--	--	--
c71778.graph_c0	0.0203801	0.608565	up	--	--	Molecular Function: hyalurononglucosaminidase activity (GO:0004415);; Biological Process: carbohydrate metabolic process (GO:0005975);; Biological Process: defense response (GO:0006952);;	--	--	--	DAN domain	--	9	RNA processing and modification	Neuroblastoma suppressor of tumorigenicity 1 [Acromyrmex echinatior]	--	molecular function: catalytic activity (GO:0003824);; biological process: metabolic process (GO:0008152);; biological process: response to stimulus (GO:0050896)
c69616.graph_c0	0.000626813	1.49096	up	[F]	Nucleotide transport and metabolism	Molecular Function: xanthine dehydrogenase activity (GO:0004854);; Molecular Function: xanthine oxidase activity (GO:0004855);; Molecular Function: iron ion binding (GO:0005506);; Molecular Function: UDP-N-acetylmuramate dehydrogenase activity (GO:0008762);; Molecular Function: electron carrier activity (GO:0009055);; Molecular Function: molybdenum ion binding (GO:0030151);; Molecular Function: m…	K00106|7.81256e-55|nvi:100123252|xanthine dehydrogenase-like; K00106 xanthine dehydrogenase/oxidase [EC:1.17.1.4 1.17.3.2] (A)	[F]	Nucleotide transport and metabolism	--	Xanthine dehydrogenase GN=ry OS=Drosophila melanogaster (Fruit fly) PE=2 SV=2	1	--	PREDICTED: xanthine dehydrogenase [Nasonia vitripennis]	Purine metabolism (ko00230);; Caffeine metabolism (ko00232);; Drug metabolism - other enzymes (ko00983);; Peroxisome (ko04146)	molecular function: catalytic activity (GO:0003824);; biological process: metabolic process (GO:0008152);; biological process: single-organism process (GO:0044699);; molecular function: binding (GO:0005488);; molecular function: electron carrier activity (GO:0009055)
c73843.graph_c1	3.58e-09	0.865034	up	[G]	Carbohydrate transport and metabolism	Molecular Function: NAD+ kinase activity (GO:0003951);; Biological Process: NADP biosynthetic process (GO:0006741);; Biological Process: phosphorylation (GO:0016310);; Biological Process: NAD metabolic process (GO:0019674);;	K00858|0|nvi:100116816|NAD kinase-like; K00858 NAD+ kinase [EC:2.7.1.23] (A)	[G]	Carbohydrate transport and metabolism	ATP-NAD kinase;; Protein of unknown function (DUF3609)	--	6	--	PREDICTED: NAD kinase-like isoform X1 [Nasonia vitripennis]	Nicotinate and nicotinamide metabolism (ko00760)	molecular function: catalytic activity (GO:0003824);; biological process: metabolic process (GO:0008152);; biological process: cellular process (GO:0009987);; biological process: single-organism process (GO:0044699)
c71496.graph_c0	9.76e-07	0.771868	up	[V]	Defense mechanisms	Molecular Function: ATP binding (GO:0005524);; Biological Process: ATP catabolic process (GO:0006200);; Molecular Function: ATPase activity (GO:0016887);;	K05648|0|nvi:100123780|ATP-binding cassette sub-family A member 5; K05648 ATP-binding cassette, subfamily A (ABC1), member 5 (A)	[IR]	--	ABC transporter;; ABC-2 family transporter protein;; AAA domain;; ABC transporter;; ABC-2 family transporter protein;; AAA domain	ABC transporter A family member 5 GN=abcA5 OS=Dictyostelium discoideum (Slime mold) PE=3 SV=1	1	--	PREDICTED: ATP-binding cassette sub-family A member 5 isoform X1 [Nasonia vitripennis]	ABC transporters (ko02010)	molecular function: binding (GO:0005488);; biological process: metabolic process (GO:0008152);; biological process: cellular process (GO:0009987);; biological process: single-organism process (GO:0044699);; molecular function: catalytic activity (GO:0003824)
c65428.graph_c0	2.15e-12	1.07507	up	[V]	Defense mechanisms	Molecular Function: nucleoside-triphosphatase activity (GO:0017111);;	--	[IR]	--	ABC-2 family transporter protein;; ABC-2 type transporter;; ABC-2 family transporter protein;; ABC transporter;; AAA domain	ABC transporter G family member 23 GN=abcG23 OS=Dictyostelium discoideum (Slime mold) PE=3 SV=2	1	RNA processing and modification	PREDICTED: ABC transporter G family member 20 isoform X1 [Nasonia vitripennis]	--	molecular function: catalytic activity (GO:0003824);; biological process: metabolic process (GO:0008152)
c70086.graph_c0	0.00156397	1.2247	up	--	--	--	--	--	--	--	--	--	--	--	--	--
c70995.graph_c1	0.0209516	0.79991	up	--	--	--	--	--	--	--	--	--	--	--	--	--
c61173.graph_c0	0.000223569	0.804988	up	[F]	Nucleotide transport and metabolism	Molecular Function: phosphorylase activity (GO:0004645);; Cellular Component: nucleus (GO:0005634);; Cellular Component: cytoplasm (GO:0005737);; Biological Process: purine ribonucleoside salvage (GO:0006166);; Molecular Function: S-methyl-5-thioadenosine phosphorylase activity (GO:0017061);; Biological Process: L-methionine biosynthetic process from methylthioadenosine (GO:0019509);;	K00772|9.07928e-153|nvi:100114672|S-methyl-5'-thioadenosine phosphorylase; K00772 5'-methylthioadenosine phosphorylase [EC:2.4.2.28] (A)	[F]	Nucleotide transport and metabolism	Phosphorylase superfamily	S-methyl-5&apos;-thioadenosine phosphorylase {ECO:0000255|HAMAP-Rule:MF_03155} OS=Aedes aegypti (Yellowfever mosquito) PE=3 SV=1	1	--	PREDICTED: S-methyl-5&apos;-thioadenosine phosphorylase [Nasonia vitripennis]	Cysteine and methionine metabolism (ko00270)	molecular function: catalytic activity (GO:0003824);; biological process: metabolic process (GO:0008152);; cellular component: cell (GO:0005623);; cellular component: organelle (GO:0043226);; cellular component: cell part (GO:0044464);; biological process: cellular process (GO:0009987);; biological process: single-organism process (GO:0044699)
c70312.graph_c1	3.27e-05	2.20484	up	[Q]	Secondary metabolites biosynthesis, transport and catabolism	--	K15001|6.96361e-47|nvi:100123945|CYP4AB23; cytochrome P450 4AB23; K15001 cytochrome P450, family 4 [EC:1.14.-.-] (A)	[QI]	--	Cytochrome P450	Probable cytochrome P450 4p3 GN=Cyp4p3 OS=Drosophila melanogaster (Fruit fly) PE=2 SV=3	18	RNA processing and modification	PREDICTED: cytochrome P450 4AB23 isoform X1 [Nasonia vitripennis]	--	--
c67391.graph_c3	1.02e-16	1.27746	up	[G]	Carbohydrate transport and metabolism	Molecular Function: hydrolase activity (GO:0016787);;	--	[G]	Carbohydrate transport and metabolism	Alpha amylase, catalytic domain	Maltase A2 (Precursor) GN=Mal-A2 OS=Drosophila melanogaster (Fruit fly) PE=2 SV=2	3	RNA processing and modification	PREDICTED: neutral and basic amino acid transport protein rBAT-like [Nasonia vitripennis]	--	molecular function: catalytic activity (GO:0003824);; biological process: metabolic process (GO:0008152)
c70330.graph_c0	0.0380647	0.49602	up	--	--	Molecular Function: phosphatidylinositol phospholipase C activity (GO:0004435);; Molecular Function: signal transducer activity (GO:0004871);; Molecular Function: calcium ion binding (GO:0005509);; Molecular Function: phospholipid binding (GO:0005543);; Biological Process: phospholipid catabolic process (GO:0009395);; Biological Process: intracellular signal transduction (GO:0035556);;	K01116|0|nvi:100123217|1-phosphatidylinositol 4,5-bisphosphate phosphodiesterase gamma-1; K01116 phosphatidylinositol phospholipase C, gamma-1 [EC:3.1.4.11] (A)	[I]	Lipid transport and metabolism	Phosphatidylinositol-specific phospholipase C, Y domain;; C2 domain;; SH2 domain;; SH3 domain;; Variant SH3 domain;; Variant SH3 domain;; Phosphatidylinositol-specific phospholipase C, X domain;; SH2 domain;; Phosphoinositide-specific phospholipase C, efhand-like	1-phosphatidylinositol 4,5-bisphosphate phosphodiesterase GN=norpA OS=Drosophila melanogaster (Fruit fly) PE=1 SV=4	1	--	PREDICTED: 1-phosphatidylinositol 4,5-bisphosphate phosphodiesterase gamma-1 [Nasonia vitripennis]	Inositol phosphate metabolism (ko00562);; Phosphatidylinositol signaling system (ko04070)	molecular function: catalytic activity (GO:0003824);; biological process: metabolic process (GO:0008152);; molecular function: molecular transducer activity (GO:0060089);; molecular function: binding (GO:0005488);; biological process: cellular process (GO:0009987);; biological process: single-organism process (GO:0044699);; biological process: signaling (GO:0023052);; biological process: response…
c71014.graph_c7	0.0238881	0.502119	up	--	--	--	--	--	--	--	--	--	--	--	--	--
c72139.graph_c2	0.00805587	0.596358	up	[I]	Lipid transport and metabolism	Molecular Function: oxidoreductase activity (GO:0016491);; Biological Process: single-organism metabolic process (GO:0044710);;	--	[I]	Lipid transport and metabolism	Fatty acid desaturase	Acyl-CoA Delta(11) desaturase OS=Choristoneura rosaceana (Oblique banded leafroller) PE=1 SV=1	61	--	PREDICTED: acyl-CoA Delta(11) desaturase-like isoform X2 [Nasonia vitripennis]	--	molecular function: catalytic activity (GO:0003824);; biological process: metabolic process (GO:0008152);; biological process: single-organism process (GO:0044699)
c65128.graph_c0	0.00756988	0.750023	up	[V]	Defense mechanisms	Molecular Function: ATP binding (GO:0005524);; Biological Process: ATP catabolic process (GO:0006200);; Cellular Component: membrane (GO:0016020);; Molecular Function: ATPase activity (GO:0016887);;	--	[Q]	Secondary metabolites biosynthesis, transport and catabolism	ABC transporter;; ABC-2 type transporter;; AAA domain;; AAA domain	Protein white GN=W OS=Ceratitis capitata (Mediterranean fruit fly) PE=2 SV=1	4	--	PREDICTED: ABC transporter G family member 14 isoform X1 [Nasonia vitripennis]	--	molecular function: binding (GO:0005488);; biological process: metabolic process (GO:0008152);; biological process: cellular process (GO:0009987);; biological process: single-organism process (GO:0044699);; cellular component: membrane (GO:0016020);; molecular function: catalytic activity (GO:0003824)
c73816.graph_c0	0.00123276	1.17672	up	--	--	--	--	--	--	Protein of unknown function (DUF1759)	--	569	RNA processing and modification	PREDICTED: uncharacterized protein LOC103317539, partial [Nasonia vitripennis]	--	--
c69615.graph_c0	0.000212089	0.817723	up	--	--	--	--	--	--	--	Protein tipE GN=tipE OS=Drosophila melanogaster (Fruit fly) PE=2 SV=1	9	RNA processing and modification	PREDICTED: protein tipE [Nasonia vitripennis]	--	--
c65209.graph_c0	0.0046227	2.46795	up	--	--	--	--	--	--	--	--	--	--	uncharacterized protein LOC100116503 precursor [Nasonia vitripennis]	--	--
c69889.graph_c0	5.41e-14	1.49314	up	--	--	--	--	--	--	--	--	1	--	uncharacterized protein LOC100121163 precursor [Nasonia vitripennis]	--	--
c66075.graph_c1	8.21e-54	2.83907	up	[ER]	--	Molecular Function: zinc ion binding (GO:0008270);; Molecular Function: oxidoreductase activity (GO:0016491);; Biological Process: oxidation-reduction process (GO:0055114);;	K00008|4.95153e-168|ame:408871|GB14284; sorbitol dehydrogenase; K00008 L-iditol 2-dehydrogenase [EC:1.1.1.14] (A)	[Q]	Secondary metabolites biosynthesis, transport and catabolism	Alcohol dehydrogenase GroES-like domain;; Zinc-binding dehydrogenase	Sorbitol dehydrogenase GN=SDH OS=Bombyx mori (Silk moth) PE=2 SV=1	1	--	PREDICTED: sorbitol dehydrogenase-like [Bombus impatiens]	Pentose and glucuronate interconversions (ko00040);; Fructose and mannose metabolism (ko00051)	molecular function: binding (GO:0005488);; molecular function: catalytic activity (GO:0003824);; biological process: metabolic process (GO:0008152);; biological process: single-organism process (GO:0044699)
c70410.graph_c6	5.46e-24	1.64654	up	--	--	--	--	--	--	--	--	--	--	--	--	--
c69202.graph_c0	0.00177402	0.650458	up	--	--	Molecular Function: DNA binding (GO:0003677);;	K18490|1.86381e-23|nvi:100118780|homeobox protein OTX2-like; K18490 homeobox protein OTX2 (A)	--	--	--	--	1	RNA processing and modification	PREDICTED: homeobox protein OTX2-like [Nasonia vitripennis]	--	molecular function: binding (GO:0005488)
c71058.graph_c4	0.000290049	0.569112	up	--	--	--	--	--	--	--	--	--	--	--	--	--
c72241.graph_c4	1.57e-07	2.92834	up	--	--	--	--	--	--	--	--	--	--	--	--	--
c63604.graph_c0	0.0147701	1.14815	up	--	--	--	--	--	--	--	--	--	--	--	--	--
c66202.graph_c0	8.81e-25	4.13687	up	--	--	--	--	--	--	--	--	--	--	--	--	--
c70946.graph_c4	2.93e-31	2.3586	up	[G]	Carbohydrate transport and metabolism	Molecular Function: catalytic activity (GO:0003824);;	--	--	--	Pyruvate phosphate dikinase, PEP/pyruvate binding domain;; PEP-utilising enzyme, mobile domain	--	2	--	PREDICTED: uncharacterized protein LOC100678915 [Nasonia vitripennis]	--	molecular function: catalytic activity (GO:0003824)
c49828.graph_c0	2.87e-107	5.81248	up	--	--	--	--	--	--	--	--	--	--	--	--	--
c66645.graph_c2	0.0353793	0.806794	up	--	--	--	--	--	--	--	--	16	RNA processing and modification	PREDICTED: uncharacterized protein LOC100679964 isoform X1 [Nasonia vitripennis]	--	--
c69255.graph_c0	1.9e-05	0.66422	up	--	--	Biological Process: intracellular protein transport (GO:0006886);;	K04705|0|nvi:100119432|signal transducing adapter molecule 1; K04705 signal transducing adaptor molecule (A)	[T]	Signal transduction mechanisms	VHS domain;; SH3 domain;; Variant SH3 domain;; Variant SH3 domain	Signal transducing adapter molecule 1 {ECO:0000250|UniProtKB:Q92783} GN=stam-1 OS=Caenorhabditis elegans PE=1 SV=2	1	--	PREDICTED: signal transducing adapter molecule 1 isoform X1 [Nasonia vitripennis]	Endocytosis (ko04144);; Jak-STAT signaling pathway (ko04630)	biological process: localization (GO:0051179)
c73891.graph_c2	0.00710048	1.25123	up	--	--	--	--	[R]	General function prediction only	Reverse transcriptase (RNA-dependent DNA polymerase);; Endonuclease-reverse transcriptase;; Endonuclease/Exonuclease/phosphatase family	Probable RNA-directed DNA polymerase from transposon BS OS=Drosophila melanogaster (Fruit fly) PE=2 SV=1	23	RNA processing and modification	putative reverse transcriptase-1 [Microplitis demolitor]	--	--
c72354.graph_c0	2.47e-29	1.66078	up	[R]	General function prediction only	Molecular Function: ARF guanyl-nucleotide exchange factor activity (GO:0005086);; Biological Process: regulation of ARF protein signal transduction (GO:0032012);;	K18443|0|nvi:100116646|golgi-specific brefeldin A-resistance guanine nucleotide exchange factor 1; K18443 golgi-specific brefeldin A-resistance guanine nucleotide exchange factor 1 (A)	[U]	Intracellular trafficking, secretion, and vesicular transport	Sec7 domain;; Guanine nucleotide exchange factor in Golgi transport N-terminal;; Zinc knuckle;; Zinc-binding domain	Ankyrin repeat, PH and SEC7 domain containing protein secG GN=secG OS=Dictyostelium discoideum (Slime mold) PE=2 SV=1	1	--	PREDICTED: golgi-specific brefeldin A-resistance guanine nucleotide exchange factor 1 [Nasonia vitripennis]	Endocytosis (ko04144)	molecular function: guanyl-nucleotide exchange factor activity (GO:0005085);; biological process: biological regulation (GO:0065007)
c66972.graph_c1	1.26e-09	0.966709	up	[R]	General function prediction only	--	K16777|0|nvi:100117587|neuralized-like protein 4; K16777 neuralized-like protein 4 (A)	[T]	Signal transduction mechanisms	Neuralized;; WD domain, G-beta repeat;; Eukaryotic translation initiation factor eIF2A	Guanine nucleotide-binding protein subunit beta-2 GN=Gbeta76C OS=Drosophila melanogaster (Fruit fly) PE=1 SV=3	40	--	PREDICTED: neuralized-like protein 4 [Nasonia vitripennis]	--	--
c70772.graph_c1	8.18e-06	1.29085	up	[Q]	Secondary metabolites biosynthesis, transport and catabolism	Molecular Function: oxidoreductase activity (GO:0016491);; Molecular Function: metal ion binding (GO:0046872);;	K15003|7.25788e-163|nvi:100122436|CYP9P5; cytochrome P450 9P5; K15003 cytochrome P450, family 9 [EC:1.14.-.-] (A)	[Q]	Secondary metabolites biosynthesis, transport and catabolism	Cytochrome P450;; Cytochrome P450	Probable cytochrome P450 9f2 GN=Cyp9f2 OS=Drosophila melanogaster (Fruit fly) PE=2 SV=1	45	--	cytochrome P450 9P5 [Nasonia vitripennis]	--	molecular function: catalytic activity (GO:0003824);; biological process: metabolic process (GO:0008152);; molecular function: binding (GO:0005488)
c70762.graph_c2	7.69e-08	0.76485	up	--	--	--	--	--	--	AAA domain	--	12	--	PREDICTED: uncharacterized protein LOC100116049 [Nasonia vitripennis]	--	--
c73476.graph_c2	0.00661641	0.544041	up	--	--	--	--	--	--	--	--	--	--	--	--	--
c69136.graph_c1	0.000361645	1.12484	up	[R]	General function prediction only	Biological Process: sensory perception of smell (GO:0007608);;	--	[Q]	Secondary metabolites biosynthesis, transport and catabolism	short chain dehydrogenase;; Enoyl-(Acyl carrier protein) reductase;; KR domain;; NADH(P)-binding;; NAD dependent epimerase/dehydratase family;; 7tm Odorant receptor;; 7tm Chemosensory receptor	Dehydrogenase/reductase SDR family protein 7-like GN=AGAP005532 OS=Anopheles gambiae (African malaria mosquito) PE=3 SV=3	6	RNA processing and modification	odorant receptor 5 [Nasonia vitripennis]	--	biological process: multicellular organismal process (GO:0032501);; biological process: single-organism process (GO:0044699)
c70216.graph_c0	8.21e-10	3.10838	up	[E]	Amino acid transport and metabolism	--	K11140|0|nvi:100122611|uncharacterized LOC100122611; K11140 aminopeptidase N [EC:3.4.11.2] (A)	[EO]	--	ERAP1-like C-terminal domain;; Peptidase family M1;; Peptidase MA superfamily;; Peptidase family M1	Aminopeptidase N (Precursor) GN=APN1 OS=Plutella xylostella (Diamondback moth) PE=1 SV=1	4	RNA processing and modification	PREDICTED: uncharacterized protein LOC100122611 [Nasonia vitripennis]	Glutathione metabolism (ko00480)	--
c71868.graph_c0	0.00365117	0.442398	up	[E]	Amino acid transport and metabolism	--	K07752|0|nvi:100122498|carboxypeptidase D-like; K07752 carboxypeptidase D [EC:3.4.17.22] (A)	[R]	General function prediction only	Zinc carboxypeptidase;; Carboxypeptidase regulatory-like domain;; Domain of unknown function (DUF4480);; PEGA domain;; Ciliary basal body-associated, B9 protein;; Zinc carboxypeptidase;; Carboxypeptidase regulatory-like domain;; Rhomboid family;; EF hand;; EF-hand domain pair;; EF-hand domain;; EF hand;; EF-hand domain pair	Carboxypeptidase D (Precursor) GN=svr OS=Drosophila melanogaster (Fruit fly) PE=1 SV=2	1	--	PREDICTED: carboxypeptidase D-like [Nasonia vitripennis]	--	--
c59745.graph_c0	0.0241995	0.587564	up	--	--	Molecular Function: catalytic activity (GO:0003824);; Biological Process: cellular metabolic process (GO:0044237);; Biological Process: primary metabolic process (GO:0044238);; Biological Process: organic substance metabolic process (GO:0071704);;	K12591|1.43098e-169|nvi:100113631|Rrp6; exosome component 10; K12591 exosome complex exonuclease RRP6 [EC:3.1.13.-] (A)	--	--	Lipase;; Putative serine esterase (DUF676)	Phospholipase A1 OS=Polistes annularis (Paper wasp) PE=2 SV=1	1	--	PREDICTED: exosome component 10 [Nasonia vitripennis]	RNA degradation (ko03018)	molecular function: catalytic activity (GO:0003824);; biological process: metabolic process (GO:0008152);; biological process: cellular process (GO:0009987)
c60501.graph_c0	0.0025469	0.502306	up	--	--	--	--	--	--	bZIP transcription factor;; Basic region leucine zipper	Protein CREBRF homolog GN=CG13624 OS=Drosophila melanogaster (Fruit fly) PE=2 SV=2	1	--	PREDICTED: protein CREBRF homolog isoform X1 [Nasonia vitripennis]	--	--
c51905.graph_c0	1.99e-17	5.24079	up	--	--	--	K08059|2.768e-61|nvi:100117923|gamma-interferon-inducible-lysosomal thiol reductase-like; K08059 interferon, gamma-inducible protein 30 (A)	[O]	Posttranslational modification, protein turnover, chaperones	Gamma interferon inducible lysosomal thiol reductase (GILT)	GILT-like protein C02D5.2 GN=C02D5.2 OS=Caenorhabditis elegans PE=3 SV=1	9	--	PREDICTED: gamma-interferon-inducible-lysosomal thiol reductase-like [Nasonia vitripennis]	--	--
c70176.graph_c1	1.83e-15	1.25439	up	--	--	Cellular Component: membrane (GO:0016020);;	K14209|0|nvi:100122621|proton-coupled amino acid transporter 4; K14209 solute carrier family 36 (proton-coupled amino acid transporter) (A)	[E]	Amino acid transport and metabolism	Transmembrane amino acid transporter protein	Putative amino acid permease F59B2.2 GN=F59B2.2 OS=Caenorhabditis elegans PE=3 SV=2	18	RNA processing and modification	PREDICTED: proton-coupled amino acid transporter 4 [Nasonia vitripennis]	--	cellular component: membrane (GO:0016020)
c72028.graph_c0	7.75e-05	1.10027	up	--	--	--	--	--	--	--	--	--	--	--	--	--
c71124.graph_c1	9.68e-08	1.01627	up	--	--	--	--	[S]	Function unknown	PDZ domain (Also known as DHR or GLGF);; PDZ domain	Uncharacterized protein C45G9.7 GN=C45G9.7 OS=Caenorhabditis elegans PE=1 SV=1	1	--	PREDICTED: whirlin-like isoform X6 [Apis mellifera]	--	--
c15121.graph_c0	0.00222789	1.38326	up	--	--	--	--	--	--	--	--	--	--	--	--	--
c73345.graph_c0	1.74e-07	0.753955	up	[O]	Posttranslational modification, protein turnover, chaperones	Molecular Function: ubiquitin-protein transferase activity (GO:0004842);; Biological Process: protein ubiquitination (GO:0016567);;	--	[O]	Posttranslational modification, protein turnover, chaperones	WD domain, G-beta repeat;; Ubiquitin-conjugating enzyme	Probable ubiquitin-conjugating enzyme E2 7 GN=ubc-7 OS=Caenorhabditis elegans PE=1 SV=1	46	RNA processing and modification	PREDICTED: guanine nucleotide-binding protein subunit beta-like protein 1 [Nasonia vitripennis]	--	molecular function: catalytic activity (GO:0003824);; biological process: metabolic process (GO:0008152);; biological process: cellular process (GO:0009987)
c72463.graph_c0	0.00453052	1.9178	up	--	--	--	--	--	--	--	--	19	RNA processing and modification	--	--	--
c73326.graph_c3	3.01e-06	0.666353	up	--	--	--	--	--	--	--	--	89	RNA processing and modification	hypothetical protein SINV_08223 [Solenopsis invicta]	--	--
c66082.graph_c0	0.00699375	0.506564	up	[F]	Nucleotide transport and metabolism	Molecular Function: xanthine dehydrogenase activity (GO:0004854);; Molecular Function: xanthine oxidase activity (GO:0004855);; Molecular Function: iron ion binding (GO:0005506);; Molecular Function: UDP-N-acetylmuramate dehydrogenase activity (GO:0008762);; Molecular Function: electron carrier activity (GO:0009055);; Molecular Function: molybdopterin cofactor binding (GO:0043546);; Molecular Fun…	--	[F]	Nucleotide transport and metabolism	Molybdopterin-binding domain of aldehyde dehydrogenase;; FAD binding domain in molybdopterin dehydrogenase;; Aldehyde oxidase and xanthine dehydrogenase, a/b hammerhead domain;; CO dehydrogenase flavoprotein C-terminal domain;; [2Fe-2S] binding domain;; 2Fe-2S iron-sulfur cluster binding domain;; Sybindin-like family;; Sedlin, N-terminal conserved region	Xanthine dehydrogenase GN=ry OS=Drosophila melanogaster (Fruit fly) PE=2 SV=2	1	--	PREDICTED: LOW QUALITY PROTEIN: xanthine dehydrogenase-like [Nasonia vitripennis]	--	molecular function: catalytic activity (GO:0003824);; biological process: metabolic process (GO:0008152);; biological process: single-organism process (GO:0044699);; molecular function: binding (GO:0005488);; molecular function: electron carrier activity (GO:0009055)
c74089.graph_c0	0.000123535	2.04532	up	--	--	--	--	--	--	--	--	--	--	PREDICTED: uncharacterized protein LOC100679561 [Nasonia vitripennis]	--	--
c60470.graph_c0	0.0141872	1.20613	up	--	--	--	--	--	--	--	--	--	--	--	--	--
c62852.graph_c0	0.00562792	1.11621	up	--	--	--	--	--	--	--	--	--	--	--	--	--
c71869.graph_c2	0.00390551	0.452696	up	--	--	--	--	--	--	--	--	--	--	--	--	--
c73715.graph_c1	0.0402708	0.349991	up	--	--	--	--	--	--	--	--	--	--	--	--	--
c64957.graph_c2	0.0240974	0.931264	up	--	--	--	--	--	--	--	--	--	--	--	--	--
c63949.graph_c1	2.5e-11	1.21466	up	--	--	Molecular Function: RNA polymerase II core promoter proximal region sequence-specific DNA binding transcription factor activity involved in negative regulation of transcription (GO:0001078);; Biological Process: embryonic development via the syncytial blastoderm (GO:0001700);; Molecular Function: steroid hormone receptor activity (GO:0003707);; Molecular Function: ligand-activated sequence-specif…	K14032|0|mde:101894421|steroid receptor seven-up, isoforms B/C-like; K14032 nuclear receptor subfamily 2 group F member 3 (A)	[T]	Signal transduction mechanisms	Ligand-binding domain of nuclear hormone receptor;; Zinc finger, C4 type (two domains)	Steroid receptor seven-up, isoforms B/C GN=svp OS=Drosophila melanogaster (Fruit fly) PE=2 SV=1	1	--	PREDICTED: COUP transcription factor 2 isoform X2 [Microplitis demolitor]	--	molecular function: nucleic acid binding transcription factor activity (GO:0001071);; biological process: metabolic process (GO:0008152);; biological process: cellular process (GO:0009987);; biological process: biological regulation (GO:0065007);; biological process: multicellular organismal process (GO:0032501);; biological process: developmental process (GO:0032502);; biological process: single…
c65495.graph_c0	3.24e-10	1.59323	up	[I]	Lipid transport and metabolism	--	--	[R]	General function prediction only	Carboxylesterase family;; alpha/beta hydrolase fold	Esterase E4 (Precursor) OS=Myzus persicae (Green peach aphid) PE=1 SV=1	1	--	PREDICTED: uncharacterized protein LOC100116956 [Nasonia vitripennis]	--	--
c63531.graph_c0	0.00369052	0.71749	up	--	--	--	--	--	--	Pao retrotransposon peptidase;; Protein of unknown function (DUF1759);; Putative peptidase (DUF1758)	--	103	--	PREDICTED: uncharacterized protein LOC103316074 [Nasonia vitripennis]	--	--
c72353.graph_c0	7.82e-05	1.60365	up	--	--	Molecular Function: catalytic activity (GO:0003824);;	--	[GC]	--	--	--	68	--	PREDICTED: UDP-glucuronosyltransferase 2C1-like [Nasonia vitripennis]	--	molecular function: catalytic activity (GO:0003824)
c72843.graph_c1	6.61e-07	0.786816	up	--	--	--	--	--	--	--	--	--	--	--	--	--
c71797.graph_c0	3.06e-05	0.814573	up	--	--	--	--	[R]	General function prediction only	--	Probable RNA-directed DNA polymerase from transposon X-element GN=X-element\ORF2 OS=Drosophila melanogaster (Fruit fly) PE=3 SV=1	500	--	PREDICTED: uncharacterized protein LOC103315982 [Nasonia vitripennis]	--	--
c72903.graph_c1	1.09e-07	1.19836	up	--	--	--	--	--	--	--	--	--	--	--	--	--
c72637.graph_c0	0.000489351	0.864164	up	--	--	Molecular Function: triglyceride lipase activity (GO:0004806);; Cellular Component: extracellular region (GO:0005576);; Biological Process: lipid metabolic process (GO:0006629);; Molecular Function: retinyl-palmitate esterase activity (GO:0050253);;	--	--	--	Lipase;; Alpha/beta hydrolase family	Phospholipase A1 1 (Precursor; Fragment) OS=Dolichovespula maculata (Bald-faced hornet) PE=1 SV=1	1	RNA processing and modification	PREDICTED: uncharacterized protein LOC100114392 [Nasonia vitripennis]	--	molecular function: catalytic activity (GO:0003824);; biological process: metabolic process (GO:0008152);; cellular component: extracellular region (GO:0005576);; biological process: single-organism process (GO:0044699)
c42473.graph_c0	3.18e-09	0.907375	up	--	--	--	--	--	--	--	--	--	--	--	--	--
c72853.graph_c3	5.89e-23	1.34523	up	[G]	Carbohydrate transport and metabolism	Molecular Function: hexokinase activity (GO:0004396);; Molecular Function: ATP binding (GO:0005524);; Biological Process: glycolytic process (GO:0006096);; Biological Process: phosphorylation (GO:0016310);;	K00844|0|nvi:100121683|hexokinase type 2-like; K00844 hexokinase [EC:2.7.1.1] (A)	[G]	Carbohydrate transport and metabolism	Hexokinase;; Hexokinase	Hexokinase type 2 GN=Hex-t2 OS=Drosophila melanogaster (Fruit fly) PE=2 SV=4	1	--	PREDICTED: hexokinase type 2-like isoform X3 [Nasonia vitripennis]	Glycolysis / Gluconeogenesis (ko00010);; Fructose and mannose metabolism (ko00051);; Galactose metabolism (ko00052);; Starch and sucrose metabolism (ko00500);; Amino sugar and nucleotide sugar metabolism (ko00520);; Carbon metabolism (ko01200)	molecular function: catalytic activity (GO:0003824);; biological process: metabolic process (GO:0008152);; biological process: cellular process (GO:0009987);; molecular function: binding (GO:0005488);; biological process: single-organism process (GO:0044699)
c67621.graph_c1	4.22e-10	1.91899	up	--	--	--	--	--	--	--	--	--	--	--	--	--
c73152.graph_c2	5.16e-06	0.834225	up	--	--	--	--	--	--	--	--	--	--	--	--	--
c72333.graph_c0	6.08e-06	1.20226	up	--	--	--	--	--	--	--	--	27	RNA processing and modification	--	--	--
c73297.graph_c2	5.9e-35	2.05344	up	--	--	--	--	[L]	Replication, recombination and repair	LysM domain;; CRAL/TRIO domain;; Divergent CRAL/TRIO domain	--	1	--	PREDICTED: oxidation resistance protein 1 isoform X1 [Nasonia vitripennis]	--	--
c71677.graph_c0	0.00162101	0.505604	up	--	--	--	--	[R]	General function prediction only	SAM domain (Sterile alpha motif);; SAM domain (Sterile alpha motif)	Stromal interaction molecule homolog (Precursor) GN=Stim OS=Drosophila melanogaster (Fruit fly) PE=1 SV=1	20	RNA processing and modification	PREDICTED: protein cramped [Nasonia vitripennis]	--	--
c73233.graph_c0	0.00135092	1.09218	up	--	--	--	--	--	--	--	--	--	--	--	--	--
c55944.graph_c0	7.1e-08	3.95295	up	--	--	--	--	--	--	--	--	--	--	--	--	--
c16813.graph_c0	0.0278649	0.472467	up	[S]	Function unknown	--	--	[R]	General function prediction only	Leucine rich repeat;; Leucine Rich repeats (2 copies);; Leucine Rich Repeat;; Immunoglobulin I-set domain;; Leucine rich repeats (6 copies);; Leucine Rich repeat;; Leucine rich repeat N-terminal domain	Protein slit C-product (Precursor) GN=sli OS=Drosophila melanogaster (Fruit fly) PE=1 SV=2	16	RNA processing and modification	PREDICTED: leucine-rich repeat-containing protein 24-like [Nasonia vitripennis]	--	--
c72329.graph_c0	0.00743704	0.657454	up	--	--	--	--	--	--	Transposase family tnp2	--	15	--	PREDICTED: uncharacterized protein LOC100677967 [Nasonia vitripennis]	--	--
c73306.graph_c0	0.00908202	0.43767	up	[G]	Carbohydrate transport and metabolism	Biological Process: lipid metabolic process (GO:0006629);; Cellular Component: membrane (GO:0016020);; Molecular Function: hydrolase activity (GO:0016787);;	--	[G]	Carbohydrate transport and metabolism	Protein of unknown function, DUF608;; beta-Glucocerebrosidase 2 N terminal;; SH2 domain;; SOCS box	Non-lysosomal glucosylceramidase GN=CG33090 OS=Drosophila melanogaster (Fruit fly) PE=1 SV=1	1	--	PREDICTED: protein SZT2-like [Nasonia vitripennis]	--	biological process: metabolic process (GO:0008152);; biological process: single-organism process (GO:0044699);; cellular component: membrane (GO:0016020);; molecular function: catalytic activity (GO:0003824)
c72673.graph_c0	4.58e-13	1.01033	up	[C]	Energy production and conversion	Biological Process: dicarboxylic acid transport (GO:0006835);; Cellular Component: membrane (GO:0016020);; Molecular Function: sodium:dicarboxylate symporter activity (GO:0017153);;	--	[E]	Amino acid transport and metabolism	7 transmembrane receptor (rhodopsin family);; Sodium:dicarboxylate symporter family;; Sodium:dicarboxylate symporter family	Excitatory amino acid transporter GN=glt-1 OS=Caenorhabditis elegans PE=1 SV=2	1	--	Excitatory amino acid transporter [Acromyrmex echinatior]	--	biological process: single-organism process (GO:0044699);; biological process: localization (GO:0051179);; cellular component: membrane (GO:0016020);; molecular function: transporter activity (GO:0005215);; biological process: cellular process (GO:0009987)
c65210.graph_c3	3.93e-07	0.751267	up	--	--	Molecular Function: zinc ion binding (GO:0008270);; Molecular Function: ligase activity (GO:0016874);;	--	[A]	RNA processing and modification	RING-variant domain	--	13	--	PREDICTED: uncharacterized protein LOC100118313 isoform X1 [Nasonia vitripennis]	--	molecular function: binding (GO:0005488);; molecular function: catalytic activity (GO:0003824);; biological process: metabolic process (GO:0008152)
c69235.graph_c0	0.0228333	1.02167	up	--	--	--	--	--	--	--	--	--	--	--	--	--
c71862.graph_c6	2.81e-08	2.38287	up	--	--	Molecular Function: odorant binding (GO:0005549);;	--	--	--	PBP/GOBP family	Pheromone-binding protein-related protein 6 (Precursor) GN=Obp83b OS=Drosophila melanogaster (Fruit fly) PE=1 SV=2	1	RNA processing and modification	PREDICTED: uncharacterized protein LOC100123257 [Nasonia vitripennis]	--	molecular function: binding (GO:0005488)
c42863.graph_c0	1.04e-08	3.68039	up	--	--	--	--	--	--	--	--	--	--	--	--	--
c72907.graph_c3	5.18e-20	2.03111	up	[V]	Defense mechanisms	Molecular Function: nucleotide binding (GO:0000166);; Cellular Component: membrane (GO:0016020);; Molecular Function: nucleoside-triphosphatase activity (GO:0017111);;	--	[Q]	Secondary metabolites biosynthesis, transport and catabolism	ABC-2 type transporter;; ABC transporter;; AAA domain	ABC transporter ATP-binding protein/permease wht-1 GN=wht-1 OS=Caenorhabditis elegans PE=2 SV=2	24	RNA processing and modification	PREDICTED: ATP-binding cassette sub-family G member 4-like isoform X2 [Nasonia vitripennis]	--	molecular function: binding (GO:0005488);; cellular component: membrane (GO:0016020);; molecular function: catalytic activity (GO:0003824);; biological process: metabolic process (GO:0008152)
c62469.graph_c0	3.25e-10	0.995736	up	--	--	Biological Process: transport (GO:0006810);; Cellular Component: membrane (GO:0016020);;	K15085|7.18682e-157|nvi:100123398|mitochondrial coenzyme A transporter SLC25A42; K15085 solute carrier family 25, member 42 (A)	[C]	Energy production and conversion	Mitochondrial carrier protein	Mitochondrial substrate carrier family protein P GN=mcfP OS=Dictyostelium discoideum (Slime mold) PE=3 SV=1	1	--	PREDICTED: mitochondrial coenzyme A transporter SLC25A42 [Nasonia vitripennis]	--	biological process: localization (GO:0051179);; cellular component: membrane (GO:0016020)
c61939.graph_c0	3.08e-151	4.11695	up	--	--	--	--	--	--	Ptu family	--	1	RNA processing and modification	PREDICTED: uncharacterized transmembrane protein DDB_G0289901-like [Nasonia vitripennis]	--	--
c70312.graph_c2	2.43e-17	5.07422	up	--	--	--	--	--	--	--	--	--	--	--	--	--
c66689.graph_c3	2.16e-07	0.960095	up	[IQ]	--	Biological Process: microtubule cytoskeleton organization (GO:0000226);; Molecular Function: catalytic activity (GO:0003824);; Cellular Component: microtubule (GO:0005874);; Biological Process: metabolic process (GO:0008152);;	K08745|0|nvi:100120264|long-chain fatty acid transport protein 4; K08745 solute carrier family 27 (fatty acid transporter), member 1/4 [EC:6.2.1.-] (A)	[I]	Lipid transport and metabolism	AMP-binding enzyme;; AMP-binding enzyme C-terminal domain	Acetyl-coenzyme A synthetase GN=ACS OS=Cryptosporidium parvum PE=3 SV=1	1	--	PREDICTED: long-chain fatty acid transport protein 4 isoform X1 [Nasonia vitripennis]	--	biological process: cellular process (GO:0009987);; biological process: single-organism process (GO:0044699);; biological process: cellular component organization or biogenesis (GO:0071840);; molecular function: catalytic activity (GO:0003824);; cellular component: cell (GO:0005623);; cellular component: macromolecular complex (GO:0032991);; cellular component: organelle (GO:0043226);; cellular c…
c65101.graph_c3	9.86e-05	1.49264	up	--	--	--	--	--	--	--	--	--	--	--	--	--
c21589.graph_c0	1.89e-05	1.52301	up	--	--	--	--	--	--	--	--	--	--	--	--	--
c73992.graph_c1	0.000110728	0.565578	up	--	--	--	--	[K]	Transcription	Phosphotyrosine interaction domain (PTB/PID);; Phosphotyrosine-binding domain;; PBC domain;; Homeobox domain;; Homeobox KN domain	Homeobox protein extradenticle OS=Anopheles gambiae (African malaria mosquito) PE=3 SV=2	750	--	PREDICTED: amyloid beta A4 precursor protein-binding family B member 2-like isoform X2 [Nasonia vitripennis]	--	--
c71039.graph_c0	7.26e-10	2.79851	up	--	--	--	--	[T]	Signal transduction mechanisms	Mab-21 protein	--	1	RNA processing and modification	PREDICTED: uncharacterized protein LOC105191435 isoform X2 [Harpegnathos saltator]	--	--
c66452.graph_c0	0.00097713	0.561365	up	[B]	Chromatin structure and dynamics	Cellular Component: nucleosome (GO:0000786);; Molecular Function: DNA binding (GO:0003677);; Cellular Component: nucleus (GO:0005634);; Biological Process: nucleosome assembly (GO:0006334);; Biological Process: regulation of transcription, DNA-templated (GO:0006355);; Molecular Function: zinc ion binding (GO:0008270);; Molecular Function: transferase activity, transferring acyl groups other than …	K11306|0|nvi:100116786|histone acetyltransferase KAT6B-like; K11306 histone acetyltransferase MYST4 [EC:2.3.1.48] (A)	[B]	Chromatin structure and dynamics	MOZ/SAS family;; PHD-finger	Histone acetyltransferase Tip60 GN=Tip60 OS=Drosophila melanogaster (Fruit fly) PE=1 SV=1	5	--	PREDICTED: histone acetyltransferase KAT6B-like isoform X3 [Nasonia vitripennis]	--	cellular component: cell (GO:0005623);; cellular component: macromolecular complex (GO:0032991);; cellular component: organelle (GO:0043226);; cellular component: organelle part (GO:0044422);; cellular component: cell part (GO:0044464);; molecular function: binding (GO:0005488);; biological process: cellular process (GO:0009987);; biological process: cellular component organization or biogenesis …
c61757.graph_c0	1.3e-06	1.19958	up	--	--	--	--	[R]	General function prediction only	Ankyrin repeats (3 copies);; Ankyrin repeats (many copies);; Ankyrin repeat;; Ankyrin repeat;; Ankyrin repeats (many copies)	--	432	RNA processing and modification	PREDICTED: probable GPI-anchored adhesin-like protein PGA55 isoform X2 [Nasonia vitripennis]	--	--
c65563.graph_c0	0.0113152	1.02127	up	--	--	--	K10106|0|nvi:100123716|vitamin K-dependent gamma-carboxylase; K10106 vitamin K-dependent gamma-carboxylase [EC:4.1.1.90] (A)	--	--	Vitamin K-dependent gamma-carboxylase	--	1	--	PREDICTED: vitamin K-dependent gamma-carboxylase isoform X1 [Nasonia vitripennis]	Ubiquinone and other terpenoid-quinone biosynthesis (ko00130)	--
c71121.graph_c2	6.25e-05	0.651475	up	--	--	--	--	--	--	--	--	--	--	--	--	--
c67865.graph_c0	6.6e-21	2.31769	up	[E]	Amino acid transport and metabolism	--	--	[E]	Amino acid transport and metabolism	Pyridoxal-dependent decarboxylase, pyridoxal binding domain;; Pyridoxal-dependent decarboxylase, C-terminal sheet domain	Ornithine decarboxylase GN=odc-1 OS=Caenorhabditis elegans PE=3 SV=2	31	--	PREDICTED: ornithine decarboxylase-like [Nasonia vitripennis]	--	--
c67814.graph_c0	0.0201425	1.04177	up	--	--	--	--	--	--	--	--	--	--	--	--	--
c68812.graph_c1	2.46e-16	2.95319	up	[Q]	Secondary metabolites biosynthesis, transport and catabolism	Molecular Function: zinc ion binding (GO:0008270);; Biological Process: biosynthetic process (GO:0009058);; Molecular Function: oxidoreductase activity (GO:0016491);; Molecular Function: transferase activity, transferring acyl groups other than amino-acyl groups (GO:0016747);; Molecular Function: hydrolase activity, acting on ester bonds (GO:0016788);; Biological Process: oxidation-reduction proc…	K00665|0|nvi:100122083|fatty acid synthase-like; K00665 fatty acid synthase, animal type [EC:2.3.1.85] (A)	[I]	Lipid transport and metabolism	Beta-ketoacyl synthase, N-terminal domain;; Acyl transferase domain;; Beta-ketoacyl synthase, C-terminal domain	Probable polyketide synthase 16 GN=pks16 OS=Dictyostelium discoideum (Slime mold) PE=2 SV=1	2	--	PREDICTED: fatty acid synthase-like [Nasonia vitripennis]	Fatty acid biosynthesis (ko00061);; Fatty acid metabolism (ko01212)	molecular function: binding (GO:0005488);; biological process: metabolic process (GO:0008152);; molecular function: catalytic activity (GO:0003824);; biological process: single-organism process (GO:0044699)
c70311.graph_c0	1.17e-24	2.32138	up	--	--	--	--	--	--	--	--	--	--	--	--	--
c70153.graph_c1	7.31e-17	1.29921	up	--	--	--	--	--	--	PBP/GOBP family	--	--	--	PREDICTED: uncharacterized protein LOC100113611 [Nasonia vitripennis]	--	--
c68501.graph_c0	2.87e-08	0.890205	up	[F]	Nucleotide transport and metabolism	Molecular Function: dihydroorotate oxidase activity (GO:0004158);; Cellular Component: cytoplasm (GO:0005737);; Biological Process: 'de novo' pyrimidine nucleobase biosynthetic process (GO:0006207);; Biological Process: UMP biosynthetic process (GO:0006222);; Molecular Function: dihydropyrimidine dehydrogenase (NADP+) activity (GO:0017113);; Molecular Function: iron-sulfur cluster binding (GO:005…	K00207|0|nvi:100121034|dihydropyrimidine dehydrogenase [NADP(+)]; K00207 dihydropyrimidine dehydrogenase (NADP+) [EC:1.3.1.2] (A)	[F]	Nucleotide transport and metabolism	Dihydroorotate dehydrogenase;; Dihydroprymidine dehydrogenase domain II, 4Fe-4S cluster;; 4Fe-4S dicluster domain;; Pyridine nucleotide-disulphide oxidoreductase;; 4Fe-4S dicluster domain;; NAD(P)-binding Rossmann-like domain;; Dihydrouridine synthase (Dus);; 4Fe-4S dicluster domain;; Pyridine nucleotide-disulphide oxidoreductase	Dihydropyrimidine dehydrogenase [NADP(+)] GN=dpyd-1 OS=Caenorhabditis elegans PE=3 SV=2	1	--	PREDICTED: dihydropyrimidine dehydrogenase [NADP(+)] [Nasonia vitripennis]	Pyrimidine metabolism (ko00240);; beta-Alanine metabolism (ko00410);; Pantothenate and CoA biosynthesis (ko00770);; Drug metabolism - other enzymes (ko00983)	molecular function: catalytic activity (GO:0003824);; biological process: metabolic process (GO:0008152);; biological process: single-organism process (GO:0044699);; cellular component: cell (GO:0005623);; cellular component: cell part (GO:0044464);; biological process: cellular process (GO:0009987);; molecular function: binding (GO:0005488)
c73120.graph_c0	3.57e-06	0.775623	up	[R]	General function prediction only	--	K13208|0|nvi:100119488|ELAV-like protein 1; K13208 ELAV like protein 2/3/4 (A)	[A]	RNA processing and modification	RNA recognition motif. (a.k.a. RRM, RBD, or RNP domain);; RNA recognition motif (a.k.a. RRM, RBD, or RNP domain);; RNA recognition motif. (a.k.a. RRM, RBD, or RNP domain)	Protein elav GN=elav OS=Drosophila virilis (Fruit fly) PE=3 SV=1	110	--	PREDICTED: ELAV-like protein 1 isoform X5 [Nasonia vitripennis]	--	--
c67616.graph_c0	0.000368399	1.35933	up	--	--	--	K07466|2.61411e-07|dmo:Dmoj_GI24276|GI24276 gene product from transcript GI24276-RA; K07466 replication factor A1 (A)	--	--	--	--	1	--	PREDICTED: replication protein A 70 kDa DNA-binding subunit [Bactrocera cucurbitae]	DNA replication (ko03030);; Nucleotide excision repair (ko03420);; Mismatch repair (ko03430);; Homologous recombination (ko03440);; Fanconi anemia pathway (ko03460)	--
c69579.graph_c1	0.00264814	1.19909	up	--	--	--	--	[T]	Signal transduction mechanisms	Immunoglobulin I-set domain;; Immunoglobulin V-set domain;; Immunoglobulin domain;; Immunoglobulin domain;; Immunoglobulin domain	Fasciclin-2 (Precursor) GN=Fas2 OS=Drosophila melanogaster (Fruit fly) PE=1 SV=1	1	RNA processing and modification	PREDICTED: hemicentin-2-like [Nasonia vitripennis]	--	--
c42518.graph_c0	0.00765787	1.36649	up	--	--	--	--	--	--	Pupal cuticle protein C1	--	23	RNA processing and modification	PREDICTED: pupal cuticle protein C1B-like [Nasonia vitripennis]	--	--
c65132.graph_c0	1.05e-16	2.53089	up	[CI]	--	Molecular Function: binding (GO:0005488);;	--	[C]	Energy production and conversion	Cytochrome b5-like Heme/Steroid binding domain	Cytochrome b5 GN=Cyt-b5 OS=Drosophila melanogaster (Fruit fly) PE=2 SV=1	14	RNA processing and modification	PREDICTED: cytochrome b5 type B [Nasonia vitripennis]	--	molecular function: binding (GO:0005488)
c70641.graph_c0	6.67e-09	1.16584	up	--	--	Molecular Function: metalloendopeptidase activity (GO:0004222);; Molecular Function: calcium ion binding (GO:0005509);; Biological Process: proteolysis (GO:0006508);; Molecular Function: zinc ion binding (GO:0008270);; Molecular Function: ligase activity (GO:0016874);;	K13046|0|nvi:100122730|bone morphogenetic protein 1; K13046 tolkin [EC:3.4.24.-] (A)	[O]	Posttranslational modification, protein turnover, chaperones	CUB domain;; Astacin (Peptidase family M12A);; Coagulation Factor Xa inhibitory site;; Calcium-binding EGF domain;; Complement Clr-like EGF-like;; CUB-like domain	Dorsal-ventral patterning protein tolloid (Precursor) GN=tld OS=Drosophila melanogaster (Fruit fly) PE=2 SV=2	77	--	PREDICTED: bone morphogenetic protein 1 [Nasonia vitripennis]	--	molecular function: catalytic activity (GO:0003824);; biological process: metabolic process (GO:0008152);; molecular function: binding (GO:0005488)
c70801.graph_c0	3.84e-26	5.28231	up	--	--	--	--	--	--	--	--	1	--	PREDICTED: uncharacterized protein LOC100677897 [Nasonia vitripennis]	--	--
c69387.graph_c0	0.000592041	1.54305	up	--	--	--	--	[P]	Inorganic ion transport and metabolism	Sodium:solute symporter family	Putative sodium-dependent multivitamin transporter GN=CG32669 OS=Drosophila melanogaster (Fruit fly) PE=2 SV=1	1	--	PREDICTED: putative sodium-dependent multivitamin transporter-like [Bombus impatiens]	--	--
c70743.graph_c0	2.15e-07	0.988534	up	--	--	Molecular Function: G-protein coupled GABA receptor activity (GO:0004965);; Biological Process: G-protein coupled receptor signaling pathway (GO:0007186);; Cellular Component: integral component of membrane (GO:0016021);;	K04615|0|nvi:100121673|gamma-aminobutyric acid type B receptor subunit 1; K04615 gamma-aminobutyric acid type B receptor (A)	[PET]	--	Receptor family ligand binding region;; 7 transmembrane sweet-taste receptor of 3 GCPR;; Periplasmic binding protein	Metabotropic glutamate receptor-like protein E (Precursor) GN=grlE OS=Dictyostelium discoideum (Slime mold) PE=2 SV=2	2	--	PREDICTED: gamma-aminobutyric acid type B receptor subunit 1 isoform X1 [Nasonia vitripennis]	Neuroactive ligand-receptor interaction (ko04080)	molecular function: receptor activity (GO:0004872);; molecular function: molecular transducer activity (GO:0060089);; biological process: cellular process (GO:0009987);; biological process: signaling (GO:0023052);; biological process: single-organism process (GO:0044699);; biological process: response to stimulus (GO:0050896);; biological process: biological regulation (GO:0065007);; cellular com…
c70371.graph_c4	2.57e-10	1.18897	up	--	--	--	--	--	--	--	--	--	--	--	--	--
c69976.graph_c0	8.17e-19	1.69646	up	[Q]	Secondary metabolites biosynthesis, transport and catabolism	Molecular Function: fatty-acyl-CoA reductase (alcohol-forming) activity (GO:0080019);;	K13356|0|nvi:100118893|putative fatty acyl-CoA reductase CG5065; K13356 fatty acyl-CoA reductase [EC:1.2.1.-] (A)	[I]	Lipid transport and metabolism	Male sterility protein;; NAD dependent epimerase/dehydratase family;; 3-beta hydroxysteroid dehydrogenase/isomerase family;; Polysaccharide biosynthesis protein;; Male sterility protein	Putative fatty acyl-CoA reductase CG5065 {ECO:0000250|UniProtKB:Q922J9, ECO:0000312|EMBL:AAF57974.1} GN=CG5065 OS=Drosophila melanogaster (Fruit fly) PE=3 SV=1	9	RNA processing and modification	PREDICTED: putative fatty acyl-CoA reductase CG5065 isoform X1 [Nasonia vitripennis]	Peroxisome (ko04146)	molecular function: catalytic activity (GO:0003824);; biological process: metabolic process (GO:0008152);; biological process: single-organism process (GO:0044699)
c63647.graph_c0	0.031473	1.09355	up	--	--	--	--	--	--	--	--	--	--	--	--	--
c72634.graph_c0	2.02e-09	0.955886	up	--	--	Molecular Function: diacylglycerol kinase activity (GO:0004143);; Molecular Function: mannosyl-oligosaccharide 1,2-alpha-mannosidase activity (GO:0004571);; Molecular Function: calcium ion binding (GO:0005509);; Biological Process: protein kinase C-activating G-protein coupled receptor signaling pathway (GO:0007205);; Cellular Component: membrane (GO:0016020);; Biological Process: phosphorylation…	K01230|0|nvi:100119267|endoplasmic reticulum mannosyl-oligosaccharide 1,2-alpha-mannosidase; K01230 mannosyl-oligosaccharide alpha-1,2-mannosidase [EC:3.2.1.113] (A)	[G]	Carbohydrate transport and metabolism	Glycosyl hydrolase family 47;; Diacylglycerol kinase catalytic domain	Mannosyl-oligosaccharide alpha-1,2-mannosidase isoform B GN=alpha-Man-I OS=Drosophila melanogaster (Fruit fly) PE=2 SV=2	1	--	PREDICTED: endoplasmic reticulum mannosyl-oligosaccharide 1,2-alpha-mannosidase [Nasonia vitripennis]	N-Glycan biosynthesis (ko00510);; Protein processing in endoplasmic reticulum (ko04141)	molecular function: catalytic activity (GO:0003824);; biological process: metabolic process (GO:0008152);; biological process: cellular process (GO:0009987);; molecular function: binding (GO:0005488);; biological process: signaling (GO:0023052);; biological process: single-organism process (GO:0044699);; biological process: response to stimulus (GO:0050896);; biological process: biological regula…
c69645.graph_c1	5.23e-05	0.79851	up	[I]	Lipid transport and metabolism	--	--	[R]	General function prediction only	Carboxylesterase family;; alpha/beta hydrolase fold;; RhoGAP domain	Esterase FE4 (Precursor) OS=Myzus persicae (Green peach aphid) PE=1 SV=1	1	--	PREDICTED: uncharacterized protein LOC100116956 [Nasonia vitripennis]	--	--
c69122.graph_c0	7.23e-05	1.30414	up	--	--	Cellular Component: integral component of membrane (GO:0016021);;	K10704|2.9294e-46|nvi:100120491|transmembrane protein 189; K10704 ubiquitin-conjugating enzyme E2 variant (A)	[O]	Posttranslational modification, protein turnover, chaperones	Kua-ubiquitin conjugating enzyme hybrid localisation domain	--	1	--	PREDICTED: transmembrane protein 189 [Nasonia vitripennis]	--	cellular component: membrane (GO:0016020);; cellular component: membrane part (GO:0044425)
c70371.graph_c0	0.00629146	0.99629	up	--	--	--	--	--	--	--	--	--	--	--	--	--
c66322.graph_c0	3.55e-08	0.903375	up	--	--	--	--	[K]	Transcription	DM DNA binding domain;; Doublesex dimerisation domain	Protein doublesex GN=dsx OS=Drosophila melanogaster (Fruit fly) PE=1 SV=1	23	--	doublesex male isoform [Nasonia longicornis]	--	--
c71424.graph_c1	0.0189438	0.43167	up	--	--	--	--	--	--	EB module	--	20	RNA processing and modification	PREDICTED: uncharacterized protein LOC100115952 [Nasonia vitripennis]	--	--
c73783.graph_c0	7.98e-10	1.07657	up	[GEPR]	--	Molecular Function: transporter activity (GO:0005215);; Cellular Component: integral component of membrane (GO:0016021);; Biological Process: transmembrane transport (GO:0055085);;	--	[G]	Carbohydrate transport and metabolism	Major Facilitator Superfamily;; Sugar (and other) transporter	Putative inorganic phosphate cotransporter GN=Picot OS=Drosophila ananassae (Fruit fly) PE=3 SV=1	1	--	PREDICTED: putative inorganic phosphate cotransporter [Nasonia vitripennis]	--	molecular function: transporter activity (GO:0005215);; cellular component: membrane (GO:0016020);; cellular component: membrane part (GO:0044425);; biological process: cellular process (GO:0009987);; biological process: single-organism process (GO:0044699);; biological process: localization (GO:0051179)
c42296.graph_c0	0.0108452	0.607406	up	--	--	--	--	--	--	--	--	4	RNA processing and modification	PREDICTED: uncharacterized protein LOC100115498 [Nasonia vitripennis]	--	--
c71852.graph_c5	0.000494358	0.639773	up	--	--	--	--	--	--	--	--	--	--	--	--	--
c72982.graph_c0	4.63e-22	2.3761	up	--	--	Cellular Component: extracellular region (GO:0005576);; Biological Process: lipid metabolic process (GO:0006629);; Molecular Function: hydrolase activity (GO:0016787);;	--	--	--	Lipase	Probable phospholipase A1 magnifin (Precursor) OS=Vespa magnifica (Hornet) PE=1 SV=1	16	RNA processing and modification	PREDICTED: phospholipase A1 member A-like [Acromyrmex echinatior]	--	cellular component: extracellular region (GO:0005576);; biological process: metabolic process (GO:0008152);; biological process: single-organism process (GO:0044699);; molecular function: catalytic activity (GO:0003824)
c72187.graph_c1	0.00251316	1.12279	up	--	--	--	--	--	--	--	--	--	--	--	--	--
c67302.graph_c0	0.00179873	0.535278	up	--	--	--	--	--	--	--	--	--	--	--	--	--
c61882.graph_c1	0.000112016	0.737847	up	--	--	Molecular Function: ornithine decarboxylase inhibitor activity (GO:0008073);; Biological Process: negative regulation of catalytic activity (GO:0043086);;	K16548|4.28373e-54|nvi:100116305|ornithine decarboxylase antizyme 1; K16548 ornithine decarboxylase antizyme 1 (A)	--	--	--	--	13	RNA processing and modification	PREDICTED: ornithine decarboxylase antizyme 1 [Nasonia vitripennis]	--	molecular function: enzyme regulator activity (GO:0030234);; biological process: biological regulation (GO:0065007)
c72416.graph_c5	2.57e-07	0.856027	up	--	--	Molecular Function: DNA binding (GO:0003677);; Cellular Component: nucleus (GO:0005634);;	--	[P]	Inorganic ion transport and metabolism	Ankyrin repeats (many copies);; IPT/TIG domain;; Ankyrin repeats (3 copies);; Ion channel;; Ion transport protein	Two pore potassium channel protein sup-9 OS=Caenorhabditis elegans PE=1 SV=2	1	--	PREDICTED: calmodulin-binding transcription activator 2 isoform X2 [Nasonia vitripennis]	--	molecular function: binding (GO:0005488);; cellular component: cell (GO:0005623);; cellular component: organelle (GO:0043226);; cellular component: cell part (GO:0044464)
c72054.graph_c0	5.85e-10	1.52852	up	[I]	Lipid transport and metabolism	Biological Process: fatty acid biosynthetic process (GO:0006633);; Cellular Component: integral component of membrane (GO:0016021);; Molecular Function: oxidoreductase activity, acting on paired donors, with oxidation of a pair of donors resulting in the reduction of molecular oxygen to two molecules of water (GO:0016717);; Biological Process: oxidation-reduction process (GO:0055114);;	K00507|0|nvi:100115081|acyl-CoA Delta(11) desaturase; K00507 stearoyl-CoA desaturase (delta-9 desaturase) [EC:1.14.19.1] (A)	[I]	Lipid transport and metabolism	Fatty acid desaturase	Acyl-CoA Delta(11) desaturase OS=Spodoptera littoralis (Egyptian cotton leafworm) PE=1 SV=1	1	--	PREDICTED: acyl-CoA Delta(11) desaturase [Nasonia vitripennis]	Biosynthesis of unsaturated fatty acids (ko01040);; Fatty acid metabolism (ko01212)	biological process: metabolic process (GO:0008152);; biological process: cellular process (GO:0009987);; biological process: single-organism process (GO:0044699);; cellular component: membrane (GO:0016020);; cellular component: membrane part (GO:0044425);; molecular function: catalytic activity (GO:0003824)
c72791.graph_c0	1.04e-08	1.36163	up	--	--	--	--	--	--	--	--	--	--	--	--	--
c71357.graph_c3	8.82e-05	1.79382	up	--	--	--	K14313|2.88217e-97|ame:412835|GB17449; uncharacterized LOC412835; K14313 nuclear pore complex protein Nup53 (A)	--	--	Immunoglobulin domain;; Immunoglobulin V-set domain;; Immunoglobulin I-set domain	--	1	RNA processing and modification	PREDICTED: uncharacterized protein LOC100875194 [Megachile rotundata]	RNA transport (ko03013)	--
c73922.graph_c1	1.93e-45	2.19313	up	[V]	Defense mechanisms	Molecular Function: ATP binding (GO:0005524);; Biological Process: ATP catabolic process (GO:0006200);; Cellular Component: integral component of membrane (GO:0016021);; Molecular Function: ATPase activity (GO:0016887);;	--	[Q]	Secondary metabolites biosynthesis, transport and catabolism	ABC-2 type transporter;; ABC transporter;; AAA domain	ABC transporter ATP-binding protein/permease wht-1 GN=wht-1 OS=Caenorhabditis elegans PE=2 SV=2	4	--	PREDICTED: ATP-binding cassette sub-family G member 4 [Nasonia vitripennis]	--	molecular function: binding (GO:0005488);; biological process: metabolic process (GO:0008152);; biological process: cellular process (GO:0009987);; biological process: single-organism process (GO:0044699);; cellular component: membrane (GO:0016020);; cellular component: membrane part (GO:0044425);; molecular function: catalytic activity (GO:0003824)
c71501.graph_c0	0.00140278	0.559864	up	--	--	--	--	--	--	--	--	--	--	--	--	--
c58912.graph_c0	1.56e-05	0.759087	up	[CHR]	--	Molecular Function: oxidoreductase activity, acting on the CH-OH group of donors, NAD or NADP as acceptor (GO:0016616);; Molecular Function: cofactor binding (GO:0048037);; Biological Process: oxidation-reduction process (GO:0055114);;	--	[C]	Energy production and conversion	D-isomer specific 2-hydroxyacid dehydrogenase, NAD binding domain;; D-isomer specific 2-hydroxyacid dehydrogenase, catalytic domain;; NAD binding domain of 6-phosphogluconate dehydrogenase	Probable 2-ketogluconate reductase GN=tkrA OS=Dictyostelium discoideum (Slime mold) PE=3 SV=1	1	--	glyoxylate reductase/hydroxypyruvate reductase-like [Nasonia vitripennis]	--	molecular function: catalytic activity (GO:0003824);; biological process: metabolic process (GO:0008152);; biological process: single-organism process (GO:0044699);; molecular function: binding (GO:0005488)
c65654.graph_c0	0.0175259	0.601999	up	--	--	--	K04599|0|nvi:100679462|probable G-protein coupled receptor Mth-like 5; K04599 G protein-coupled receptor Mth (Methuselah protein) (A)	[T]	Signal transduction mechanisms	--	Probable G-protein coupled receptor Mth-like 5 GN=mthl5 OS=Drosophila melanogaster (Fruit fly) PE=2 SV=2	1	RNA processing and modification	PREDICTED: probable G-protein coupled receptor Mth-like 5 [Nasonia vitripennis]	--	--
c66454.graph_c0	2.35e-08	2.23775	up	[RTKL]	--	Molecular Function: protein tyrosine kinase activity (GO:0004713);; Molecular Function: ATP binding (GO:0005524);; Biological Process: protein phosphorylation (GO:0006468);;	--	[T]	Signal transduction mechanisms	Protein tyrosine kinase;; Protein kinase domain;; Fibronectin type III domain;; Protein tyrosine kinase;; Protein kinase domain	Tyrosine-protein kinase receptor torso (Precursor) GN=tor OS=Drosophila melanogaster (Fruit fly) PE=1 SV=2	770	--	Fibroblast growth factor receptor [Cerapachys biroi]	--	molecular function: catalytic activity (GO:0003824);; biological process: metabolic process (GO:0008152);; biological process: cellular process (GO:0009987);; molecular function: binding (GO:0005488)
c68853.graph_c4	3.03e-07	0.878494	up	[GEPR]	--	Biological Process: carbohydrate transport (GO:0008643);; Cellular Component: integral component of membrane (GO:0016021);; Molecular Function: substrate-specific transmembrane transporter activity (GO:0022891);; Biological Process: transmembrane transport (GO:0055085);;	--	[R]	General function prediction only	Sugar (and other) transporter;; Major Facilitator Superfamily	Facilitated trehalose transporter Tret1 {ECO:0000303|PubMed:20035867} OS=Apis mellifera ligustica (Common honeybee) PE=1 SV=1	39	RNA processing and modification	PREDICTED: LOW QUALITY PROTEIN: facilitated trehalose transporter Tret1-like [Nasonia vitripennis]	--	biological process: single-organism process (GO:0044699);; biological process: localization (GO:0051179);; cellular component: membrane (GO:0016020);; cellular component: membrane part (GO:0044425);; molecular function: transporter activity (GO:0005215);; biological process: cellular process (GO:0009987)
c73405.graph_c1	3.34e-05	0.699055	up	--	--	--	--	--	--	--	--	--	--	--	--	--
c52317.graph_c2	8.38e-05	0.876938	up	--	--	--	--	--	--	--	--	--	--	--	--	--
c61614.graph_c0	0.000218969	1.85264	up	--	--	--	--	--	--	--	--	--	--	--	--	--
c65366.graph_c0	0.00129491	1.79505	up	--	--	--	--	[R]	General function prediction only	Histidine phosphatase superfamily (branch 2)	Multiple inositol polyphosphate phosphatase 1 (Precursor) GN=mipp1 OS=Dictyostelium discoideum (Slime mold) PE=1 SV=1	1	RNA processing and modification	multiple inositol polyphosphate phosphatase-like venom protein precursor [Nasonia vitripennis]	--	--
c69014.graph_c1	2.41e-15	6.2805	up	--	--	--	--	--	--	--	--	--	--	--	--	--
c71172.graph_c1	0.000134972	0.608957	up	--	--	--	K09275|0|nvi:100678262|transcription factor CP2-like protein 1; K09275 transcription factor CP2 and related proteins (A)	[K]	Transcription	CP2 transcription factor	Protein grainyhead GN=grh OS=Drosophila melanogaster (Fruit fly) PE=2 SV=3	9	--	PREDICTED: LOW QUALITY PROTEIN: transcription factor CP2-like protein 1 [Nasonia vitripennis]	--	--
c73295.graph_c0	0.00552506	0.73128	up	--	--	Molecular Function: acetylcholine-activated cation-selective channel activity (GO:0004889);; Cellular Component: plasma membrane (GO:0005886);; Biological Process: ion transport (GO:0006811);; Cellular Component: integral component of membrane (GO:0016021);; Cellular Component: cell junction (GO:0030054);; Cellular Component: postsynaptic membrane (GO:0045211);;	K05312|0|nvi:100115793|nAChRa3; nicotinic acetylcholine receptor alpha 3 subunit; K05312 nicotinic acetylcholine receptor, invertebrate (A)	[T]	Signal transduction mechanisms	Neurotransmitter-gated ion-channel ligand binding domain;; Neurotransmitter-gated ion-channel transmembrane region	Acetylcholine receptor subunit alpha-like (Precursor) GN=ARA1 OS=Manduca sexta (Tobacco hawkmoth) PE=2 SV=1	1	--	PREDICTED: nicotinic acetylcholine receptor alpha 3 subunit isoform X2 [Nasonia vitripennis]	--	molecular function: transporter activity (GO:0005215);; biological process: cellular process (GO:0009987);; biological process: single-organism process (GO:0044699);; biological process: localization (GO:0051179);; cellular component: cell (GO:0005623);; cellular component: membrane (GO:0016020);; cellular component: cell part (GO:0044464);; cellular component: membrane part (GO:0044425);; cellul…
c71322.graph_c4	5.28e-08	1.10333	up	--	--	--	--	--	--	--	--	--	--	--	--	--
c65779.graph_c1	0.0426617	0.450937	up	--	--	--	--	--	--	--	--	10	--	PREDICTED: uncharacterized protein DDB_G0271670-like, partial [Apis dorsata]	--	--
c64663.graph_c0	0.00993242	1.41666	up	--	--	--	--	[W]	Extracellular structures	Collagen triple helix repeat (20 copies)	Collagen alpha-2(IV) chain (Precursor) OS=Ascaris suum (Pig roundworm) PE=2 SV=1	135	RNA processing and modification	PREDICTED: collagen alpha-1(XVIII) chain isoform X4 [Nasonia vitripennis]	--	--
c70548.graph_c2	2.8e-05	0.652465	up	--	--	--	K01528|0|nvi:100120115|dynamin; K01528 dynamin GTPase [EC:3.6.5.5] (A)	[UR]	--	Dynamin central region;; Dynamin family;; Dynamin GTPase effector domain;; PH domain	Dynamin GN=shi OS=Drosophila melanogaster (Fruit fly) PE=1 SV=2	1	--	PREDICTED: dynamin isoform X2 [Nasonia vitripennis]	Endocytosis (ko04144)	--
c69679.graph_c0	5.14e-05	1.74512	up	--	--	--	--	--	--	EB module	Teneurin-a GN=Ten-a OS=Drosophila melanogaster (Fruit fly) PE=1 SV=2	1	RNA processing and modification	PREDICTED: prion-like-(Q/N-rich) domain-bearing protein 25 [Harpegnathos saltator]	--	--
c68930.graph_c0	0.000116278	1.66881	up	--	--	--	--	--	--	--	--	--	--	--	--	--
c71412.graph_c1	1.96e-06	1.24169	up	--	--	Molecular Function: acetylcholine-activated cation-selective channel activity (GO:0004889);; Cellular Component: plasma membrane (GO:0005886);; Biological Process: ion transport (GO:0006811);; Cellular Component: integral component of membrane (GO:0016021);; Cellular Component: cell junction (GO:0030054);; Cellular Component: postsynaptic membrane (GO:0045211);;	K05312|0|nvi:100116683|nAChRa6; nicotinic acetylcholine receptor alpha 6 subunit; K05312 nicotinic acetylcholine receptor, invertebrate (A)	[U]	Intracellular trafficking, secretion, and vesicular transport	Neurotransmitter-gated ion-channel transmembrane region	Acetylcholine receptor subunit alpha-type acr-16 (Precursor) GN=acr-16 OS=Caenorhabditis elegans PE=2 SV=1	1	--	nicotinic acetylcholine receptor subunit alpha 6 [Nasonia vitripennis]	--	molecular function: transporter activity (GO:0005215);; biological process: cellular process (GO:0009987);; biological process: single-organism process (GO:0044699);; biological process: localization (GO:0051179);; cellular component: cell (GO:0005623);; cellular component: membrane (GO:0016020);; cellular component: cell part (GO:0044464);; cellular component: membrane part (GO:0044425);; cellul…
c74126.graph_c0	0.000851813	2.07448	up	--	--	--	--	--	--	Trypsin Inhibitor like cysteine rich domain	Chymotrypsin inhibitor OS=Apis mellifera (Honeybee) PE=1 SV=1	90	--	PREDICTED: chymotrypsin inhibitor-like [Megachile rotundata]	--	--
c73211.graph_c2	0.0208038	0.360667	up	--	--	Molecular Function: transporter activity (GO:0005215);; Cellular Component: mitochondrial inner membrane (GO:0005743);; Cellular Component: integral component of membrane (GO:0016021);; Biological Process: transmembrane transport (GO:0055085);;	--	[C]	Energy production and conversion	Mitochondrial carrier protein;; TMEM9;; CXCXC repeat;; SPFH domain / Band 7 family	ADP,ATP carrier protein GN=sesB OS=Drosophila melanogaster (Fruit fly) PE=2 SV=4	1	--	PREDICTED: ADP,ATP carrier protein-like isoform X1 [Nasonia vitripennis]	--	molecular function: transporter activity (GO:0005215);; cellular component: cell (GO:0005623);; cellular component: membrane (GO:0016020);; cellular component: organelle (GO:0043226);; cellular component: organelle part (GO:0044422);; cellular component: cell part (GO:0044464);; cellular component: membrane part (GO:0044425);; biological process: cellular process (GO:0009987);; biological process…
c60656.graph_c1	0.0293614	0.335506	up	--	--	--	K16220|8.93968e-111|nvi:100119650|uncharacterized protein LOC100119650; K16220 HCLS1-associated protein X-1 (A)	[S]	Function unknown	Myelodysplasia-myeloid leukemia factor 1-interacting protein	--	5	--	uncharacterized protein LOC100119650 [Nasonia vitripennis]	--	--
c70626.graph_c0	0.0263438	0.355533	up	[RTKL]	--	Molecular Function: protein serine/threonine kinase activity (GO:0004674);; Molecular Function: ATP binding (GO:0005524);; Biological Process: protein phosphorylation (GO:0006468);; Biological Process: cell division (GO:0051301);;	K17257|0|nvi:100116496|T-cell immunomodulatory protein; K17257 integrin alpha FG-GAP repeat containing protein 1 (A)	[S]	Function unknown	Repeat domain in Vibrio, Colwellia, Bradyrhizobium and Shewanella;; FG-GAP repeat;; EamA-like transporter family;; Protein kinase domain;; Protein tyrosine kinase	Cyclin-dependent kinase 5 homolog GN=Cdk5 OS=Glossina morsitans morsitans (Savannah tsetse fly) PE=2 SV=1	4	--	PREDICTED: T-cell immunomodulatory protein [Nasonia vitripennis]	--	molecular function: catalytic activity (GO:0003824);; biological process: metabolic process (GO:0008152);; biological process: cellular process (GO:0009987);; molecular function: binding (GO:0005488);; biological process: single-organism process (GO:0044699)
c71030.graph_c0	0.0200244	0.494268	up	[RTKL]	--	Molecular Function: protein serine/threonine kinase activity (GO:0004674);; Molecular Function: ATP binding (GO:0005524);; Biological Process: protein phosphorylation (GO:0006468);;	--	[T]	Signal transduction mechanisms	Protein kinase domain;; Protein tyrosine kinase	Dual specificity mitogen-activated protein kinase kinase dSOR1 GN=Dsor1 OS=Drosophila melanogaster (Fruit fly) PE=1 SV=2	5	--	PREDICTED: dual specificity mitogen-activated protein kinase kinase dSOR1 isoform X1 [Nasonia vitripennis]	--	molecular function: catalytic activity (GO:0003824);; biological process: metabolic process (GO:0008152);; biological process: cellular process (GO:0009987);; molecular function: binding (GO:0005488)
c66680.graph_c0	0.00129136	1.97105	up	--	--	Molecular Function: metalloendopeptidase activity (GO:0004222);; Biological Process: proteolysis (GO:0006508);; Molecular Function: zinc ion binding (GO:0008270);;	--	[O]	Posttranslational modification, protein turnover, chaperones	Astacin (Peptidase family M12A)	Zinc metalloproteinase nas-4 (Precursor) GN=nas-4 OS=Caenorhabditis elegans PE=2 SV=4	8	--	PREDICTED: zinc metalloproteinase nas-13-like isoform X1 [Nasonia vitripennis]	--	molecular function: catalytic activity (GO:0003824);; biological process: metabolic process (GO:0008152);; molecular function: binding (GO:0005488)
c66819.graph_c0	0.00212936	1.64315	up	--	--	--	K16781|5.39954e-176|nvi:100115105|tetratricopeptide repeat protein 8; K16781 tetratricopeptide repeat protein 8 (A)	[R]	General function prediction only	Tetratricopeptide repeat;; TPR repeat;; Tetratricopeptide repeat;; Tetratricopeptide repeat;; Tetratricopeptide repeat	--	8	--	PREDICTED: tetratricopeptide repeat protein 8 [Nasonia vitripennis]	--	--
c72105.graph_c1	0.000170171	0.585509	up	[R]	General function prediction only	Molecular Function: binding (GO:0005488);;	K04384|9.028e-103|nvi:100122541|mav; bone morphogenetic protein 2-A; K04384 transforming growth factor beta, invertebrate (A)	[R]	General function prediction only	Zinc finger, C2H2 type;; Zinc-finger double domain;; C2H2-type zinc finger;; Transforming growth factor beta like domain;; TGF-beta propeptide	Transcription factor btd GN=btd OS=Drosophila melanogaster (Fruit fly) PE=2 SV=1	12	RNA processing and modification	PREDICTED: bone morphogenetic protein 2-A [Nasonia vitripennis]	--	molecular function: binding (GO:0005488)
c66780.graph_c0	6.35e-05	0.644873	up	[R]	General function prediction only	Molecular Function: acid phosphatase activity (GO:0003993);; Molecular Function: metal ion binding (GO:0046872);;	--	[G]	Carbohydrate transport and metabolism	Iron/zinc purple acid phosphatase-like protein C;; Calcineurin-like phosphoesterase	--	11	--	PREDICTED: iron/zinc purple acid phosphatase-like protein [Nasonia vitripennis]	--	molecular function: catalytic activity (GO:0003824);; biological process: metabolic process (GO:0008152);; biological process: cellular process (GO:0009987);; molecular function: binding (GO:0005488)
c71215.graph_c3	0.000169493	2.10275	up	--	--	--	--	--	--	--	--	--	--	--	--	--
c67190.graph_c0	0.0123291	1.41923	up	--	--	--	--	--	--	--	--	--	--	--	--	--
c69919.graph_c0	0.0017408	0.931238	up	--	--	--	--	--	--	--	--	--	--	--	--	--
c72117.graph_c0	0.00794229	0.519574	up	[GEPR]	--	--	--	[G]	Carbohydrate transport and metabolism	Major Facilitator Superfamily;; PIG-X / PBN1;; Major Facilitator Superfamily;; Sugar (and other) transporter	Putative inorganic phosphate cotransporter GN=Picot OS=Drosophila ananassae (Fruit fly) PE=3 SV=1	3	RNA processing and modification	PREDICTED: putative inorganic phosphate cotransporter isoform X1 [Nasonia vitripennis]	--	--
c68800.graph_c1	6.65e-05	0.685046	up	--	--	--	--	[R]	General function prediction only	Leucine Rich repeats (2 copies);; Leucine rich repeat;; Leucine Rich Repeat;; Leucine rich repeat	Protein flightless-1 GN=fliI OS=Drosophila melanogaster (Fruit fly) PE=2 SV=1	1	--	PREDICTED: leucine-rich repeat-containing protein 20-like isoform 1 [Bombus terrestris]	--	--
c42330.graph_c0	0.00400645	1.1348	up	--	--	--	--	--	--	--	--	--	--	--	--	--
c63209.graph_c0	8.06e-08	0.889527	up	--	--	Molecular Function: calcium ion binding (GO:0005509);; Biological Process: cell communication (GO:0007154);; Molecular Function: phosphatidylinositol binding (GO:0035091);;	K17922|0|ame:412842|GB14826; sorting nexin-8-like; K17922 sorting nexin-8 (A)	[U]	Intracellular trafficking, secretion, and vesicular transport	PX domain	--	1	--	PREDICTED: sorting nexin-8-like isoform X1 [Harpegnathos saltator]	--	molecular function: binding (GO:0005488);; biological process: cellular process (GO:0009987);; biological process: single-organism process (GO:0044699)
c59725.graph_c0	5.74e-16	9.39751	up	--	--	--	--	--	--	--	--	--	--	--	--	--
c60491.graph_c0	1.22e-06	1.18113	up	--	--	--	--	--	--	Ecdysteroid kinase;; Protein of unknown function (DUF1679);; Phosphotransferase enzyme family	--	4	RNA processing and modification	PREDICTED: uncharacterized protein LOC100122349 isoform X1 [Nasonia vitripennis]	--	--
c72335.graph_c0	3.26e-05	0.605833	up	--	--	Biological Process: transport (GO:0006810);; Cellular Component: integral component of membrane (GO:0016021);;	--	[T]	Signal transduction mechanisms	Low-density lipoprotein receptor domain class A;; Low-density lipoprotein receptor repeat class B;; Fibronectin type III domain;; BNR/Asp-box repeat	Low-density lipoprotein receptor-related protein (Precursor) GN=lrp-1 OS=Caenorhabditis elegans PE=1 SV=1	1	--	PREDICTED: sortilin-related receptor, L(DLR class) A repeats-containing-like isoform X1 [Nasonia vitripennis]	--	biological process: localization (GO:0051179);; cellular component: membrane (GO:0016020);; cellular component: membrane part (GO:0044425)
c72235.graph_c1	0.000724406	0.587777	up	[K]	Transcription	Molecular Function: GABA-A receptor activity (GO:0004890);; Molecular Function: extracellular ligand-gated ion channel activity (GO:0005230);; Cellular Component: plasma membrane (GO:0005886);; Biological Process: ion transport (GO:0006811);; Cellular Component: integral component of membrane (GO:0016021);; Biological Process: dephosphorylation (GO:0016311);; Molecular Function: phosphatase activ…	K15731|6.50502e-152|nvi:100122036|carboxy-terminal domain RNA polymerase II polypeptide A small phosphatase 1; K15731 carboxy-terminal domain RNA polymerase II polypeptide A small phosphatase [EC:3.1.3.16] (A)	[K]	Transcription	NLI interacting factor-like phosphatase;; Neurotransmitter-gated ion-channel transmembrane region;; Neurotransmitter-gated ion-channel ligand binding domain	Gamma-aminobutyric acid receptor alpha-like (Precursor) GN=Grd OS=Drosophila melanogaster (Fruit fly) PE=1 SV=1	1	--	PREDICTED: carboxy-terminal domain RNA polymerase II polypeptide A small phosphatase 1 [Nasonia vitripennis]	--	molecular function: receptor activity (GO:0004872);; molecular function: molecular transducer activity (GO:0060089);; biological process: cellular process (GO:0009987);; biological process: signaling (GO:0023052);; biological process: single-organism process (GO:0044699);; biological process: response to stimulus (GO:0050896);; biological process: biological regulation (GO:0065007);; molecular fu…
c72688.graph_c1	0.00029868	0.990224	up	--	--	--	--	--	--	--	--	--	--	--	--	--
c61709.graph_c1	0.000132364	1.64684	up	--	--	--	K04661|7.02761e-140|nvi:100123462|follistatin-A; K04661 follistatin (A)	[R]	General function prediction only	Kazal-type serine protease inhibitor domain;; Kazal-type serine protease inhibitor domain;; Kazal-type serine protease inhibitor domain	--	1	--	PREDICTED: follistatin-A [Nasonia vitripennis]	TGF-beta signaling pathway (ko04350)	--
c71995.graph_c2	2.95e-05	1.73528	up	--	--	--	--	--	--	--	--	--	--	--	--	--
c73289.graph_c0	7.84e-12	1.60144	up	--	--	--	--	--	--	--	--	--	--	--	--	--
c71191.graph_c0	1.01e-10	1.41237	up	--	--	--	--	--	--	--	--	1	RNA processing and modification	PREDICTED: uncharacterized protein LOC100677851 [Nasonia vitripennis]	--	--
c69151.graph_c0	1.17e-05	1.15037	up	--	--	--	--	--	--	--	--	--	--	--	--	--
c69683.graph_c2	0.000175665	0.843894	up	--	--	--	--	--	--	--	--	--	--	--	--	--
c26911.graph_c0	2.12e-20	2.78693	up	--	--	--	--	[T]	Signal transduction mechanisms	--	Vitellogenin receptor {ECO:0000312|EMBL:AAP92450.1} (Precursor) OS=Solenopsis invicta (Red imported fire ant) PE=2 SV=1	285	--	PREDICTED: low-density lipoprotein receptor-related protein 2-like [Nasonia vitripennis]	--	--
c73105.graph_c2	3.44e-10	1.19882	up	--	--	--	--	[S]	Function unknown	Leucine Rich repeats (2 copies);; Leucine Rich repeat;; Leucine rich repeat;; Leucine Rich Repeat	--	1	--	PREDICTED: tubulin-specific chaperone cofactor E-like protein [Nasonia vitripennis]	--	--
c70883.graph_c0	0.0203538	1.08075	up	--	--	--	--	--	--	--	--	--	--	PREDICTED: uncharacterized protein LOC103317663 [Nasonia vitripennis]	--	--
c66914.graph_c0	0.0339736	0.873408	up	--	--	--	--	--	--	--	--	--	--	--	--	--
c71398.graph_c3	1.18e-05	0.9731	up	--	--	--	--	--	--	--	--	--	--	--	--	--
c68634.graph_c4	3.54e-05	1.19121	up	--	--	--	--	--	--	--	--	--	--	--	--	--
c68405.graph_c0	0.000434192	0.556072	up	--	--	--	K15720|0|nvi:100119569|uncharacterized LOC100119569; K15720 NEDD4-binding protein 2 [EC:3.-.-.-] (A)	[L]	Replication, recombination and repair	AAA domain;; Smr domain	--	2	--	uncharacterized protein LOC100119569 [Nasonia vitripennis]	--	--
c67134.graph_c0	0.0186695	0.428377	up	--	--	--	--	[S]	Function unknown	--	--	3	--	PREDICTED: transmembrane protein 135-like isoform X1 [Nasonia vitripennis]	--	--
c57677.graph_c0	0.00215397	0.779162	up	--	--	--	--	--	--	--	--	--	--	--	--	--
c71100.graph_c0	7.91e-05	1.02954	up	--	--	--	--	--	--	--	--	--	--	--	--	--
c68313.graph_c1	1.17e-05	2.55322	up	--	--	Molecular Function: structural constituent of cuticle (GO:0042302);;	--	--	--	Insect cuticle protein	Pro-resilin (Precursor) GN=resilin OS=Drosophila melanogaster (Fruit fly) PE=1 SV=1	14	RNA processing and modification	PREDICTED: vegetative cell wall protein gp1 [Nasonia vitripennis]	--	molecular function: structural molecule activity (GO:0005198)
c67886.graph_c1	5.89e-24	1.85938	up	[Q]	Secondary metabolites biosynthesis, transport and catabolism	Molecular Function: oxidoreductase activity (GO:0016491);; Molecular Function: metal ion binding (GO:0046872);;	K15003|0|nvi:100117109|CYP9AG3; cytochrome P450 9AG3; K15003 cytochrome P450, family 9 [EC:1.14.-.-] (A)	[Q]	Secondary metabolites biosynthesis, transport and catabolism	Cytochrome P450;; Cytochrome P450	Cytochrome P450 9e2 GN=CYP9E2 OS=Blattella germanica (German cockroach) PE=2 SV=1	5	--	cytochrome P450 9AG3 [Nasonia vitripennis]	--	molecular function: catalytic activity (GO:0003824);; biological process: metabolic process (GO:0008152);; molecular function: binding (GO:0005488)
c64551.graph_c0	0.00314424	0.835896	up	--	--	--	--	--	--	--	--	--	--	--	--	--
c64826.graph_c0	0.0050794	0.492496	up	[P]	Inorganic ion transport and metabolism	Molecular Function: voltage-gated chloride channel activity (GO:0005247);; Biological Process: chloride transport (GO:0006821);; Cellular Component: integral component of membrane (GO:0016021);; Molecular Function: adenyl nucleotide binding (GO:0030554);; Biological Process: transmembrane transport (GO:0055085);;	K05012|0|nvi:100120186|H(+)/Cl(-) exchange transporter 5; K05012 chloride channel 3/4/5 (A)	[P]	Inorganic ion transport and metabolism	Voltage gated chloride channel;; CBS domain	Chloride channel protein 2 GN=ClC-a OS=Drosophila melanogaster (Fruit fly) PE=2 SV=3	1	--	PREDICTED: H(+)/Cl(-) exchange transporter 5 isoform X1 [Nasonia vitripennis]	--	molecular function: transporter activity (GO:0005215);; biological process: cellular process (GO:0009987);; biological process: single-organism process (GO:0044699);; biological process: localization (GO:0051179);; biological process: biological regulation (GO:0065007);; cellular component: membrane (GO:0016020);; cellular component: membrane part (GO:0044425);; molecular function: binding (GO:00…
c73206.graph_c0	2.91e-06	1.03323	up	--	--	Molecular Function: transferase activity, transferring acyl groups (GO:0016746);;	K14457|0|nvi:100118277|2-acylglycerol O-acyltransferase 2-like; K14457 2-acylglycerol O-acyltransferase 2 [EC:2.3.1.22] (A)	[I]	Lipid transport and metabolism	Diacylglycerol acyltransferase;; Diacylglycerol acyltransferase	Diacylglycerol O-acyltransferase 2 GN=dgat2 OS=Dictyostelium discoideum (Slime mold) PE=3 SV=1	3	--	PREDICTED: 2-acylglycerol O-acyltransferase 2-like [Nasonia vitripennis]	Glycerolipid metabolism (ko00561)	molecular function: catalytic activity (GO:0003824);; biological process: metabolic process (GO:0008152)
c56071.graph_c0	0.0126591	1.06813	up	--	--	--	--	--	--	--	--	--	--	--	--	--
c72570.graph_c0	1.13e-10	1.18079	up	--	--	--	--	--	--	Lysosomal transcription factor, NCU-G1	--	1	RNA processing and modification	PREDICTED: lysosomal protein NCU-G1-B-like [Nasonia vitripennis]	--	--
c71704.graph_c0	8.13e-39	2.48028	up	--	--	--	--	--	--	--	--	--	--	--	--	--
c72839.graph_c3	3.49e-05	0.598937	up	[RTKL]	--	--	K08826|0|nvi:100116338|homeodomain-interacting protein kinase 2; K08826 homeodomain interacting protein kinase [EC:2.7.11.1] (A)	[R]	General function prediction only	Protein kinase domain;; Protein tyrosine kinase	Probable serine/threonine-protein kinase yakA GN=yakA OS=Dictyostelium discoideum (Slime mold) PE=1 SV=1	125	--	PREDICTED: homeodomain-interacting protein kinase 2 isoform X7 [Nasonia vitripennis]	--	--
c62458.graph_c0	4.58e-06	0.667001	up	[O]	Posttranslational modification, protein turnover, chaperones	Molecular Function: ATP binding (GO:0005524);; Biological Process: protein folding (GO:0006457);; Biological Process: proteolysis (GO:0006508);; Molecular Function: peptidase activity (GO:0008233);; Molecular Function: nucleoside-triphosphatase activity (GO:0017111);; Molecular Function: unfolded protein binding (GO:0051082);;	K03544|0|nvi:100121647|ATP-dependent Clp protease ATP-binding subunit clpX-like, mitochondrial; K03544 ATP-dependent Clp protease ATP-binding subunit ClpX (A)	[O]	Posttranslational modification, protein turnover, chaperones	AAA domain (Cdc48 subfamily);; C-terminal, D2-small domain, of ClpB protein;; ATPase family associated with various cellular activities (AAA);; AAA domain (dynein-related subfamily);; Sigma-54 interaction domain;; Magnesium chelatase, subunit ChlI;; Mitochondrial carrier protein	ATP-dependent protease ATPase subunit HslU2 (Precursor) GN=HslU2 OS=Trypanosoma brucei brucei (strain 927/4 GUTat10.1) PE=3 SV=1	1	--	PREDICTED: ATP-dependent Clp protease ATP-binding subunit clpX-like, mitochondrial isoform X1 [Nasonia vitripennis]	--	molecular function: binding (GO:0005488);; biological process: metabolic process (GO:0008152);; biological process: cellular process (GO:0009987);; molecular function: catalytic activity (GO:0003824)
c68953.graph_c1	4.58e-18	1.66574	up	[F]	Nucleotide transport and metabolism	--	K11536|0|nvi:100116677|solute carrier family 28 member 3-like; K11536 pyrimidine nucleoside transport protein (A)	[FP]	--	Na+ dependent nucleoside transporter C-terminus;; Na+ dependent nucleoside transporter N-terminus;; Nucleoside recognition;; Glycolipid transfer protein (GLTP)	--	1	--	PREDICTED: solute carrier family 28 member 3-like [Microplitis demolitor]	--	--
c72728.graph_c0	1.71e-14	1.1575	up	[O]	Posttranslational modification, protein turnover, chaperones	Molecular Function: serine-type endopeptidase activity (GO:0004252);; Biological Process: proteolysis (GO:0006508);;	K01360|0|ame:408835|amon, GB15843; amontillado; K01360 proprotein convertase subtilisin/kexin type 2 [EC:3.4.21.94] (A)	[O]	Posttranslational modification, protein turnover, chaperones	Subtilase family;; Proprotein convertase P-domain	Furin-like protease 1, isoforms 1/1-X/2 (Precursor) GN=Fur1 OS=Drosophila melanogaster (Fruit fly) PE=2 SV=2	1	--	PREDICTED: neuroendocrine convertase 2-like [Apis florea]	--	molecular function: catalytic activity (GO:0003824);; biological process: metabolic process (GO:0008152)
c35458.graph_c0	2.68e-05	3.271	up	--	--	--	--	--	--	--	--	--	--	--	--	--
c71712.graph_c1	1.35e-11	1.11815	up	--	--	--	--	--	--	--	--	--	--	--	--	--
c73617.graph_c0	0.0251681	0.743273	up	[O]	Posttranslational modification, protein turnover, chaperones	Molecular Function: ATP binding (GO:0005524);; Molecular Function: phosphatidylinositol phosphate kinase activity (GO:0016307);; Biological Process: intracellular signal transduction (GO:0035556);; Biological Process: cellular protein metabolic process (GO:0044267);; Biological Process: phosphatidylinositol phosphorylation (GO:0046854);; Molecular Function: metal ion binding (GO:0046872);;	K00921|0|nvi:100122133|1-phosphatidylinositol 3-phosphate 5-kinase; K00921 1-phosphatidylinositol-3-phosphate 5-kinase [EC:2.7.1.150] (A)	[T]	Signal transduction mechanisms	TCP-1/cpn60 chaperonin family;; Domain found in Dishevelled, Egl-10, and Pleckstrin (DEP)	Putative 1-phosphatidylinositol 3-phosphate 5-kinase GN=fab1 OS=Drosophila melanogaster (Fruit fly) PE=1 SV=2	43	--	PREDICTED: 1-phosphatidylinositol 3-phosphate 5-kinase isoform X2 [Nasonia vitripennis]	Inositol phosphate metabolism (ko00562);; Phosphatidylinositol signaling system (ko04070);; Phagosome (ko04145)	molecular function: binding (GO:0005488);; molecular function: catalytic activity (GO:0003824);; biological process: metabolic process (GO:0008152);; biological process: cellular process (GO:0009987);; biological process: signaling (GO:0023052);; biological process: single-organism process (GO:0044699);; biological process: response to stimulus (GO:0050896);; biological process: biological regula…
c72681.graph_c0	0.0489796	0.625373	up	--	--	--	--	--	--	--	--	--	--	--	--	--
c72661.graph_c0	0.0104734	0.554194	up	--	--	Molecular Function: GTPase activity (GO:0003924);; Molecular Function: GTP binding (GO:0005525);; Biological Process: GTP catabolic process (GO:0006184);; Molecular Function: metal ion binding (GO:0046872);;	K17603|0|nvi:100118062|zinc finger FYVE domain-containing protein 1-like; K17603 zinc finger FYVE domain-containing protein 1 (A)	[TU]	--	Guanylate-binding protein, N-terminal domain;; FYVE zinc finger	Lateral signaling target protein 2 homolog GN=GK22512 OS=Drosophila willistoni (Fruit fly) PE=3 SV=1	1	--	PREDICTED: zinc finger FYVE domain-containing protein 1-like [Nasonia vitripennis]	--	molecular function: catalytic activity (GO:0003824);; biological process: metabolic process (GO:0008152);; molecular function: binding (GO:0005488);; biological process: cellular process (GO:0009987);; biological process: single-organism process (GO:0044699)
c42549.graph_c0	0.0380139	0.6988	up	--	--	Molecular Function: histone-lysine N-methyltransferase activity (GO:0018024);; Biological Process: histone lysine methylation (GO:0034968);;	K11427|0|nvi:100116648|Dot1l; histone-lysine N-methyltransferase, H3 lysine-79 specific; K11427 histone-lysine N-methyltransferase, H3 lysine-79 specific [EC:2.1.1.43] (A)	[DK]	--	Histone methylation protein DOT1	Histone-lysine N-methyltransferase, H3 lysine-79 specific GN=gpp OS=Drosophila melanogaster (Fruit fly) PE=1 SV=2	24	--	PREDICTED: histone-lysine N-methyltransferase, H3 lysine-79 specific isoform X6 [Nasonia vitripennis]	Lysine degradation (ko00310)	molecular function: catalytic activity (GO:0003824);; biological process: metabolic process (GO:0008152);; biological process: cellular process (GO:0009987);; biological process: single-organism process (GO:0044699);; biological process: cellular component organization or biogenesis (GO:0071840)
c70779.graph_c2	0.025242	0.816357	up	--	--	--	--	--	--	--	--	--	--	--	--	--
c72193.graph_c5	0.00724425	0.645016	up	--	--	--	--	--	--	--	--	153	RNA processing and modification	PREDICTED: uncharacterized protein LOC100678097 isoform X1 [Nasonia vitripennis]	--	--
c64567.graph_c0	0.00493894	1.62237	up	--	--	--	--	--	--	--	--	--	--	--	--	--
c69724.graph_c0	0.0010497	1.56532	up	--	--	--	--	--	--	--	--	--	--	--	--	--
c73702.graph_c1	0.0032643	0.728381	up	--	--	--	--	--	--	--	--	--	--	--	--	--
c71122.graph_c3	1.43e-05	1.34754	up	--	--	--	--	[T]	Signal transduction mechanisms	PDZ domain (Also known as DHR or GLGF)	Rho GTPase-activating protein 100F GN=RhoGAP100F OS=Drosophila melanogaster (Fruit fly) PE=1 SV=2	428	--	PREDICTED: rho GTPase-activating protein 100F [Nasonia vitripennis]	--	--
c72500.graph_c0	4.23e-08	0.756223	up	[RTKL]	--	--	K17512|0|nvi:100118048|tyrosine-protein kinase shark; K17512 tyrosine-protein kinase&#160;shark&#160; [EC:2.7.10.2] (A)	[T]	Signal transduction mechanisms	Protein tyrosine kinase;; Protein kinase domain;; SH2 domain;; Ankyrin repeats (3 copies);; Ankyrin repeat;; Ankyrin repeats (many copies);; Ankyrin repeat;; Ankyrin repeats (many copies);; PQ loop repeat;; TIM21;; Cytochrome oxidase complex assembly protein 1;; Transcription factor e(y)2	Tyrosine-protein kinase shark GN=shark OS=Drosophila melanogaster (Fruit fly) PE=2 SV=2	3	--	PREDICTED: tyrosine-protein kinase shark [Nasonia vitripennis]	--	--
c66635.graph_c0	0.00766108	1.19447	up	--	--	--	--	--	--	--	--	--	--	--	--	--
c72236.graph_c0	0.000325631	0.666111	up	--	--	Molecular Function: endopeptidase inhibitor activity (GO:0004866);; Cellular Component: extracellular space (GO:0005615);; Biological Process: negative regulation of endopeptidase activity (GO:0010951);;	K06530|0|nvi:100114862|tepB; CD109 antigen; K06530 CD109 antigen (A)	[O]	Posttranslational modification, protein turnover, chaperones	A-macroglobulin complement component;; Alpha-2-macroglobulin family;; A-macroglobulin receptor;; Alpha-macro-globulin thiol-ester bond-forming region;; Prenyltransferase-like;; Prenyltransferase-like;; Alpha-2-macroglobulin family N-terminal region;; MG2 domain	--	9	--	PREDICTED: CD109 antigen, partial [Nasonia vitripennis]	--	molecular function: enzyme regulator activity (GO:0030234);; biological process: biological regulation (GO:0065007);; cellular component: extracellular region (GO:0005576);; cellular component: extracellular region part (GO:0044421)
c15454.graph_c0	0.000177555	2.02372	up	--	--	--	--	--	--	--	--	--	--	--	--	--
c73568.graph_c1	0.0106795	0.430771	up	[TZDR]	--	Molecular Function: calcium ion binding (GO:0005509);; Biological Process: wing disc dorsal/ventral pattern formation (GO:0048190);; Biological Process: neuron projection morphogenesis (GO:0048812);;	--	[T]	Signal transduction mechanisms	EF-hand domain pair;; EF hand;; EF hand	Neurocalcin homolog GN=Nca OS=Drosophila melanogaster (Fruit fly) PE=1 SV=2	1	RNA processing and modification	PREDICTED: Kv channel-interacting protein 1 [Nasonia vitripennis]	--	molecular function: binding (GO:0005488);; biological process: multicellular organismal process (GO:0032501);; biological process: developmental process (GO:0032502);; biological process: single-organism process (GO:0044699);; biological process: cellular process (GO:0009987);; biological process: cellular component organization or biogenesis (GO:0071840)
c65644.graph_c0	8.17e-05	2.79256	up	--	--	Molecular Function: peptidase activity (GO:0008233);;	--	[E]	Amino acid transport and metabolism	Trypsin	Trypsin-1 OS=Astacus astacus (Noble crayfish) PE=1 SV=1	5	RNA processing and modification	serine protease 52 precursor [Nasonia vitripennis]	--	molecular function: catalytic activity (GO:0003824);; biological process: metabolic process (GO:0008152)
c42385.graph_c0	0.0259315	0.73166	up	--	--	--	--	--	--	--	--	99	RNA processing and modification	PREDICTED: uncharacterized protein LOC100679082 [Nasonia vitripennis]	--	--
c72214.graph_c2	3.63e-10	1.12665	up	--	--	--	K16462|2.36602e-97|nvi:100114489|centrosomal protein of 164 kDa; K16462 centrosomal protein CEP164 (A)	--	--	WW domain	--	1	--	PREDICTED: centrosomal protein of 164 kDa isoform X1 [Nasonia vitripennis]	--	--
c70133.graph_c4	0.0239606	0.358816	up	--	--	--	--	--	--	--	--	--	--	--	--	--
c42555.graph_c0	1.31e-21	2.57506	up	--	--	--	--	--	--	--	--	--	--	--	--	--
c58860.graph_c0	0.0282818	1.13302	up	--	--	--	--	--	--	--	--	--	--	--	--	--
c72173.graph_c0	0.00151617	0.536085	up	--	--	--	--	--	--	--	--	--	--	--	--	--
c70157.graph_c1	0.0238153	1.1193	up	--	--	--	--	--	--	--	--	--	--	--	--	--
c72534.graph_c0	0.000129362	0.661596	up	--	--	Cellular Component: integral component of membrane (GO:0016021);;	K14209|0|nvi:100123329|proton-coupled amino acid transporter 4; K14209 solute carrier family 36 (proton-coupled amino acid transporter) (A)	[E]	Amino acid transport and metabolism	Transmembrane amino acid transporter protein	Putative amino acid permease F59B2.2 GN=F59B2.2 OS=Caenorhabditis elegans PE=3 SV=2	2	RNA processing and modification	PREDICTED: proton-coupled amino acid transporter 4 [Nasonia vitripennis]	--	cellular component: membrane (GO:0016020);; cellular component: membrane part (GO:0044425)
c72757.graph_c2	6.82e-05	0.670856	up	--	--	--	--	[U]	Intracellular trafficking, secretion, and vesicular transport	Vacuolar sorting protein 9 (VPS9) domain;; SH2 domain;; Ras association (RalGDS/AF-6) domain;; Touch receptor neuron protein Mec-17	Protein sprint GN=spri OS=Drosophila melanogaster (Fruit fly) PE=2 SV=3	544	--	PREDICTED: protein sprint [Nasonia vitripennis]	--	--
c72789.graph_c2	0.00056486	1.76354	up	--	--	--	--	--	--	--	--	--	--	--	--	--
c73300.graph_c3	7.13e-05	2.04973	up	--	--	--	--	--	--	--	--	--	--	--	--	--
c67605.graph_c1	0.00315507	0.956732	up	--	--	--	--	--	--	CUB domain	Suppressor of lurcher protein 1 (Precursor) GN=sol-1 OS=Caenorhabditis elegans PE=1 SV=3	3	--	PREDICTED: suppressor of lurcher protein 1 [Nasonia vitripennis]	--	--
c68653.graph_c0	1.49e-40	3.59821	up	--	--	--	--	[I]	Lipid transport and metabolism	Histidine phosphatase superfamily (branch 2)	Venom acid phosphatase Acph-1 (Precursor) OS=Apis mellifera (Honeybee) PE=1 SV=1	19	--	PREDICTED: testicular acid phosphatase homolog [Nasonia vitripennis]	--	--
c61820.graph_c0	0.00162615	0.917723	up	--	--	--	--	--	--	--	--	--	--	--	--	--
c70333.graph_c0	0.0159133	1.46187	up	--	--	--	--	--	--	Insect allergen related repeat, nitrile-specifier detoxification	Protein G12 (Precursor) GN=AGAP006187 OS=Anopheles gambiae (African malaria mosquito) PE=2 SV=2	41	RNA processing and modification	PREDICTED: uncharacterized protein LOC100115024 [Nasonia vitripennis]	--	--
c71699.graph_c0	2.84e-06	0.715153	up	[M]	Cell wall/membrane/envelope biogenesis	--	K01446|3.65078e-127|nvi:100119638|peptidoglycan-recognition protein LC-like; K01446 N-acetylmuramoyl-L-alanine amidase [EC:3.5.1.28] (A)	--	--	N-acetylmuramoyl-L-alanine amidase	Peptidoglycan-recognition protein SC2 (Precursor) GN=PGRP-SC2 OS=Drosophila simulans (Fruit fly) PE=3 SV=1	42	--	PREDICTED: peptidoglycan-recognition protein LC-like isoform X1 [Nasonia vitripennis]	--	--
c59549.graph_c1	0.00205323	1.80733	up	--	--	--	--	--	--	--	--	--	--	--	--	--
c70303.graph_c1	3.61e-07	0.987923	up	[L]	Replication, recombination and repair	Molecular Function: sequence-specific DNA binding transcription factor activity (GO:0003700);; Cellular Component: nucleus (GO:0005634);; Biological Process: regulation of transcription, DNA-templated (GO:0006355);;	K17335|0|nvi:100114432|nuclear factor of activated T-cells 5; K17335 nuclear factor of activated T-cells 5 (A)	--	--	Rel homology domain (RHD);; Reverse transcriptase (RNA-dependent DNA polymerase);; Zinc knuckle;; Zinc knuckle	Endonuclease GN=pol OS=Drosophila melanogaster (Fruit fly) PE=3 SV=1	1	--	PREDICTED: LOW QUALITY PROTEIN: nuclear factor of activated T-cells 5 [Nasonia vitripennis]	--	molecular function: nucleic acid binding transcription factor activity (GO:0001071);; biological process: biological regulation (GO:0065007);; cellular component: cell (GO:0005623);; cellular component: organelle (GO:0043226);; cellular component: cell part (GO:0044464)
c67618.graph_c0	1.29e-10	1.78426	up	--	--	--	--	--	--	--	--	159	--	PREDICTED: uncharacterized protein LOC100123900 [Nasonia vitripennis]	--	--
c71634.graph_c0	0.00112958	1.15778	up	[T]	Signal transduction mechanisms	Cellular Component: ubiquitin ligase complex (GO:0000151);; Molecular Function: ubiquitin-protein transferase activity (GO:0004842);; Biological Process: protein ubiquitination (GO:0016567);;	--	[R]	General function prediction only	WD domain, G-beta repeat;; U-box domain;; Uncharacterised protein domain (DUF2415);; Eukaryotic translation initiation factor eIF2A	General transcriptional corepressor tupA GN=tupA OS=Dictyostelium discoideum (Slime mold) PE=2 SV=1	1	--	PREDICTED: WD repeat, SAM and U-box domain-containing protein 1-like isoform X4 [Nasonia vitripennis]	--	cellular component: cell (GO:0005623);; cellular component: macromolecular complex (GO:0032991);; cellular component: cell part (GO:0044464);; molecular function: catalytic activity (GO:0003824);; biological process: metabolic process (GO:0008152);; biological process: cellular process (GO:0009987)
c70288.graph_c0	0.0237685	0.382917	up	--	--	--	--	--	--	--	--	--	--	--	--	--
c71897.graph_c0	2.88e-07	1.84454	up	--	--	Molecular Function: DNA binding (GO:0003677);;	--	[R]	General function prediction only	Homeobox domain	Retinal homeobox protein Rx GN=Rx OS=Drosophila melanogaster (Fruit fly) PE=2 SV=2	23	--	PREDICTED: retinal homeobox protein Rx1-like [Solenopsis invicta]	--	molecular function: binding (GO:0005488)
c73588.graph_c0	0.000220038	0.931269	up	--	--	--	--	[R]	General function prediction only	Major Facilitator Superfamily;; MFS_1 like family;; LacY proton/sugar symporter;; Nucleoside H+ symporter	--	1	RNA processing and modification	PREDICTED: major facilitator superfamily domain-containing protein 6 [Nasonia vitripennis]	--	--
c72550.graph_c0	0.00128471	0.568823	up	[P]	Inorganic ion transport and metabolism	Biological Process: sodium ion transport (GO:0006814);; Biological Process: regulation of pH (GO:0006885);; Molecular Function: sodium:proton antiporter activity (GO:0015385);; Cellular Component: integral component of membrane (GO:0016021);; Biological Process: transmembrane transport (GO:0055085);;	K12040|0|ame:408306|Nhe2, GB10118; Na[+]/H[+] hydrogen exchanger 2; K12040 solute carrier family 9 (sodium/hydrogen exchanger), member 3 (A)	[P]	Inorganic ion transport and metabolism	Sodium/hydrogen exchanger family	Probable Na(+)/H(+) antiporter nhx-9 GN=nhx-9 OS=Caenorhabditis elegans PE=2 SV=2	1	--	PREDICTED: probable Na(+)/H(+) antiporter nhx-9 isoform X2 [Solenopsis invicta]	--	biological process: single-organism process (GO:0044699);; biological process: localization (GO:0051179);; biological process: biological regulation (GO:0065007);; molecular function: transporter activity (GO:0005215);; biological process: cellular process (GO:0009987);; cellular component: membrane (GO:0016020);; cellular component: membrane part (GO:0044425)
c73794.graph_c0	0.00215864	0.77802	up	[RTKL]	--	Molecular Function: sequence-specific DNA binding transcription factor activity (GO:0003700);; Molecular Function: steroid hormone receptor activity (GO:0003707);; Molecular Function: protein serine/threonine kinase activity (GO:0004674);; Molecular Function: ATP binding (GO:0005524);; Cellular Component: nucleus (GO:0005634);; Biological Process: regulation of transcription, DNA-templated (GO:00…	K04443|0|nvi:100120769|MAP kinase-activated protein kinase 2; K04443 mitogen-activated protein kinase-activated protein kinase 2 [EC:2.7.11.1] (A)	[T]	Signal transduction mechanisms	Protein kinase domain;; Protein tyrosine kinase	MAP kinase-activated protein kinase 2 GN=MAPk-Ak2 OS=Drosophila melanogaster (Fruit fly) PE=2 SV=1	151	--	PREDICTED: MAP kinase-activated protein kinase 2 [Nasonia vitripennis]	--	molecular function: nucleic acid binding transcription factor activity (GO:0001071);; biological process: biological regulation (GO:0065007);; molecular function: receptor activity (GO:0004872);; molecular function: molecular transducer activity (GO:0060089);; biological process: cellular process (GO:0009987);; biological process: signaling (GO:0023052);; biological process: single-organism proce…
c71080.graph_c1	0.0106104	0.39971	up	--	--	Molecular Function: actin binding (GO:0003779);;	K06220|4.69358e-154|nvi:100123693|wiskott-Aldrich syndrome protein family member 3; K06220 WAS protein family (A)	[Z]	Cytoskeleton	--	Protein SCAR GN=scrA OS=Dictyostelium discoideum (Slime mold) PE=1 SV=1	1	--	PREDICTED: wiskott-Aldrich syndrome protein family member 3 isoform X1 [Nasonia vitripennis]	--	molecular function: binding (GO:0005488)
c64397.graph_c0	2.2e-10	7.57973	up	[GEPR]	--	--	--	[R]	General function prediction only	Sugar (and other) transporter;; Major Facilitator Superfamily	Facilitated trehalose transporter Tret1 {ECO:0000303|PubMed:17606922, ECO:0000312|EMBL:BAF63703.1} OS=Polypedilum vanderplanki (Sleeping chironomid) PE=1 SV=1	1	RNA processing and modification	PREDICTED: facilitated trehalose transporter Tret1-like [Megachile rotundata]	--	--
c72665.graph_c1	0.0148007	0.416601	up	--	--	--	--	--	--	--	--	--	--	--	--	--
c72559.graph_c3	3.99e-05	0.846808	up	--	--	--	--	--	--	--	--	--	--	--	--	--
c73171.graph_c1	3.93e-120	3.61519	up	[G]	Carbohydrate transport and metabolism	Molecular Function: catalytic activity (GO:0003824);; Biological Process: trehalose biosynthetic process (GO:0005992);;	K16055|0|nvi:100120006|alpha,alpha-trehalose-phosphate synthase [UDP-forming]; K16055 trehalose 6-phosphate synthase/phosphatase [EC:2.4.1.15 3.1.3.12] (A)	[G]	Carbohydrate transport and metabolism	Glycosyltransferase family 20;; Trehalose-phosphatase;; Glycosyl transferases group 1	Alpha,alpha-trehalose-phosphate synthase [UDP-forming] A GN=tpsA OS=Dictyostelium discoideum (Slime mold) PE=2 SV=1	1	--	PREDICTED: alpha,alpha-trehalose-phosphate synthase [UDP-forming] [Nasonia vitripennis]	Starch and sucrose metabolism (ko00500)	molecular function: catalytic activity (GO:0003824);; biological process: metabolic process (GO:0008152);; biological process: cellular process (GO:0009987);; biological process: single-organism process (GO:0044699)
c72823.graph_c2	0.0199119	0.360616	up	[U]	Intracellular trafficking, secretion, and vesicular transport	Molecular Function: calcium ion binding (GO:0005509);; Biological Process: metabolic process (GO:0008152);; Molecular Function: transferase activity, transferring acyl groups (GO:0016746);;	K13510|0|nvi:100120270|1-acylglycerophosphocholine O-acyltransferase 1; K13510 lysophosphatidylcholine acyltransferase / lyso-PAF acetyltransferase [EC:2.3.1.23 2.3.1.67] (A)	[U]	Intracellular trafficking, secretion, and vesicular transport	Acyltransferase;; Syntaxin;; SNARE domain	Syntaxin-1A GN=Syx1A OS=Drosophila melanogaster (Fruit fly) PE=1 SV=1	1	--	PREDICTED: 1-acylglycerophosphocholine O-acyltransferase 1 isoform X1 [Nasonia vitripennis]	Glycerophospholipid metabolism (ko00564);; Ether lipid metabolism (ko00565)	molecular function: binding (GO:0005488);; biological process: metabolic process (GO:0008152);; molecular function: catalytic activity (GO:0003824)
c73273.graph_c2	0.0224868	0.628036	up	--	--	--	--	--	--	--	--	--	--	--	--	--
c72359.graph_c2	0.00773726	1.21632	up	--	--	Molecular Function: DNA binding (GO:0003677);; Cellular Component: nucleus (GO:0005634);; Biological Process: regulation of transcription, DNA-templated (GO:0006355);; Biological Process: muscle organ development (GO:0007517);; Molecular Function: protein dimerization activity (GO:0046983);;	K18484|6.77406e-90|nvi:100123796|G-box-binding factor; K18484 myogenic factor 5 (A)	[K]	Transcription	Helix-loop-helix DNA-binding domain;; Myogenic Basic domain	Transcription factor SUM-1 GN=SUM-1 OS=Lytechinus variegatus (Green sea urchin) PE=2 SV=1	1	--	PREDICTED: G-box-binding factor isoform X1 [Nasonia vitripennis]	--	molecular function: binding (GO:0005488);; cellular component: cell (GO:0005623);; cellular component: organelle (GO:0043226);; cellular component: cell part (GO:0044464);; biological process: biological regulation (GO:0065007);; biological process: multicellular organismal process (GO:0032501);; biological process: developmental process (GO:0032502);; biological process: single-organism process …
c73556.graph_c3	0.00258937	0.467627	up	--	--	Biological Process: metabolic process (GO:0008152);;	--	[U]	Intracellular trafficking, secretion, and vesicular transport	Patatin-like phospholipase	Uncharacterized protein C05D11.7 GN=C05D11.7 OS=Caenorhabditis elegans PE=3 SV=2	5	--	PREDICTED: patatin-like phospholipase domain-containing protein 2 isoform X1 [Nasonia vitripennis]	--	biological process: metabolic process (GO:0008152)
c73552.graph_c4	6.84e-06	0.786621	up	--	--	--	--	--	--	--	--	--	--	--	--	--
c71675.graph_c5	1.39e-10	1.11018	up	--	--	--	--	--	--	Domain of unknown function (DUF4517)	--	1	RNA processing and modification	PREDICTED: UPF0687 protein C20orf27 homolog [Nasonia vitripennis]	--	--
c72627.graph_c2	1e-67	2.74888	up	--	--	--	--	[K]	Transcription	Uncharacterized protein conserved in bacteria (DUF2236)	--	9	RNA processing and modification	PREDICTED: uncharacterized protein LOC100678840 [Nasonia vitripennis]	--	--
c72467.graph_c1	0.018	0.448972	up	--	--	Molecular Function: peptidase activity (GO:0008233);;	--	[E]	Amino acid transport and metabolism	Trypsin	Serine proteinase stubble catalytic chain GN=Sb OS=Drosophila melanogaster (Fruit fly) PE=2 SV=2	38	--	PREDICTED: serine proteinase stubble isoform X2 [Nasonia vitripennis]	--	molecular function: catalytic activity (GO:0003824);; biological process: metabolic process (GO:0008152)
c72752.graph_c0	1.05e-08	1.45489	up	--	--	--	--	[T]	Signal transduction mechanisms	--	Down syndrome cell adhesion molecule-like protein Dscam2 (Precursor) GN=Dscam2 OS=Drosophila melanogaster (Fruit fly) PE=2 SV=3	94	--	PREDICTED: Dscam family member AbsCAM isoform X6 [Apis mellifera]	--	--
c72736.graph_c5	2.1e-05	0.8659	up	--	--	--	--	--	--	--	--	--	--	--	--	--
c69681.graph_c5	0.000164463	1.64168	up	--	--	--	--	--	--	--	--	--	--	--	--	--
c63040.graph_c0	0.0392197	1.23531	up	--	--	--	--	--	--	--	--	--	--	--	--	--
c67239.graph_c1	0.00650983	0.967706	up	--	--	--	--	--	--	--	--	--	--	--	--	--
c73793.graph_c1	0.0396405	0.860803	up	--	--	Molecular Function: microtubule motor activity (GO:0003777);; Molecular Function: ATP binding (GO:0005524);; Cellular Component: kinesin complex (GO:0005871);; Cellular Component: microtubule (GO:0005874);; Biological Process: microtubule-based movement (GO:0007018);; Molecular Function: microtubule binding (GO:0008017);;	K10404|0|nvi:100114360|kinesin-like protein CG14535; K10404 kinesin family member 26 (A)	[Z]	Cytoskeleton	Kinesin motor domain	Kinesin-like protein CG14535 GN=CG14535 OS=Drosophila melanogaster (Fruit fly) PE=2 SV=2	23	--	PREDICTED: LOW QUALITY PROTEIN: kinesin-like protein CG14535 [Nasonia vitripennis]	--	molecular function: catalytic activity (GO:0003824);; biological process: metabolic process (GO:0008152);; molecular function: binding (GO:0005488);; cellular component: cell (GO:0005623);; cellular component: macromolecular complex (GO:0032991);; cellular component: organelle (GO:0043226);; cellular component: organelle part (GO:0044422);; cellular component: cell part (GO:0044464);; biological …
c73296.graph_c2	1.86e-09	0.944309	up	--	--	Molecular Function: Rho guanyl-nucleotide exchange factor activity (GO:0005089);; Molecular Function: phospholipid binding (GO:0005543);; Biological Process: regulation of Rho protein signal transduction (GO:0035023);;	--	[T]	Signal transduction mechanisms	RhoGEF domain;; Divergent CRAL/TRIO domain;; PBP/GOBP family;; SH3 domain	Protein vav-1 GN=vav-1 OS=Caenorhabditis elegans PE=1 SV=1	10	--	PREDICTED: guanine nucleotide exchange factor DBS isoform X2 [Nasonia vitripennis]	--	molecular function: guanyl-nucleotide exchange factor activity (GO:0005085);; biological process: biological regulation (GO:0065007);; molecular function: binding (GO:0005488)
c68176.graph_c0	3.7e-09	1.12468	up	--	--	--	--	--	--	Ecdysteroid kinase;; Protein of unknown function (DUF1679)	--	4	RNA processing and modification	PREDICTED: uncharacterized protein LOC100119601 [Nasonia vitripennis]	--	--
c70339.graph_c0	7.52e-05	0.892808	up	--	--	--	--	--	--	--	--	--	--	--	--	--
c62785.graph_c0	1.73e-08	0.796054	up	[C]	Energy production and conversion	Molecular Function: glycerol-3-phosphate dehydrogenase [NAD+] activity (GO:0004367);; Biological Process: carbohydrate metabolic process (GO:0005975);; Cellular Component: glycerol-3-phosphate dehydrogenase complex (GO:0009331);; Molecular Function: protein homodimerization activity (GO:0042803);; Biological Process: glycerol-3-phosphate catabolic process (GO:0046168);; Molecular Function: NAD bi…	K00006|3.04832e-143|nvi:100123687|glycerol 3 phosphate dehydrogenase; K00006 glycerol-3-phosphate dehydrogenase (NAD+) [EC:1.1.1.8] (A)	[C]	Energy production and conversion	NAD-dependent glycerol-3-phosphate dehydrogenase C-terminus;; NAD-dependent glycerol-3-phosphate dehydrogenase N-terminus	Glycerol-3-phosphate dehydrogenase [NAD(+)], cytoplasmic GN=Gpdh OS=Drosophila melanogaster (Fruit fly) PE=1 SV=3	2	--	PREDICTED: glycerol-3-phosphate dehydrogenase [NAD(+)], cytoplasmic isoform X1 [Harpegnathos saltator]	Glycerophospholipid metabolism (ko00564)	molecular function: catalytic activity (GO:0003824);; biological process: metabolic process (GO:0008152);; biological process: single-organism process (GO:0044699);; cellular component: cell (GO:0005623);; cellular component: macromolecular complex (GO:0032991);; cellular component: cell part (GO:0044464);; molecular function: binding (GO:0005488);; biological process: cellular process (GO:000998…
c61365.graph_c0	7.55e-06	0.908047	up	--	--	--	--	--	--	--	--	1	--	PREDICTED: uncharacterized protein LOC100680248 [Nasonia vitripennis]	--	--
c70389.graph_c7	4.99e-46	2.11059	up	--	--	--	K07189|3.95797e-125|nvi:100124048|protein phosphatase 1 regulatory subunit 3B-A-like; K07189 protein phosphatase 1 regulatory subunit 3A/B/C/D/E (A)	[OT]	--	Putative phosphatase regulatory subunit	Glycogen-binding subunit 76A GN=Gbs-76A OS=Drosophila melanogaster (Fruit fly) PE=1 SV=1	231	--	PREDICTED: protein phosphatase 1 regulatory subunit 3B-A-like [Nasonia vitripennis]	--	--
c73127.graph_c6	1.13e-12	1.07662	up	[T]	Signal transduction mechanisms	Biological Process: protein dephosphorylation (GO:0006470);; Molecular Function: phosphatase activity (GO:0016791);;	K07817|0|ame:551375|GB10559; receptor-type tyrosine-protein phosphatase N2-like; K07817 receptor-type tyrosine-protein phosphatase N [EC:3.1.3.48] (A)	[T]	Signal transduction mechanisms	Protein-tyrosine phosphatase;; Protein-tyrosine phosphatase receptor IA-2	Tyrosine-protein phosphatase Lar (Precursor) GN=Lar OS=Drosophila melanogaster (Fruit fly) PE=1 SV=2	21	--	PREDICTED: receptor-type tyrosine-protein phosphatase-like N [Solenopsis invicta]	--	biological process: metabolic process (GO:0008152);; biological process: cellular process (GO:0009987);; molecular function: catalytic activity (GO:0003824)
c69768.graph_c0	0.00292313	0.573793	up	[R]	General function prediction only	Molecular Function: nucleotide binding (GO:0000166);;	K07914|1.14422e-120|ame:408741|Rab26, GB10553; Ras-related protein Rab-26; K07914 Ras-related protein Rab-37 (A)	[R]	General function prediction only	Ras family;; Miro-like protein;; ADP-ribosylation factor family;; Gtr1/RagA G protein conserved region	Ras-related protein Rab-26 (Precursor) OS=Drosophila melanogaster (Fruit fly) PE=2 SV=2	13	--	PREDICTED: ras-related protein Rab-26-like isoform X1 [Apis dorsata]	--	molecular function: binding (GO:0005488)
c73684.graph_c0	3.93e-07	0.783908	up	--	--	--	--	[U]	Intracellular trafficking, secretion, and vesicular transport	Beige/BEACH domain;; Domain of Unknown Function (DUF1088);; PH domain associated with Beige/BEACH;; Concanavalin A-like lectin/glucanases superfamily;; WD domain, G-beta repeat;; Protein of unknown function (DUF3317)	Neurobeachin GN=rg OS=Drosophila melanogaster (Fruit fly) PE=1 SV=3	2	--	PREDICTED: neurobeachin-like [Megachile rotundata]	--	--
c73303.graph_c0	2.78e-06	0.783689	up	--	--	--	--	--	--	--	--	--	--	--	--	--
c74003.graph_c1	0.000983448	0.644982	up	[L]	Replication, recombination and repair	Molecular Function: N,N-dimethylaniline monooxygenase activity (GO:0004499);; Molecular Function: flavin adenine dinucleotide binding (GO:0050660);; Molecular Function: NADP binding (GO:0050661);; Biological Process: oxidation-reduction process (GO:0055114);;	--	[Q]	Secondary metabolites biosynthesis, transport and catabolism	Reverse transcriptase (RNA-dependent DNA polymerase);; Aspartyl protease;; His(2)-Cys(2) zinc finger;; Retrotransposon gag protein;; Zinc knuckle;; Flavin-binding monooxygenase-like;; Pyridine nucleotide-disulphide oxidoreductase;; FAD-NAD(P)-binding;; L-lysine 6-monooxygenase (NADPH-requiring);; Pyridine nucleotide-disulphide oxidoreductase;; NAD(P)-binding Rossmann-like domain;; Thi4 family;; H…	Endonuclease GN=pol OS=Drosophila melanogaster (Fruit fly) PE=3 SV=1	2	--	PREDICTED: flavin-containing monooxygenase FMO GS-OX5-like [Nasonia vitripennis]	--	molecular function: catalytic activity (GO:0003824);; biological process: metabolic process (GO:0008152);; biological process: single-organism process (GO:0044699);; molecular function: binding (GO:0005488)
c67461.graph_c0	0.000612947	1.09534	up	--	--	Molecular Function: G-protein coupled receptor activity (GO:0004930);; Biological Process: G-protein coupled receptor signaling pathway (GO:0007186);; Cellular Component: integral component of membrane (GO:0016021);;	--	--	--	7 transmembrane receptor (rhodopsin family)	--	968	--	hypothetical protein X777_09380 [Cerapachys biroi]	--	molecular function: receptor activity (GO:0004872);; molecular function: molecular transducer activity (GO:0060089);; biological process: cellular process (GO:0009987);; biological process: signaling (GO:0023052);; biological process: single-organism process (GO:0044699);; biological process: response to stimulus (GO:0050896);; biological process: biological regulation (GO:0065007);; cellular com…
c69069.graph_c0	0.000102631	1.03713	up	--	--	Molecular Function: transcription cofactor activity (GO:0003712);; Cellular Component: nucleus (GO:0005634);; Molecular Function: LIM domain binding (GO:0030274);;	K15617|0|nvi:100114588|LIM domain-binding protein 2; K15617 LIM domain-binding protein 1 (A)	[K]	Transcription	LIM-domain binding protein	--	290	RNA processing and modification	PREDICTED: LIM domain-binding protein 2 isoform X1 [Nasonia vitripennis]	--	molecular function: protein binding transcription factor activity (GO:0000988);; biological process: biological regulation (GO:0065007);; cellular component: cell (GO:0005623);; cellular component: organelle (GO:0043226);; cellular component: cell part (GO:0044464);; molecular function: binding (GO:0005488)
c17374.graph_c0	7.62e-05	0.998919	up	--	--	--	--	--	--	--	--	--	--	--	--	--
c71117.graph_c2	9.67e-06	0.703261	up	--	--	--	--	[T]	Signal transduction mechanisms	Protein of unknown function (DUF3608);; Protein of unknown function (DUF3608)	DEP domain-containing protein DDB_G0279099 GN=DDB_G0279099 OS=Dictyostelium discoideum (Slime mold) PE=3 SV=1	1	--	PREDICTED: DEP domain-containing protein 5 isoform X6 [Nasonia vitripennis]	--	--
c68050.graph_c2	1.26e-72	4.47254	up	[P]	Inorganic ion transport and metabolism	Cellular Component: membrane (GO:0016020);;	--	[PT]	--	Sodium/calcium exchanger protein	Probable sodium/potassium/calcium exchanger CG1090 GN=CG1090 OS=Drosophila melanogaster (Fruit fly) PE=2 SV=3	2	--	PREDICTED: sodium/potassium/calcium exchanger 3-like isoform X1 [Nasonia vitripennis]	--	cellular component: membrane (GO:0016020)
c67223.graph_c0	0.00725185	1.45255	up	--	--	Biological Process: negative regulation of transcription from RNA polymerase II promoter (GO:0000122);; Molecular Function: nucleotide binding (GO:0000166);; Molecular Function: DNA binding (GO:0003677);; Cellular Component: nucleus (GO:0005634);; Cellular Component: cytoplasm (GO:0005737);; Biological Process: imaginal disc-derived wing vein specification (GO:0007474);; Biological Process: negat…	--	--	--	SKI/SNO/DAC family	--	132	--	PREDICTED: SKI family transcriptional corepressor 2-like [Apis mellifera]	--	biological process: biological regulation (GO:0065007);; molecular function: binding (GO:0005488);; cellular component: cell (GO:0005623);; cellular component: organelle (GO:0043226);; cellular component: cell part (GO:0044464);; biological process: multicellular organismal process (GO:0032501);; biological process: developmental process (GO:0032502);; biological process: single-organism process …
c72736.graph_c3	2.66e-08	1.52947	up	--	--	--	--	--	--	Haemolymph juvenile hormone binding protein (JHBP)	Circadian clock-controlled protein (Precursor) GN=anon-3B1.2 OS=Drosophila melanogaster (Fruit fly) PE=2 SV=2	1	RNA processing and modification	PREDICTED: uncharacterized protein LOC100123404 [Nasonia vitripennis]	--	--
c70122.graph_c1	0.0112729	0.823806	up	--	--	--	--	--	--	--	--	--	--	--	--	--
c73286.graph_c2	7.59e-07	1.88104	up	--	--	--	--	--	--	--	--	--	--	--	--	--
c72426.graph_c3	4.54e-09	0.868386	up	[T]	Signal transduction mechanisms	Molecular Function: diacylglycerol kinase activity (GO:0004143);; Biological Process: protein kinase C-activating G-protein coupled receptor signaling pathway (GO:0007205);; Biological Process: phosphorylation (GO:0016310);; Biological Process: intracellular signal transduction (GO:0035556);;	K00901|0|nvi:100120935|diacylglycerol kinase eta; K00901 diacylglycerol kinase (ATP) [EC:2.7.1.107] (A)	[I]	Lipid transport and metabolism	Diacylglycerol kinase accessory domain;; SAM domain (Sterile alpha motif);; SAM domain (Sterile alpha motif);; Diacylglycerol kinase catalytic domain;; Phorbol esters/diacylglycerol binding domain (C1 domain);; Diacylglycerol kinase catalytic domain;; C1-like domain	Diacylglycerol kinase eta {ECO:0000250|UniProtKB:Q86XP1} GN=CG34384 OS=Drosophila melanogaster (Fruit fly) PE=2 SV=1	17	--	PREDICTED: diacylglycerol kinase eta isoform X4 [Nasonia vitripennis]	Glycerolipid metabolism (ko00561);; Glycerophospholipid metabolism (ko00564);; Phosphatidylinositol signaling system (ko04070)	molecular function: catalytic activity (GO:0003824);; biological process: metabolic process (GO:0008152);; biological process: cellular process (GO:0009987);; biological process: signaling (GO:0023052);; biological process: single-organism process (GO:0044699);; biological process: response to stimulus (GO:0050896);; biological process: biological regulation (GO:0065007)
c72774.graph_c0	0.000518145	0.499514	up	--	--	Cellular Component: integral component of membrane (GO:0016021);; Biological Process: transmembrane transport (GO:0055085);;	K08220|0|nvi:100120951|uncharacterized MFS-type transporter C09D4.1; K08220 MFS transporter, FLVCR family, feline leukemia virus subgroup C receptor-related protein (A)	[R]	General function prediction only	Major Facilitator Superfamily	Uncharacterized MFS-type transporter C09D4.1 GN=C09D4.1 OS=Caenorhabditis elegans PE=3 SV=2	2	--	PREDICTED: uncharacterized MFS-type transporter C09D4.1 [Nasonia vitripennis]	--	cellular component: membrane (GO:0016020);; cellular component: membrane part (GO:0044425);; biological process: cellular process (GO:0009987);; biological process: single-organism process (GO:0044699);; biological process: localization (GO:0051179)
c73299.graph_c0	6.14e-13	1.1056	up	--	--	Molecular Function: sequence-specific DNA binding transcription factor activity (GO:0003700);; Biological Process: regulation of transcription, DNA-templated (GO:0006355);; Molecular Function: sequence-specific DNA binding (GO:0043565);;	K12114|0|nvi:100116208|probable serine/threonine-protein kinase yakA; K12114 vrille (A)	[K]	Transcription	Basic region leucine zipper;; bZIP transcription factor	Cell death specification protein 2 GN=ces-2 OS=Caenorhabditis elegans PE=1 SV=1	1	RNA processing and modification	PREDICTED: probable serine/threonine-protein kinase yakA [Nasonia vitripennis]	Circadian rhythm - fly (ko04711)	molecular function: nucleic acid binding transcription factor activity (GO:0001071);; biological process: biological regulation (GO:0065007);; molecular function: binding (GO:0005488)
c70965.graph_c0	5.62e-67	3.16609	up	[Q]	Secondary metabolites biosynthesis, transport and catabolism	--	K15001|8.41191e-150|nvi:100123945|CYP4AB23; cytochrome P450 4AB23; K15001 cytochrome P450, family 4 [EC:1.14.-.-] (A)	[QI]	--	Cytochrome P450	Cytochrome P450 4C1 GN=CYP4C1 OS=Blaberus discoidalis (Tropical cockroach) PE=2 SV=1	18	RNA processing and modification	cytochrome P450 4AB23 [Nasonia vitripennis]	--	--
c63283.graph_c1	0.00783455	0.576639	up	--	--	--	--	--	--	--	--	--	--	--	--	--
c61039.graph_c0	9.68e-05	2.1332	up	--	--	--	--	--	--	--	--	--	--	--	--	--
c63064.graph_c1	0.0254346	1.16209	up	[G]	Carbohydrate transport and metabolism	Molecular Function: hydrolase activity, hydrolyzing O-glycosyl compounds (GO:0004553);; Biological Process: metabolic process (GO:0008152);;	--	[G]	Carbohydrate transport and metabolism	Glycosyl hydrolase family 1	Myrosinase 1 {ECO:0000303|PubMed:11804799} OS=Brevicoryne brassicae (Cabbage aphid) PE=1 SV=1	1	--	glycoside hydrolase-like protein [Nasonia vitripennis]	--	molecular function: catalytic activity (GO:0003824);; biological process: metabolic process (GO:0008152)
c70854.graph_c0	2.5e-05	0.628341	up	[M]	Cell wall/membrane/envelope biogenesis	--	K15369|0|nvi:100118416|trafficking kinesin-binding protein milt; K15369 trafficking kinesin-binding protein 1 (A)	[S]	Function unknown	HAP1 N-terminal conserved region;; Kinesin associated protein;; N-acetylmuramoyl-L-alanine amidase;; HAP1 N-terminal conserved region	Trafficking kinesin-binding protein milt {ECO:0000303|PubMed:12495622} GN=milt OS=Drosophila melanogaster (Fruit fly) PE=1 SV=1	24	--	PREDICTED: trafficking kinesin-binding protein milt isoform X3 [Nasonia vitripennis]	--	--
c72810.graph_c2	0.00437242	0.942803	up	--	--	--	--	--	--	--	--	--	--	--	--	--
c67171.graph_c0	0.000792929	1.0579	up	--	--	--	--	--	--	--	--	1	RNA processing and modification	PREDICTED: multiple epidermal growth factor-like domains protein 10 [Nasonia vitripennis]	--	--
c69616.graph_c1	0.00117628	1.58509	up	[F]	Nucleotide transport and metabolism	Molecular Function: xanthine dehydrogenase activity (GO:0004854);; Molecular Function: xanthine oxidase activity (GO:0004855);; Molecular Function: iron ion binding (GO:0005506);; Molecular Function: UDP-N-acetylmuramate dehydrogenase activity (GO:0008762);; Molecular Function: electron carrier activity (GO:0009055);; Molecular Function: molybdopterin cofactor binding (GO:0043546);; Molecular Fun…	K00106|0|nvi:100123252|xanthine dehydrogenase-like; K00106 xanthine dehydrogenase/oxidase [EC:1.17.1.4 1.17.3.2] (A)	[F]	Nucleotide transport and metabolism	FAD binding domain in molybdopterin dehydrogenase;; [2Fe-2S] binding domain;; 2Fe-2S iron-sulfur cluster binding domain	Xanthine dehydrogenase GN=Xdh OS=Drosophila subobscura (Fruit fly) PE=3 SV=1	1	--	PREDICTED: xanthine dehydrogenase [Nasonia vitripennis]	Purine metabolism (ko00230);; Caffeine metabolism (ko00232);; Drug metabolism - other enzymes (ko00983);; Peroxisome (ko04146)	molecular function: catalytic activity (GO:0003824);; biological process: metabolic process (GO:0008152);; biological process: single-organism process (GO:0044699);; molecular function: binding (GO:0005488);; molecular function: electron carrier activity (GO:0009055)
c62667.graph_c2	0.0309678	0.364451	up	--	--	--	--	--	--	--	--	--	--	--	--	--
c63227.graph_c0	7.8e-07	0.856632	up	--	--	--	--	[I]	Lipid transport and metabolism	Lipocalin / cytosolic fatty-acid binding protein family	Fatty acid-binding protein OS=Lepidoglyphus destructor (Fodder mite) PE=1 SV=1	1	RNA processing and modification	PREDICTED: fatty acid-binding protein, brain-like [Nasonia vitripennis]	--	--
c71300.graph_c2	1.18e-17	1.40999	up	--	--	Molecular Function: phosphatidylinositol phospholipase C activity (GO:0004435);; Molecular Function: signal transducer activity (GO:0004871);; Molecular Function: guanyl-nucleotide exchange factor activity (GO:0005085);; Molecular Function: calcium ion binding (GO:0005509);; Cellular Component: intracellular (GO:0005622);; Biological Process: lipid metabolic process (GO:0006629);; Biological Proc…	K05860|0|nvi:100116596|1-phosphatidylinositol 4,5-bisphosphate phosphodiesterase epsilon-1-like; K05860 phosphatidylinositol phospholipase C, epsilon [EC:3.1.4.11] (A)	--	--	Phosphatidylinositol-specific phospholipase C, X domain;; Phosphatidylinositol-specific phospholipase C, Y domain;; Ras association (RalGDS/AF-6) domain;; Phosphoinositide-specific phospholipase C, efhand-like;; C2 domain	1-phosphatidylinositol 4,5-bisphosphate phosphodiesterase beta egl-8 OS=Caenorhabditis elegans PE=1 SV=1	19	--	PREDICTED: 1-phosphatidylinositol 4,5-bisphosphate phosphodiesterase epsilon-1-like [Nasonia vitripennis]	Inositol phosphate metabolism (ko00562);; Phosphatidylinositol signaling system (ko04070)	molecular function: catalytic activity (GO:0003824);; biological process: metabolic process (GO:0008152);; molecular function: molecular transducer activity (GO:0060089);; molecular function: guanyl-nucleotide exchange factor activity (GO:0005085);; molecular function: binding (GO:0005488);; cellular component: cell (GO:0005623);; cellular component: cell part (GO:0044464);; biological process: s…
c70999.graph_c1	0.0149083	1.41049	up	--	--	--	--	--	--	--	--	--	--	--	--	--
c61587.graph_c0	0.000298855	1.55125	up	--	--	--	--	--	--	Major royal jelly protein	Protein yellow (Precursor) GN=y OS=Drosophila simulans (Fruit fly) PE=3 SV=1	7	RNA processing and modification	yellow-y precursor [Nasonia vitripennis]	--	--
c73256.graph_c4	1.18e-05	0.773564	up	--	--	--	--	--	--	--	--	--	--	--	--	--
c73212.graph_c3	4.43e-14	1.6597	up	--	--	Cellular Component: extracellular region (GO:0005576);; Molecular Function: growth factor activity (GO:0008083);; Biological Process: growth (GO:0040007);;	K04669|0|nvi:100679411|growth/differentiation factor 8; K04669 TGF-beta receptor, other (A)	[T]	Signal transduction mechanisms	Transforming growth factor beta like domain;; TGF-beta propeptide	Univin (Precursor) OS=Strongylocentrotus purpuratus (Purple sea urchin) PE=2 SV=2	17	--	PREDICTED: growth/differentiation factor 8 [Nasonia vitripennis]	--	cellular component: extracellular region (GO:0005576);; molecular function: binding (GO:0005488);; biological process: growth (GO:0040007)
c67136.graph_c0	1.78e-87	4.38805	up	--	--	Molecular Function: binding (GO:0005488);; Molecular Function: oxidoreductase activity (GO:0016491);;	K14999|8.28978e-123|nvi:100118922|CYP6CK12; probable cytochrome P450 6a14; K14999 cytochrome P450, family 6 [EC:1.14.-.-] (A)	[Q]	Secondary metabolites biosynthesis, transport and catabolism	Cytochrome P450;; Cytochrome P450	Probable cytochrome P450 6a13 GN=Cyp6a13 OS=Drosophila melanogaster (Fruit fly) PE=2 SV=1	5	--	PREDICTED: probable cytochrome P450 6a14 [Nasonia vitripennis]	--	molecular function: binding (GO:0005488);; molecular function: catalytic activity (GO:0003824);; biological process: metabolic process (GO:0008152)
c72086.graph_c4	2.91e-05	1.0348	up	--	--	--	--	--	--	--	--	--	--	--	--	--
c68130.graph_c0	0.0260862	0.357236	up	[R]	General function prediction only	Molecular Function: GTPase activity (GO:0003924);; Molecular Function: GTP binding (GO:0005525);; Biological Process: GTP catabolic process (GO:0006184);;	K14538|0|nvi:100117929|guanine nucleotide-binding protein-like 3 homolog; K14538 nuclear GTP-binding protein (A)	[R]	General function prediction only	50S ribosome-binding GTPase;; GNL3L/Grn1 putative GTPase;; Ferrous iron transport protein B;; Elongation factor Tu GTP binding domain	Guanine nucleotide-binding protein-like 3 homolog GN=Ns1 OS=Drosophila melanogaster (Fruit fly) PE=1 SV=2	1	--	PREDICTED: guanine nucleotide-binding protein-like 3 homolog [Nasonia vitripennis]	Ribosome biogenesis in eukaryotes (ko03008)	molecular function: catalytic activity (GO:0003824);; biological process: metabolic process (GO:0008152);; molecular function: binding (GO:0005488);; biological process: cellular process (GO:0009987);; biological process: single-organism process (GO:0044699)
c71605.graph_c0	0.00046476	0.779711	up	--	--	Molecular Function: zinc ion binding (GO:0008270);;	--	[K]	Transcription	MIZ/SP-RING zinc finger;; Homeobox domain	Homeobox protein orthopedia GN=otp OS=Drosophila melanogaster (Fruit fly) PE=2 SV=2	44	--	PREDICTED: zinc finger MIZ domain-containing protein 2 isoform X2 [Nasonia vitripennis]	--	molecular function: binding (GO:0005488)
c56607.graph_c0	1.25e-43	3.37219	up	--	--	--	--	--	--	--	Probable salivary secreted peptide (Precursor) OS=Bombus ignitus (Bumblebee) PE=2 SV=1	7	RNA processing and modification	PREDICTED: probable salivary secreted peptide [Nasonia vitripennis]	--	--
c70169.graph_c1	0.00202454	0.511045	up	[R]	General function prediction only	Molecular Function: ATP-dependent peptidase activity (GO:0004176);; Biological Process: proteolysis (GO:0006508);; Molecular Function: zinc ion binding (GO:0008270);;	--	[O]	Posttranslational modification, protein turnover, chaperones	ATP-dependent protease La (LON) domain;; Zinc finger, C3HC4 type (RING finger)	--	6	--	PREDICTED: LON peptidase N-terminal domain and RING finger protein 3, partial [Nasonia vitripennis]	--	molecular function: catalytic activity (GO:0003824);; biological process: metabolic process (GO:0008152);; biological process: cellular process (GO:0009987);; biological process: single-organism process (GO:0044699);; molecular function: binding (GO:0005488)
c70821.graph_c1	3.23e-12	1.56485	up	--	--	--	--	--	--	--	--	--	--	--	--	--
c73409.graph_c5	5.59e-08	0.801917	up	--	--	Molecular Function: protein dimerization activity (GO:0046983);;	K09113|0|nvi:100118001|MLX-interacting protein; K09113 MAX-like protein X (A)	[K]	Transcription	Helix-loop-helix DNA-binding domain	Protein WBSCR14 homolog GN=mml-1 OS=Caenorhabditis elegans PE=1 SV=2	1	--	PREDICTED: MLX-interacting protein isoform X3 [Nasonia vitripennis]	--	molecular function: binding (GO:0005488)
c71806.graph_c2	5.15e-16	1.6481	up	--	--	Molecular Function: oxidoreductase activity, acting on single donors with incorporation of molecular oxygen, incorporation of two atoms of oxygen (GO:0016702);;	--	[I]	Lipid transport and metabolism	Phytanoyl-CoA dioxygenase (PhyH);; Histidine phosphatase superfamily (branch 2)	Venom acid phosphatase Acph-1 (Precursor) OS=Apis mellifera (Honeybee) PE=1 SV=1	37	RNA processing and modification	PREDICTED: probable phytanoyl-CoA dioxygenase [Nasonia vitripennis]	--	molecular function: catalytic activity (GO:0003824);; biological process: metabolic process (GO:0008152);; biological process: single-organism process (GO:0044699)
c67231.graph_c0	2.04e-10	1.03625	up	--	--	--	--	--	--	Protein of unknown function (DUF1397)	27 kDa hemolymph protein (Precursor) OS=Galleria mellonella (Greater wax moth) PE=1 SV=1	1	RNA processing and modification	PREDICTED: 27 kDa hemolymph protein [Nasonia vitripennis]	--	--
c17700.graph_c1	2.03e-05	0.890083	up	--	--	--	--	--	--	--	--	--	--	--	--	--
c74663.graph_c0	0.00558395	1.60752	up	--	--	--	--	--	--	--	--	--	--	--	--	--
c61788.graph_c0	6.96e-23	8.92651	up	--	--	--	--	--	--	--	--	--	--	--	--	--
c59613.graph_c0	0.00336277	0.838734	up	--	--	--	--	--	--	--	--	--	--	--	--	--
c69077.graph_c1	0.0183985	0.908979	up	[K]	Transcription	Molecular Function: sequence-specific DNA binding transcription factor activity (GO:0003700);; Cellular Component: nucleus (GO:0005634);; Biological Process: regulation of transcription, DNA-templated (GO:0006355);; Molecular Function: zinc ion binding (GO:0008270);; Molecular Function: sequence-specific DNA binding (GO:0043565);;	K09371|9.47839e-99|nvi:100121564|LIM homeobox transcription factor 1-beta-like; K09371 LIM homeobox transcription factor 1 (A)	[R]	General function prediction only	LIM domain	Protein apterous GN=ap OS=Drosophila melanogaster (Fruit fly) PE=2 SV=1	5	--	PREDICTED: LIM homeobox transcription factor 1-beta-like [Nasonia vitripennis]	--	molecular function: nucleic acid binding transcription factor activity (GO:0001071);; biological process: biological regulation (GO:0065007);; cellular component: cell (GO:0005623);; cellular component: organelle (GO:0043226);; cellular component: cell part (GO:0044464);; molecular function: binding (GO:0005488)
c72745.graph_c4	2.64e-06	0.740052	up	--	--	--	--	--	--	--	--	--	--	--	--	--
c71186.graph_c2	8.86e-09	0.940948	up	--	--	Biological Process: meiotic spindle organization (GO:0000212);; Biological Process: actomyosin contractile ring assembly (GO:0000915);; Biological Process: meiosis I cytokinesis (GO:0007110);; Biological Process: meiosis II cytokinesis (GO:0007111);; Biological Process: male meiosis cytokinesis (GO:0007112);; Cellular Component: integral component of membrane (GO:0016021);; Biological Process: sp…	--	[I]	Lipid transport and metabolism	GNS1/SUR4 family;; GNS1/SUR4 family	Elongation of very long chain fatty acids protein AAEL008004 GN=AAEL008004 OS=Aedes aegypti (Yellowfever mosquito) PE=2 SV=2	1	--	PREDICTED: elongation of very long chain fatty acids protein AAEL008004 [Nasonia vitripennis]	--	biological process: reproduction (GO:0000003);; biological process: cellular process (GO:0009987);; biological process: single-organism process (GO:0044699);; biological process: cellular component organization or biogenesis (GO:0071840);; cellular component: membrane (GO:0016020);; cellular component: membrane part (GO:0044425)
c15663.graph_c0	5.3e-27	2.5991	up	[R]	General function prediction only	--	--	[Q]	Secondary metabolites biosynthesis, transport and catabolism	short chain dehydrogenase;; Enoyl-(Acyl carrier protein) reductase;; KR domain;; NADH(P)-binding;; NAD dependent epimerase/dehydratase family	Dehydrogenase/reductase SDR family protein 7-like GN=AGAP005532 OS=Anopheles gambiae (African malaria mosquito) PE=3 SV=3	24	--	PREDICTED: dehydrogenase/reductase SDR family member 11-like isoform X1 [Nasonia vitripennis]	--	--
c56173.graph_c0	0.0494929	0.556938	up	--	--	--	--	--	--	Cyclin-dependent kinase inhibitor	--	51	RNA processing and modification	PREDICTED: cyclin-dependent kinase inhibitor 1B-like isoform X2 [Nasonia vitripennis]	--	--
c71138.graph_c0	0.00223271	0.726218	up	--	--	--	--	--	--	--	--	--	--	--	--	--
c66120.graph_c0	7.98e-05	1.30406	up	--	--	--	--	--	--	--	--	286	RNA processing and modification	PREDICTED: uncharacterized protein LOC105207063 [Solenopsis invicta]	--	--
c63566.graph_c0	0.0382393	1.11365	up	--	--	--	--	--	--	Kazal-type serine protease inhibitor domain;; Kazal-type serine protease inhibitor domain	--	--	--	PREDICTED: turripeptide Pal9.2-like [Nasonia vitripennis]	--	--
c65997.graph_c0	1.71e-68	2.87686	up	--	--	--	--	[IR]	--	--	Alcohol dehydrogenase 1 GN=ADH1 OS=Ceratitis cosyra (Mango fruit fly) PE=3 SV=1	124	--	PREDICTED: alcohol dehydrogenase 1-like [Nasonia vitripennis]	--	--
c70947.graph_c1	6.71e-09	1.2343	up	[O]	Posttranslational modification, protein turnover, chaperones	--	K09532|3.05269e-106|nvi:100115428|J domain-containing protein; K09532 DnaJ homolog subfamily C member 12 (A)	[O]	Posttranslational modification, protein turnover, chaperones	DnaJ domain	J domain-containing protein GN=jdp OS=Drosophila melanogaster (Fruit fly) PE=2 SV=2	5	--	PREDICTED: J domain-containing protein [Nasonia vitripennis]	--	--
c59308.graph_c0	5.4e-06	1.8863	up	[Q]	Secondary metabolites biosynthesis, transport and catabolism	Molecular Function: oxidoreductase activity (GO:0016491);; Molecular Function: metal ion binding (GO:0046872);;	K15003|0|nvi:100379097|CYP9P3; cytochrome P450 9P3; K15003 cytochrome P450, family 9 [EC:1.14.-.-] (A)	[Q]	Secondary metabolites biosynthesis, transport and catabolism	Cytochrome P450	Cytochrome P450 9e2 GN=CYP9E2 OS=Blattella germanica (German cockroach) PE=2 SV=1	45	--	cytochrome P450 9P3 [Nasonia vitripennis]	--	molecular function: catalytic activity (GO:0003824);; biological process: metabolic process (GO:0008152);; molecular function: binding (GO:0005488)
c72380.graph_c7	0.0355715	1.07289	up	--	--	Molecular Function: dopamine neurotransmitter receptor activity (GO:0004952);; Cellular Component: integral component of plasma membrane (GO:0005887);; Biological Process: dopamine receptor signaling pathway (GO:0007212);;	K04148|1.2225e-120|nvi:100122833|dopamine receptor 1; K04148 dopamine D1-like receptor (A)	[R]	General function prediction only	7 transmembrane receptor (rhodopsin family);; Serpentine type 7TM GPCR chemoreceptor Srsx	Dopamine receptor 1 (Precursor) GN=Dop1R1 OS=Drosophila melanogaster (Fruit fly) PE=2 SV=2	63	--	PREDICTED: dopamine receptor 1 isoform X2 [Nasonia vitripennis]	Neuroactive ligand-receptor interaction (ko04080)	molecular function: receptor activity (GO:0004872);; molecular function: molecular transducer activity (GO:0060089);; biological process: cellular process (GO:0009987);; biological process: signaling (GO:0023052);; biological process: single-organism process (GO:0044699);; biological process: response to stimulus (GO:0050896);; biological process: biological regulation (GO:0065007);; cellular com…
c72940.graph_c2	0.00966915	0.475054	up	--	--	Biological Process: G-protein coupled receptor signaling pathway (GO:0007186);; Molecular Function: taste receptor activity (GO:0008527);; Cellular Component: integral component of membrane (GO:0016021);; Biological Process: detection of chemical stimulus involved in sensory perception of taste (GO:0050912);;	K08471|0|nvi:100328540|Gr2, NV25806, NvGr2; gustatory receptor 2; K08471 gustatory receptor (A)	--	--	Trehalose receptor;; 7tm Chemosensory receptor;; Trehalose receptor;; Trehalose receptor;; 7tm Chemosensory receptor	Gustatory receptor for sugar taste 64f GN=Gr64f OS=Drosophila melanogaster (Fruit fly) PE=2 SV=2	74	RNA processing and modification	gustatory receptor 2 [Nasonia vitripennis]	--	biological process: cellular process (GO:0009987);; biological process: signaling (GO:0023052);; biological process: single-organism process (GO:0044699);; biological process: response to stimulus (GO:0050896);; biological process: biological regulation (GO:0065007);; molecular function: receptor activity (GO:0004872);; molecular function: molecular transducer activity (GO:0060089);; cellular com…
c71410.graph_c4	0.00557153	1.42438	up	--	--	--	--	--	--	--	--	--	--	--	--	--
c68602.graph_c0	5.11e-24	4.00813	up	--	--	Molecular Function: catalytic activity (GO:0003824);;	--	[E]	Amino acid transport and metabolism	Trypsin;; Domain of unknown function (DUF1986)	Trypsin-1 (Precursor) GN=TRYP1 OS=Anopheles gambiae (African malaria mosquito) PE=2 SV=3	38	--	serine protease 27 precursor [Nasonia vitripennis]	--	molecular function: catalytic activity (GO:0003824)
c70413.graph_c1	2.39e-05	0.692557	up	[C]	Energy production and conversion	Biological Process: cell redox homeostasis (GO:0045454);;	K09536|0|nvi:100119451|dnaJ homolog subfamily C member 16; K09536 DnaJ homolog subfamily C member 16 (A)	[C]	Energy production and conversion	DnaJ domain;; Thioredoxin;; Aldehyde dehydrogenase family;; Acyl-CoA reductase (LuxC)	Putative aldehyde dehydrogenase family 7 member A1 homolog GN=alh-9 OS=Caenorhabditis elegans PE=3 SV=2	1	--	PREDICTED: dnaJ homolog subfamily C member 16 [Nasonia vitripennis]	--	biological process: cellular process (GO:0009987);; biological process: single-organism process (GO:0044699);; biological process: biological regulation (GO:0065007)
c72526.graph_c1	8.78e-06	0.872476	up	--	--	Biological Process: ion transport (GO:0006811);; Cellular Component: integral component of membrane (GO:0016021);;	--	[PT]	--	Cyclic nucleotide-binding domain;; Ion channel	Cyclic nucleotide-gated cation channel subunit A GN=CngA OS=Drosophila melanogaster (Fruit fly) PE=2 SV=2	86	--	PREDICTED: LOW QUALITY PROTEIN: uncharacterized protein LOC100118446 [Nasonia vitripennis]	--	biological process: single-organism process (GO:0044699);; biological process: localization (GO:0051179);; cellular component: membrane (GO:0016020);; cellular component: membrane part (GO:0044425)
c51446.graph_c0	2.41e-07	3.35439	up	--	--	--	--	--	--	Ecdysteroid kinase	--	985	RNA processing and modification	PREDICTED: uncharacterized protein LOC105197694 [Solenopsis invicta]	--	--
c23605.graph_c0	3.25e-14	3.31249	up	--	--	--	--	--	--	--	--	--	--	--	--	--
c67054.graph_c1	4.86e-15	1.26475	up	[E]	Amino acid transport and metabolism	Biological Process: cellular process (GO:0009987);; Molecular Function: nucleoside-triphosphatase activity (GO:0017111);;	K08073|0|nvi:100123360|uncharacterized protein F21D5.5; K08073 bifunctional polynucleotide phosphatase/kinase [EC:3.1.3.32 2.7.1.78] (A)	[L]	Replication, recombination and repair	Polynucleotide kinase 3 phosphatase;; AAA domain;; Zeta toxin	Uncharacterized protein F21D5.5 GN=F21D5.5 OS=Caenorhabditis elegans PE=2 SV=2	1	--	PREDICTED: uncharacterized protein F21D5.5 [Nasonia vitripennis]	--	biological process: cellular process (GO:0009987);; molecular function: catalytic activity (GO:0003824);; biological process: metabolic process (GO:0008152)
c73732.graph_c1	6.48e-06	0.648672	up	--	--	--	--	[S]	Function unknown	Homeobox domain;; Ndr family;; Alpha/beta hydrolase family	NDRG-like protein GN=DDB_G0270324 OS=Dictyostelium discoideum (Slime mold) PE=3 SV=1	1	--	PREDICTED: protein NDRG3 isoform X2 [Nasonia vitripennis]	--	--
c66230.graph_c0	3.81e-20	1.65342	up	--	--	Molecular Function: extracellular ligand-gated ion channel activity (GO:0005230);; Biological Process: transport (GO:0006810);; Cellular Component: membrane (GO:0016020);;	--	--	--	Chitin binding domain	Acetylcholine receptor subunit alpha-L1 (Precursor) OS=Schistocerca gregaria (Desert locust) PE=2 SV=1	1	RNA processing and modification	nicotinic acetylcholine receptor alpha 12 subunit precursor [Nasonia vitripennis]	--	molecular function: transporter activity (GO:0005215);; biological process: cellular process (GO:0009987);; biological process: single-organism process (GO:0044699);; biological process: localization (GO:0051179);; cellular component: membrane (GO:0016020)
c72416.graph_c0	0.0114903	0.534284	up	--	--	--	--	--	--	--	--	--	--	--	--	--
c73257.graph_c3	0.00774269	0.758362	up	--	--	--	--	--	--	--	--	--	--	--	--	--
c72769.graph_c0	1.77e-106	3.17462	up	[GEPR]	--	Cellular Component: membrane (GO:0016020);; Molecular Function: transmembrane transporter activity (GO:0022857);; Biological Process: single-organism transport (GO:0044765);;	K14258|0|nvi:100115449|facilitated trehalose transporter Tret1-like; K14258 facilitated trehalose transporter (A)	[R]	General function prediction only	Sugar (and other) transporter;; Major Facilitator Superfamily	Facilitated trehalose transporter Tret1 {ECO:0000250|UniProtKB:Q7PIR5} OS=Culex quinquefasciatus (Southern house mosquito) PE=3 SV=1	1	--	PREDICTED: facilitated trehalose transporter Tret1-2 homolog isoform X1 [Nasonia vitripennis]	--	cellular component: membrane (GO:0016020);; molecular function: transporter activity (GO:0005215);; biological process: localization (GO:0051179);; biological process: single-organism process (GO:0044699)
c70657.graph_c0	2.34e-11	2.03579	up	[E]	Amino acid transport and metabolism	--	K14206|0|nvi:100119964|peptide transporter family 1; K14206 solute carrier family 15 (oligopeptide transporter), member 1 (A)	[E]	Amino acid transport and metabolism	POT family	Peptide transporter family 1 GN=yin OS=Drosophila melanogaster (Fruit fly) PE=1 SV=2	1	--	PREDICTED: peptide transporter family 1 isoform X2 [Nasonia vitripennis]	--	--
c69449.graph_c0	3.94e-08	1.43316	up	--	--	--	--	--	--	--	--	--	--	--	--	--
c69112.graph_c0	1.71e-08	1.32823	up	--	--	--	--	--	--	--	--	--	--	--	--	--
c70377.graph_c2	0.000502834	0.591911	up	--	--	Cellular Component: integral component of membrane (GO:0016021);;	--	[I]	Lipid transport and metabolism	GNS1/SUR4 family	Elongation of very long chain fatty acids protein AAEL008004 GN=AAEL008004 OS=Aedes aegypti (Yellowfever mosquito) PE=2 SV=2	37	RNA processing and modification	PREDICTED: elongation of very long chain fatty acids protein AAEL008004-like [Nasonia vitripennis]	--	cellular component: membrane (GO:0016020);; cellular component: membrane part (GO:0044425)
c73180.graph_c0	0.011807	0.389909	up	--	--	--	--	--	--	--	--	66	RNA processing and modification	PREDICTED: putative leucine-rich repeat-containing protein DDB_G0290503 [Nasonia vitripennis]	--	--
c64619.graph_c0	0.0113213	0.914927	up	--	--	--	--	--	--	--	--	--	--	--	--	--
c72643.graph_c1	0.0101219	1.14848	up	--	--	--	--	--	--	--	--	--	--	--	--	--
c60207.graph_c0	0.00103754	1.3304	up	[I]	Lipid transport and metabolism	--	--	[R]	General function prediction only	Carboxylesterase family;; alpha/beta hydrolase fold;; Carboxylesterase family	Esterase FE4 (Precursor) OS=Myzus persicae (Green peach aphid) PE=1 SV=1	1	--	PREDICTED: uncharacterized protein LOC100116956 [Nasonia vitripennis]	--	--
c72163.graph_c0	0.00167391	0.719979	up	--	--	--	--	--	--	--	--	--	--	--	--	--
c58312.graph_c0	2.8e-06	0.955889	up	[E]	Amino acid transport and metabolism	Molecular Function: phenylalanine 4-monooxygenase activity (GO:0004505);; Molecular Function: iron ion binding (GO:0005506);; Biological Process: L-phenylalanine catabolic process (GO:0006559);; Molecular Function: amino acid binding (GO:0016597);; Biological Process: oxidation-reduction process (GO:0055114);;	K00500|0|nvi:100115984|protein henna; K00500 phenylalanine-4-hydroxylase [EC:1.14.16.1] (A)	[E]	Amino acid transport and metabolism	Biopterin-dependent aromatic amino acid hydroxylase;; ACT domain	Protein henna GN=Hn OS=Drosophila melanogaster (Fruit fly) PE=2 SV=3	1	--	PREDICTED: protein henna isoform X2 [Nasonia vitripennis]	Phenylalanine metabolism (ko00360);; Phenylalanine, tyrosine and tryptophan biosynthesis (ko00400);; Biosynthesis of amino acids (ko01230)	molecular function: catalytic activity (GO:0003824);; biological process: metabolic process (GO:0008152);; biological process: single-organism process (GO:0044699);; molecular function: binding (GO:0005488);; biological process: cellular process (GO:0009987)
c72549.graph_c1	7.73e-06	1.22496	up	--	--	--	--	[TV]	--	Sushi domain (SCR repeat)	Locomotion-related protein Hikaru genki (Precursor) GN=hig OS=Drosophila melanogaster (Fruit fly) PE=1 SV=2	16	RNA processing and modification	PREDICTED: locomotion-related protein Hikaru genki [Nasonia vitripennis]	--	--
c67521.graph_c0	0.0333576	1.2259	up	--	--	--	--	--	--	--	--	--	--	--	--	--
c74068.graph_c0	3.62e-16	3.62064	up	--	--	Molecular Function: hydrolase activity (GO:0016787);;	--	[E]	Amino acid transport and metabolism	Trypsin	Chymotrypsin-1 OS=Solenopsis invicta (Red imported fire ant) PE=1 SV=1	38	--	serine protease 128 precursor [Nasonia vitripennis]	--	molecular function: catalytic activity (GO:0003824);; biological process: metabolic process (GO:0008152)
c66904.graph_c0	0.000862018	1.1487	up	--	--	--	--	--	--	--	--	--	--	PREDICTED: interaptin-like [Nasonia vitripennis]	--	--
c72766.graph_c4	8.79e-07	1.07866	up	--	--	--	--	--	--	--	--	--	--	--	--	--
c72313.graph_c1	1.11e-05	0.63258	up	[GEPR]	--	Biological Process: drug transmembrane transport (GO:0006855);; Molecular Function: drug transmembrane transporter activity (GO:0015238);; Cellular Component: integral component of membrane (GO:0016021);;	K14636|0|nvi:100121562|vesicular acetylcholine transporter; K14636 MFS transporter, DHA1 family, solute carrier family 18 (vesicular acetylcholine transporter), member 3 (A)	[U]	Intracellular trafficking, secretion, and vesicular transport	Major Facilitator Superfamily;; PUCC protein	Vesicular acetylcholine transporter GN=VAChT OS=Drosophila melanogaster (Fruit fly) PE=2 SV=2	1	--	PREDICTED: vesicular acetylcholine transporter [Nasonia vitripennis]	--	biological process: cellular process (GO:0009987);; biological process: single-organism process (GO:0044699);; biological process: response to stimulus (GO:0050896);; biological process: localization (GO:0051179);; molecular function: transporter activity (GO:0005215);; cellular component: membrane (GO:0016020);; cellular component: membrane part (GO:0044425)
c73183.graph_c2	1.12e-10	0.982874	up	--	--	Molecular Function: receptor signaling protein activity (GO:0005057);; Molecular Function: GTPase regulator activity (GO:0030695);; Biological Process: termination of G-protein coupled receptor signaling pathway (GO:0038032);;	K16449|0|nvi:100117712|regulator of G-protein signaling loco; K16449 regulator of G-protein signaling (A)	[T]	Signal transduction mechanisms	Regulator of G protein signaling domain;; Raf-like Ras-binding domain	Regulator of G-protein signaling loco GN=loco OS=Drosophila melanogaster (Fruit fly) PE=1 SV=2	36	--	PREDICTED: regulator of G-protein signaling loco isoform X1 [Nasonia vitripennis]	--	molecular function: molecular transducer activity (GO:0060089);; biological process: cellular process (GO:0009987);; biological process: signaling (GO:0023052);; biological process: single-organism process (GO:0044699);; biological process: response to stimulus (GO:0050896);; biological process: biological regulation (GO:0065007);; molecular function: enzyme regulator activity (GO:0030234)
c72776.graph_c1	0.0164851	1.25995	up	--	--	--	--	--	--	--	--	--	--	--	--	--
c70586.graph_c0	2.13e-06	0.757048	up	--	--	--	K15293|0|dmo:Dmoj_GI14058|GI14058 gene product from transcript GI14058-RA; K15293 protein unc-13 (A)	[TU]	--	Domain of Unknown Function (DUF1041);; C2 domain;; Phorbol esters/diacylglycerol binding domain (C1 domain);; Munc13 (mammalian uncoordinated) homology domain;; C2 domain;; C2 domain	Phorbol ester/diacylglycerol-binding protein unc-13 GN=unc-13 OS=Caenorhabditis elegans PE=1 SV=4	33	--	PREDICTED: protein unc-13 homolog A-like isoform X6 [Apis dorsata]	--	--
c17474.graph_c0	0.0433879	1.79359	up	--	--	--	--	--	--	--	--	--	--	--	--	--
c58363.graph_c1	0.00176387	1.03588	up	--	--	--	--	--	--	--	--	--	--	--	--	--
c73475.graph_c1	3.98e-07	1.40736	up	--	--	--	--	--	--	--	--	--	--	PREDICTED: uncharacterized protein LOC100122796 [Nasonia vitripennis]	--	--
c67360.graph_c0	2.12e-07	1.78068	up	--	--	--	--	--	--	Corticotropin-releasing factor binding protein (CRF-BP)	--	1	--	PREDICTED: corticotropin-releasing factor-binding protein [Nasonia vitripennis]	--	--
c73214.graph_c1	2.09e-06	0.762022	up	--	--	--	--	--	--	--	--	--	--	--	--	--
c72217.graph_c0	0.000159546	0.579995	up	[I]	Lipid transport and metabolism	--	K01613|0|nvi:100123766|phosphatidylserine decarboxylase proenzyme; K01613 phosphatidylserine decarboxylase [EC:4.1.1.65] (A)	[I]	Lipid transport and metabolism	Phosphatidylserine decarboxylase;; short chain dehydrogenase;; Enoyl-(Acyl carrier protein) reductase;; KR domain	3-hydroxyacyl-CoA dehydrogenase type-2 GN=scu OS=Drosophila melanogaster (Fruit fly) PE=1 SV=1	13	--	PREDICTED: phosphatidylserine decarboxylase proenzyme [Nasonia vitripennis]	Glycerophospholipid metabolism (ko00564)	--
c71686.graph_c0	0.00368209	1.13291	up	--	--	--	--	--	--	--	--	--	--	--	--	--
c65972.graph_c1	0.000835227	0.898573	up	--	--	--	--	--	--	--	--	--	--	--	--	--
c41490.graph_c0	3.68e-29	3.83131	up	--	--	--	--	--	--	--	--	--	--	--	--	--
c70018.graph_c0	0.00331054	0.480717	up	[I]	Lipid transport and metabolism	Biological Process: metabolic process (GO:0008152);; Molecular Function: transferase activity, transferring acyl groups other than amino-acyl groups (GO:0016747);;	K07509|0|nvi:100115579|trifunctional enzyme subunit beta, mitochondrial; K07509 acetyl-CoA acyltransferase [EC:2.3.1.16] (A)	[I]	Lipid transport and metabolism	Thiolase, N-terminal domain;; Thiolase, C-terminal domain;; Beta-ketoacyl synthase, N-terminal domain;; 3' exoribonuclease family, domain 1;; 3' exoribonuclease family, domain 1	Uncharacterized protein B0303.3 GN=B0303.3 OS=Caenorhabditis elegans PE=3 SV=1	1	--	PREDICTED: trifunctional enzyme subunit beta, mitochondrial [Nasonia vitripennis]	Fatty acid elongation (ko00062);; Fatty acid degradation (ko00071);; Valine, leucine and isoleucine degradation (ko00280);; Fatty acid metabolism (ko01212)	biological process: metabolic process (GO:0008152);; molecular function: catalytic activity (GO:0003824)
c65559.graph_c0	0.00037051	1.83363	up	--	--	--	--	--	--	--	--	--	--	--	--	--
[truncated: 2,612 more rows]
