# Supplementary material for: Sexual dimorphism and sex-biased gene expression in an egg parasitoid species, Anastatus disparis
Source: BMC Genomics. 2020 Jul 18;21:492. doi: 10.1186/s12864-020-06903-5 (PMC7368684; doi:10.1186/s12864-020-06903-5)
Supplement: Supplementary file 3 — Additional file 3: Table S3. Annotated female-specific genes in Anastatus disparis. [file 12864_2020_6903_MOESM3_ESM.xlsx]

## Sheet: down_1_19 - 副本
#ID	FDR	log2FC	regulated	COG_class	COG_class_annotation	GO_annotation	KEGG_annotation	KOG_class	KOG_class_annotation	Pfam_annotation	Swissprot_annotation	eggNOG_class	eggNOG_class_annotation	nr_annotation	KEGG_pathway_annotation	GO_second_level_annotation
c66429.graph_c0	3.34e-23	-9.33388	down	--	--	--	--	[EO]	--	Peptidase family M1	Aminopeptidase N (Precursor) GN=APN1 OS=Plutella xylostella (Diamondback moth) PE=1 SV=1	49	--	Aminopeptidase N [Camponotus floridanus]	--	--
c58627.graph_c0	4.84e-16	-8.49301	down	--	--	--	--	--	--	--	--	--	--	PREDICTED: uncharacterized protein LOC100679207 isoform X2 [Nasonia vitripennis]	--	--
c70469.graph_c0	6.08e-12	-7.90545	down	--	--	--	--	--	--	--	--	--	--	--	--	--
c68685.graph_c0	4.09e-30	-9.90982	down	--	--	--	K10523|3.32105e-07|cge:100751898|Spopl; speckle-type POZ protein-like; K10523 speckle-type POZ protein (A)	[DR]	--	BTB/POZ domain	--	1	--	hypothetical protein TcasGA2_TC012628 [Tribolium castaneum]	--	--
c44500.graph_c0	8.58e-13	-8.03383	down	--	--	--	--	--	--	--	--	--	--	--	--	--
c57811.graph_c0	2.07e-18	-8.80162	down	--	--	--	--	--	--	BTB/POZ domain	--	909	--	PREDICTED: uncharacterized protein LOC100678340 [Nasonia vitripennis]	--	--
c15575.graph_c0	1.54e-16	-8.54128	down	--	--	Biological Process: cellular macromolecule metabolic process (GO:0044260);; Biological Process: nucleic acid metabolic process (GO:0090304);;	--	--	--	Transposase;; Winged helix-turn helix;; Arginine repressor, DNA binding domain;; 'Paired box' domain	Transposable element Tc1 transposase GN=tc1a OS=Caenorhabditis elegans PE=3 SV=1	2	--	Transposase domain containing protein [Haemonchus contortus]	--	biological process: metabolic process (GO:0008152);; biological process: cellular process (GO:0009987)
c70353.graph_c0	1.52e-22	-9.2568	down	--	--	--	K13963|2.07412e-61|nvi:100122544|serpin2; leukocyte elastase inhibitor; K13963 serpin B (A)	[V]	Defense mechanisms	Serpin (serine protease inhibitor);; Serpin (serine protease inhibitor)	Antichymotrypsin-2 OS=Bombyx mori (Silk moth) PE=1 SV=1	8	--	PREDICTED: leukocyte elastase inhibitor isoform X3 [Nasonia vitripennis]	--	--
c71471.graph_c0	3.27e-14	-8.82394	down	--	--	--	--	--	--	DNA/RNA non-specific endonuclease	--	--	--	endonuclease-like venom protein precursor [Nasonia vitripennis]	--	--
c56573.graph_c0	1.88e-11	-7.91434	down	--	--	--	K10523|2.13809e-08|hro:HELRODRAFT_93853|hypothetical protein; K10523 speckle-type POZ protein (A)	[DR]	--	BTB/POZ domain	Protein roadkill GN=rdx OS=Drosophila melanogaster (Fruit fly) PE=1 SV=2	5	--	hypothetical protein HELRODRAFT_93853 [Helobdella robusta]	--	--
c58991.graph_c0	1.67e-20	-9.30926	down	[R]	General function prediction only	--	--	[R]	General function prediction only	Zinc finger, C2H2 type;; C2H2-type zinc finger	Protein glass GN=gl OS=Drosophila virilis (Fruit fly) PE=3 SV=1	1	--	PREDICTED: zinc finger protein 45-like [Nasonia vitripennis]	--	--
c57688.graph_c0	2.01e-15	-8.42847	down	--	--	--	--	--	--	--	--	--	--	--	--	--
c70229.graph_c0	6.02e-27	-9.69305	down	--	--	--	--	--	--	Homeobox domain	Homeobox protein SMOX-5 GN=SMOX-5 OS=Schistosoma mansoni (Blood fluke) PE=2 SV=1	1	--	putative homeobox protein [Schistosoma mansoni]	--	--
c67466.graph_c0	2.38e-23	-9.45803	down	[R]	General function prediction only	--	--	[R]	General function prediction only	Zinc-finger double domain;; Zinc finger, C2H2 type;; Drought induced 19 protein (Di19), zinc-binding;; C2H2-type zinc finger	Adult enhancer factor 1 GN=Aef1 OS=Drosophila melanogaster (Fruit fly) PE=2 SV=1	464	--	PREDICTED: zinc finger protein 28-like [Strongylocentrotus purpuratus]	--	--
c51259.graph_c0	8.19e-12	-7.90826	down	--	--	--	--	--	--	--	--	--	--	PREDICTED: uncharacterized protein LOC103317915 [Nasonia vitripennis]	--	--
c17525.graph_c0	1.77e-12	-7.98332	down	--	--	--	--	--	--	--	--	--	--	PREDICTED: uncharacterized protein LOC100117311 [Nasonia vitripennis]	--	--
c56988.graph_c0	1.67e-11	-9.08666	down	--	--	--	--	--	--	--	--	--	--	PREDICTED: extensin-2-like [Nasonia vitripennis]	--	--
c74257.graph_c0	2.2e-16	-9.27857	down	--	--	--	--	--	--	--	--	--	--	--	--	--
c59691.graph_c0	2.18e-22	-9.20167	down	--	--	Molecular Function: peptidase activity (GO:0008233);;	--	[E]	Amino acid transport and metabolism	Trypsin;; Trypsin-like peptidase domain	Chymotrypsin-2 OS=Vespa crabro (European hornet) PE=1 SV=1	10	RNA processing and modification	PREDICTED: chymotrypsin-2 isoform X2 [Nasonia vitripennis]	--	molecular function: catalytic activity (GO:0003824);; biological process: metabolic process (GO:0008152)
c17231.graph_c0	6.56e-12	-7.87401	down	--	--	--	--	--	--	--	--	--	--	--	--	--
c15661.graph_c0	5.9e-13	-8.13774	down	[R]	General function prediction only	--	--	[R]	General function prediction only	Zinc finger, C2H2 type;; Zinc-finger double domain;; C2H2-type zinc finger;; Zinc-finger of C2H2 type	B lymphocyte-induced maturation protein 1 homolog {ECO:0000312|WormBase:F25D7.3a} OS=Caenorhabditis elegans PE=1 SV=1	4	--	Zinc finger protein 782, partial [Stegodyphus mimosarum]	--	--
c42943.graph_c0	7.56e-12	-7.91531	down	--	--	--	--	--	--	--	--	1	--	PREDICTED: fatty acyl-CoA reductase 1-like [Nasonia vitripennis]	--	--
c17999.graph_c0	1.27e-10	-7.66156	down	--	--	--	--	[T]	Signal transduction mechanisms	Trypsin Inhibitor like cysteine rich domain	Chymotrypsin inhibitor OS=Apis mellifera (Honeybee) PE=1 SV=1	--	--	PREDICTED: venom peptide SjAPI-like [Nasonia vitripennis]	--	--
c58147.graph_c0	2.29e-22	-9.41415	down	--	--	--	--	[DR]	--	BTB/POZ domain	Protein roadkill GN=rdx OS=Drosophila melanogaster (Fruit fly) PE=1 SV=2	909	--	PREDICTED: protein roadkill-like [Nasonia vitripennis]	--	--
c70335.graph_c0	3.08e-30	-10.0645	down	--	--	--	--	[T]	Signal transduction mechanisms	Transforming growth factor beta like domain;; TGF-beta propeptide	Protein 60A (Precursor) GN=gbb OS=Drosophila melanogaster (Fruit fly) PE=1 SV=1	139	--	PREDICTED: bone morphogenetic protein 7 [Nasonia vitripennis]	--	--
c74211.graph_c0	1.66e-17	-8.87477	down	--	--	--	--	--	--	--	--	--	--	--	--	--
c51605.graph_c0	3.98e-18	-8.77217	down	[O]	Posttranslational modification, protein turnover, chaperones	Molecular Function: transferase activity (GO:0016740);;	K00573|2.35092e-54|nvi:100118951|Pcmt; protein-L-isoaspartate(D-aspartate) O-methyltransferase; K00573 protein-L-isoaspartate(D-aspartate) O-methyltransferase [EC:2.1.1.77] (A)	[O]	Posttranslational modification, protein turnover, chaperones	Protein-L-isoaspartate(D-aspartate) O-methyltransferase (PCMT);; Methyltransferase domain;; O-methyltransferase	Protein-L-isoaspartate O-methyltransferase GN=pcm-1 OS=Caenorhabditis elegans PE=2 SV=1	1	--	Protein-L-isoaspartate(D-aspartate) O-methyltransferase [Cerapachys biroi]	--	molecular function: catalytic activity (GO:0003824);; biological process: metabolic process (GO:0008152)
c59577.graph_c0	4.32e-12	-8.48272	down	--	--	--	K12591|5.16738e-28|ame:413532|GB14820; exosome component 10-like; K12591 exosome complex exonuclease RRP6 [EC:3.1.13.-] (A)	--	--	Lipase	Phospholipase A1 OS=Vespula squamosa (Southern yellow jacket) PE=1 SV=1	--	--	PREDICTED: pancreatic lipase-related protein 2-like [Apis florea]	RNA degradation (ko03018)	--
c62893.graph_c0	1.08e-21	-9.48012	down	--	--	--	--	--	--	--	--	--	--	--	--	--
c69753.graph_c0	3.89e-18	-9.38381	down	--	--	--	--	--	--	--	--	127	--	PREDICTED: uncharacterized protein LOC100119851 [Nasonia vitripennis]	--	--
c74108.graph_c0	2.72e-13	-8.219	down	--	--	--	--	--	--	--	--	--	--	PREDICTED: uncharacterized protein LOC100679212 [Nasonia vitripennis]	--	--
c57274.graph_c0	1.18e-13	-8.2249	down	--	--	--	--	--	--	PBP/GOBP family	--	--	--	--	--	--
c20402.graph_c0	8.91e-14	-8.20611	down	--	--	--	--	--	--	--	--	--	--	--	--	--
c63085.graph_c0	8.91e-14	-8.20611	down	--	--	--	--	--	--	--	--	--	--	--	--	--
c59346.graph_c0	3.28e-20	-8.96352	down	--	--	--	--	--	--	--	--	--	--	--	--	--
c74072.graph_c0	2.48e-20	-9.53192	down	--	--	--	--	--	--	--	--	--	--	--	--	--
c69753.graph_c1	2.58e-19	-9.28702	down	--	--	--	--	--	--	--	--	127	--	PREDICTED: uncharacterized protein LOC100119851 [Nasonia vitripennis]	--	--
c67427.graph_c0	7.08e-25	-9.59126	down	--	--	--	--	--	--	--	--	--	--	--	--	--
c73125.graph_c0	3.26e-20	-8.96352	down	--	--	--	--	--	--	--	--	--	--	PREDICTED: uncharacterized protein LOC103315469 isoform X1 [Nasonia vitripennis]	--	--
c61960.graph_c0	2.26e-49	-10.9947	down	--	--	Molecular Function: protein binding (GO:0005515);; Cellular Component: nucleus (GO:0005634);; Biological Process: cellularization (GO:0007349);; Biological Process: protein ubiquitination (GO:0016567);; Biological Process: regulation of proteolysis (GO:0030162);; Biological Process: establishment of ommatidial planar polarity (GO:0042067);; Biological Process: negative regulation of protein impor…	K10523|1.04766e-57|dme:Dmel_CG12537|rdx; roadkill; K10523 speckle-type POZ protein (A)	[DR]	--	BTB/POZ domain;; BTB And C-terminal Kelch;; BTB/POZ domain	Protein roadkill GN=rdx OS=Drosophila melanogaster (Fruit fly) PE=1 SV=2	5	--	PREDICTED: protein roadkill isoform X2 [Musca domestica]	--	molecular function: binding (GO:0005488);; cellular component: cell (GO:0005623);; cellular component: organelle (GO:0043226);; cellular component: cell part (GO:0044464);; biological process: developmental process (GO:0032502);; biological process: single-organism process (GO:0044699);; biological process: metabolic process (GO:0008152);; biological process: cellular process (GO:0009987);; biolo…
c58679.graph_c0	1.3e-19	-8.9868	down	--	--	Cellular Component: nucleosome (GO:0000786);; Molecular Function: DNA binding (GO:0003677);; Cellular Component: nucleus (GO:0005634);; Biological Process: nucleosome assembly (GO:0006334);; Molecular Function: protein heterodimerization activity (GO:0046982);;	K11275|4.45312e-30|nvi:100118153|histone H1-like; K11275 histone H1/5 (A)	[B]	Chromatin structure and dynamics	linker histone H1 and H5 family	Late histone H1 OS=Lytechinus pictus (Painted sea urchin) PE=3 SV=1	1	--	PREDICTED: histone H1-like [Nasonia vitripennis]	--	cellular component: cell (GO:0005623);; cellular component: macromolecular complex (GO:0032991);; cellular component: organelle (GO:0043226);; cellular component: organelle part (GO:0044422);; cellular component: cell part (GO:0044464);; molecular function: binding (GO:0005488);; biological process: cellular process (GO:0009987);; biological process: cellular component organization or biogenesis …
c74412.graph_c0	1.92e-17	-8.76568	down	--	--	--	--	--	--	--	--	--	--	--	--	--
c69178.graph_c0	1.7e-32	-10.0779	down	--	--	--	--	--	--	--	--	--	--	--	--	--
c60499.graph_c0	4.99e-19	-9.00694	down	--	--	--	--	--	--	--	--	--	--	--	--	--
c42879.graph_c0	4.13e-16	-8.62737	down	--	--	--	--	--	--	--	--	--	--	--	--	--
c16884.graph_c0	1.93e-12	-8.12627	down	--	--	--	--	--	--	--	--	--	--	--	--	--
c68341.graph_c0	2.1e-23	-9.78239	down	[O]	Posttranslational modification, protein turnover, chaperones	Molecular Function: hydrolase activity (GO:0016787);;	--	[E]	Amino acid transport and metabolism	Trypsin	Trypsin (Precursor) OS=Phaedon cochleariae (Mustard beetle) PE=2 SV=1	23	--	PREDICTED: trypsin beta [Nasonia vitripennis]	--	molecular function: catalytic activity (GO:0003824);; biological process: metabolic process (GO:0008152)
c64788.graph_c0	4.18e-22	-9.16311	down	--	--	--	--	--	--	--	--	--	--	--	--	--
c63821.graph_c2	1.9e-13	-8.12991	down	--	--	--	--	--	--	Ankyrin repeats (3 copies);; Ankyrin repeat;; Ankyrin repeats (many copies);; Ankyrin repeat	--	--	--	Tankyrase-1, partial [Cerapachys biroi]	--	--
c71247.graph_c0	3.23e-13	-8.17759	down	--	--	--	--	--	--	--	--	--	--	--	--	--
c69058.graph_c0	1.28e-40	-10.5744	down	--	--	--	--	--	--	--	--	--	--	--	--	--
c61961.graph_c0	7.83e-25	-9.4869	down	--	--	--	--	--	--	--	--	--	--	--	--	--
c52691.graph_c0	9.99e-38	-10.4152	down	--	--	--	--	--	--	--	--	--	--	--	--	--
c73641.graph_c1	6.93e-58	-11.3652	down	--	--	--	--	--	--	--	--	--	--	PREDICTED: uncharacterized protein LOC103318119 [Nasonia vitripennis]	--	--
c61461.graph_c0	2.76e-20	-9.04913	down	--	--	--	--	--	--	--	--	--	--	--	--	--
c70012.graph_c0	2.83e-29	-9.8537	down	--	--	--	--	--	--	NB-ARC domain	--	1	--	PREDICTED: uncharacterized protein LOC103316246 [Nasonia vitripennis]	--	--
c59823.graph_c0	5.19e-32	-10.0592	down	--	--	--	--	--	--	--	--	--	--	--	--	--
c60618.graph_c0	3.39e-14	-8.89093	down	--	--	--	--	--	--	--	--	--	--	--	--	--
c52285.graph_c0	7.29e-20	-8.93076	down	--	--	--	--	--	--	--	--	--	--	--	--	--
c42198.graph_c0	9.89e-18	-9.15635	down	--	--	--	--	--	--	--	--	--	--	--	--	--
c63373.graph_c0	1.47e-26	-9.85964	down	--	--	--	--	--	--	--	--	--	--	--	--	--
c74358.graph_c0	7.32e-15	-8.35333	down	--	--	--	--	--	--	--	--	--	--	--	--	--
c72191.graph_c0	1.13e-28	-9.76996	down	[R]	General function prediction only	--	--	[R]	General function prediction only	--	Protein suppressor of hairy wing GN=su(Hw) OS=Drosophila melanogaster (Fruit fly) PE=1 SV=2	253	--	zinc finger protein [Hymenolepis microstoma]	--	--
c42681.graph_c0	9.72e-24	-9.42523	down	--	--	--	--	--	--	--	--	--	--	--	--	--
c42521.graph_c0	2.32e-21	-9.07851	down	--	--	--	--	--	--	--	--	--	--	--	--	--
c72229.graph_c1	3.37e-28	-9.72059	down	--	--	--	--	--	--	--	--	--	--	--	--	--
c67728.graph_c0	1.96e-14	-8.31081	down	[R]	General function prediction only	--	K09228|3.38299e-21|cge:103161482|zinc finger protein 239-like (A)	[R]	General function prediction only	Zinc finger, C2H2 type;; C2H2-type zinc finger;; Zinc-finger double domain;; Zinc-finger double-stranded RNA-binding;; Zinc-finger of C2H2 type;; C2H2-type zinc finger	B lymphocyte-induced maturation protein 1 homolog {ECO:0000312|WormBase:F25D7.3a} OS=Caenorhabditis elegans PE=1 SV=1	1	--	hypothetical protein L798_10008 [Zootermopsis nevadensis]	--	--
c62158.graph_c0	4.57e-58	-11.4326	down	--	--	--	--	[B]	Chromatin structure and dynamics	SET domain;; MYND finger	SET and MYND domain-containing protein DDB_G0273589 GN=DDB_G0273589 OS=Dictyostelium discoideum (Slime mold) PE=3 SV=1	1	--	PREDICTED: SET and MYND domain-containing protein 4-like [Nasonia vitripennis]	--	--
c64841.graph_c0	1.47e-12	-7.98077	down	--	--	--	--	--	--	--	--	216	--	PREDICTED: SET and MYND domain-containing protein 4-like [Nasonia vitripennis]	--	--
c60791.graph_c0	1.05e-40	-10.6257	down	--	--	--	--	--	--	--	--	--	--	--	--	--
c51168.graph_c0	2.77e-14	-8.25842	down	--	--	--	--	--	--	--	--	148	--	PREDICTED: P protein-like [Nasonia vitripennis]	--	--
c67188.graph_c0	1.08e-17	-8.83762	down	--	--	--	K09604|7.259e-12|dre:564068|erap1; si:dkey-24n17.6; K09604 adipocyte-derived leucine aminopeptidase [EC:3.4.11.-] (A)	--	--	Peptidase family M1	--	1	--	PREDICTED: uncharacterized protein LOC100122611 [Nasonia vitripennis]	--	--
c42253.graph_c1	7.08e-16	-8.53106	down	--	--	--	--	--	--	--	--	--	--	--	--	--
c60173.graph_c0	2.37e-46	-10.8813	down	--	--	--	--	[WV]	--	von Willebrand factor type D domain;; von Willebrand factor type C domain;; C8 domain	Hemocytin (Precursor) OS=Bombyx mori (Silk moth) PE=2 SV=1	1	--	PREDICTED: kielin/chordin-like protein [Nasonia vitripennis]	--	--
c15306.graph_c0	2.13e-17	-9.15449	down	--	--	--	--	--	--	Kazal-type serine protease inhibitor domain;; Kazal-type serine protease inhibitor domain	Four-domain proteases inhibitor OS=Melithaea caledonica PE=1 SV=1	408	--	PREDICTED: agrin-like [Nasonia vitripennis]	--	--
c72655.graph_c0	6.55e-38	-10.4754	down	[S]	Function unknown	--	--	[R]	General function prediction only	Leucine rich repeat;; Leucine Rich repeats (2 copies);; Leucine Rich Repeat;; Leucine rich repeat;; Leucine Rich repeat	Protein lap1 GN=let-413 OS=Caenorhabditis elegans PE=1 SV=3	886	--	PREDICTED: slit homolog 1 protein-like [Microplitis demolitor]	--	--
c62782.graph_c0	2.7e-49	-10.9873	down	--	--	--	K10523|7.84062e-39|phu:Phum_PHUM522980|Speckle-type POZ protein, putative; K10523 speckle-type POZ protein (A)	[DR]	--	BTB/POZ domain;; BTB And C-terminal Kelch;; MATH domain	Protein roadkill GN=rdx OS=Drosophila melanogaster (Fruit fly) PE=1 SV=2	5	--	PREDICTED: protein roadkill-like isoform X1 [Aplysia californica]	--	--
c62868.graph_c0	1.13e-42	-10.8117	down	--	--	--	--	--	--	F-box-like	--	--	--	PREDICTED: uncharacterized protein LOC100123936 [Nasonia vitripennis]	--	--
c71708.graph_c0	1.37e-21	-9.11197	down	--	--	--	--	--	--	--	--	--	--	--	--	--
c69452.graph_c1	4.69e-51	-11.0491	down	--	--	--	--	--	--	--	--	835	--	PREDICTED: girdin-like [Nasonia vitripennis]	--	--
c65787.graph_c0	2.6e-27	-9.64468	down	--	--	--	--	--	--	Domain of unknown function (DUF373)	--	--	--	--	--	--
c71152.graph_c0	5.72e-20	-9.22294	down	--	--	--	--	--	--	--	--	--	--	--	--	--
c74617.graph_c0	1.03e-11	-7.93954	down	--	--	--	--	--	--	--	--	--	--	--	--	--
c62517.graph_c0	3.18e-13	-9.27781	down	--	--	Cellular Component: extracellular region (GO:0005576);; Biological Process: digestion (GO:0007586);; Molecular Function: cysteine-type peptidase activity (GO:0008234);; Biological Process: protein catabolic process (GO:0030163);; Biological Process: collagen catabolic process (GO:0030574);;	--	[O]	Posttranslational modification, protein turnover, chaperones	Cathepsin propeptide inhibitor domain (I29)	Crustapain (Precursor) OS=Pandalus borealis (Northern red shrimp) PE=1 SV=1	13	--	PREDICTED: crustapain [Musca domestica]	--	cellular component: extracellular region (GO:0005576);; biological process: multicellular organismal process (GO:0032501);; biological process: single-organism process (GO:0044699);; molecular function: catalytic activity (GO:0003824);; biological process: metabolic process (GO:0008152)
c58415.graph_c0	8.05e-35	-10.3505	down	--	--	--	--	--	--	Chitin binding Peritrophin-A domain	--	--	--	PREDICTED: uncharacterized protein LOC100680479 [Nasonia vitripennis]	--	--
c59938.graph_c0	1.38e-38	-10.4662	down	--	--	--	--	--	--	--	--	--	--	venom protein V precursor [Nasonia vitripennis]	--	--
c51625.graph_c0	1.05e-17	-8.69482	down	--	--	--	--	--	--	--	--	--	--	--	--	--
c72599.graph_c2	1.79e-44	-11.2478	down	--	--	--	--	--	--	--	--	--	--	--	--	--
c42143.graph_c0	5.51e-71	-11.783	down	[RTKL]	--	Molecular Function: ribosomal protein S6 kinase activity (GO:0004711);; Biological Process: phagocytosis (GO:0006909);; Biological Process: cellular response to DNA damage stimulus (GO:0006974);; Biological Process: actin filament organization (GO:0007015);; Biological Process: axon guidance (GO:0007411);; Biological Process: response to nutrient (GO:0007584);; Biological Process: determination o…	K04688|6.07014e-85|ame:552549|GB12271; ribosomal protein S6 kinase beta-1-like; K04688 p70 ribosomal S6 kinase [EC:2.7.11.1] (A)	[RT]	--	Protein kinase domain;; Protein tyrosine kinase;; Kinase-like	Putative ribosomal protein S6 kinase alpha-1 GN=rskn-1 OS=Caenorhabditis elegans PE=3 SV=4	86	--	hypothetical protein SINV_14993 [Solenopsis invicta]	mTOR signaling pathway (ko04150);; TGF-beta signaling pathway (ko04350)	molecular function: catalytic activity (GO:0003824);; biological process: metabolic process (GO:0008152);; biological process: cellular process (GO:0009987);; biological process: single-organism process (GO:0044699);; biological process: localization (GO:0051179);; biological process: response to stimulus (GO:0050896);; biological process: cellular component organization or biogenesis (GO:0071840…
c51747.graph_c0	3.9e-29	-9.82972	down	--	--	--	--	--	--	--	--	--	--	--	--	--
c15184.graph_c0	1.18e-28	-9.75811	down	--	--	--	--	--	--	--	--	--	--	--	--	--
c61612.graph_c0	7.5e-21	-9.04273	down	--	--	--	--	--	--	--	--	216	--	PREDICTED: SET and MYND domain-containing protein 4-like [Nasonia vitripennis]	--	--
c74015.graph_c0	6.81e-21	-9.2741	down	--	--	--	--	--	--	Kazal-type serine protease inhibitor domain	--	--	--	PREDICTED: turripeptide Pal9.2-like [Nasonia vitripennis]	--	--
c69539.graph_c0	1.21e-54	-11.3356	down	--	--	--	--	--	--	--	--	--	--	--	--	--
c63088.graph_c0	2.67e-42	-10.749	down	--	--	--	--	--	--	--	--	--	--	--	--	--
c72710.graph_c0	1.06e-37	-10.3952	down	--	--	--	--	--	--	--	--	--	--	--	--	--
c74357.graph_c0	3.54e-28	-9.70829	down	--	--	--	--	--	--	--	--	--	--	PREDICTED: putative uncharacterized protein DDB_G0277255 [Nasonia vitripennis]	--	--
c59070.graph_c0	1.48e-29	-9.84259	down	--	--	--	--	--	--	--	--	--	--	--	--	--
c66697.graph_c0	3.82e-70	-11.827	down	--	--	--	--	[B]	Chromatin structure and dynamics	SET domain	--	1	--	PREDICTED: SET and MYND domain-containing protein 4-like [Nasonia vitripennis]	--	--
c63272.graph_c0	9.43e-35	-10.4878	down	--	--	--	--	--	--	--	--	--	--	venom protein Z precursor [Nasonia vitripennis]	--	--
c68761.graph_c0	7.26e-31	-9.97218	down	[R]	General function prediction only	--	--	[R]	General function prediction only	Zinc-finger double-stranded RNA-binding;; Zinc finger, C2H2 type;; C2H2-type zinc finger;; Zinc-finger of C2H2 type	--	3	--	putative zinc finger protein [Schistosoma mansoni]	--	--
c57063.graph_c0	1.11e-52	-11.1482	down	--	--	--	--	--	--	--	--	--	--	--	--	--
c69634.graph_c1	8.05e-28	-9.95854	down	--	--	--	--	--	--	--	--	--	--	--	--	--
c73643.graph_c4	7.11e-27	-9.86505	down	--	--	--	--	[R]	General function prediction only	Zinc finger, C2H2 type;; Zinc-finger double domain	Protein ovo GN=ovo OS=Drosophila melanogaster (Fruit fly) PE=1 SV=2	1	--	zinc finger protein [Hymenolepis microstoma]	--	--
c63715.graph_c0	7.38e-32	-10.504	down	--	--	--	--	--	--	--	--	--	--	PREDICTED: uncharacterized protein LOC100678638 [Nasonia vitripennis]	--	--
c65844.graph_c0	1.24e-47	-11.5013	down	--	--	--	--	--	--	--	--	--	--	--	--	--
c17123.graph_c0	1.29e-39	-10.4953	down	--	--	--	--	--	--	--	--	--	--	--	--	--
c69730.graph_c0	2.3e-27	-9.73233	down	--	--	--	K11140|6.40373e-16|api:100569721|aminopeptidase N; K11140 aminopeptidase N [EC:3.4.11.2] (A)	[EO]	--	--	Membrane alanyl aminopeptidase (Precursor) OS=Heliothis virescens (Tobacco budworm moth) PE=1 SV=1	4	RNA processing and modification	PREDICTED: glutamyl aminopeptidase-like [Microplitis demolitor]	Glutathione metabolism (ko00480)	--
c18553.graph_c0	6.28e-46	-10.8437	down	--	--	--	--	--	--	Homeodomain-like domain;; Helix-turn-helix domain	--	--	--	--	--	--
c57149.graph_c0	6.69e-28	-9.68314	down	--	--	--	--	--	--	--	--	--	--	--	--	--
c68805.graph_c0	2.25e-59	-11.4262	down	[E]	Amino acid transport and metabolism	--	K11140|4.76478e-39|nvi:100122611|uncharacterized LOC100122611; K11140 aminopeptidase N [EC:3.4.11.2] (A)	[EO]	--	Peptidase family M1	Aminopeptidase N (Precursor) GN=APN1 OS=Plutella xylostella (Diamondback moth) PE=1 SV=1	4	RNA processing and modification	PREDICTED: uncharacterized protein LOC100122611 [Nasonia vitripennis]	Glutathione metabolism (ko00480)	--
c51000.graph_c0	1.14e-112	-12.7799	down	--	--	--	K18739|4.38897e-74|nvi:100123028|protein bicaudal D-like; K18739 protein bicaudal D (A)	[U]	Intracellular trafficking, secretion, and vesicular transport	Microtubule-associated protein Bicaudal-D	Protein bicaudal D GN=BicD OS=Drosophila melanogaster (Fruit fly) PE=1 SV=2	1	--	PREDICTED: LOW QUALITY PROTEIN: protein bicaudal D-like [Nasonia vitripennis]	--	--
c73098.graph_c0	1.25e-59	-12.5852	down	--	--	--	--	--	--	--	--	--	--	PREDICTED: interaptin-like isoform X2 [Nasonia vitripennis]	--	--
c42514.graph_c0	6.45e-42	-10.6265	down	--	--	--	--	--	--	--	--	--	--	--	--	--
c74371.graph_c0	9.12e-18	-11.2218	down	--	--	--	--	--	--	--	--	--	--	--	--	--
c73460.graph_c0	8.67e-41	-10.5827	down	--	--	Molecular Function: binding (GO:0005488);;	--	[R]	General function prediction only	Zinc finger, C2H2 type;; Zinc-finger double domain;; C2H2-type zinc finger;; Zinc-finger of C2H2 type;; Zinc-finger double-stranded RNA-binding	Protein ovo GN=ovo OS=Drosophila melanogaster (Fruit fly) PE=1 SV=2	200	RNA processing and modification	PREDICTED: zinc finger protein 37 homolog [Bactrocera cucurbitae]	--	molecular function: binding (GO:0005488)
c74194.graph_c0	4.91e-38	-10.4433	down	--	--	--	--	--	--	--	--	--	--	--	--	--
c57006.graph_c0	1.02e-50	-11.799	down	--	--	--	--	--	--	--	--	--	--	--	--	--
c68389.graph_c0	4.67e-67	-12.0406	down	[E]	Amino acid transport and metabolism	Molecular Function: hydrolase activity (GO:0016787);;	K11140|5.13151e-20|nvi:100122611|uncharacterized LOC100122611; K11140 aminopeptidase N [EC:3.4.11.2] (A)	[EO]	--	Peptidase family M1	Aminopeptidase N OS=Haemonchus contortus (Barber pole worm) PE=2 SV=2	4	RNA processing and modification	PREDICTED: uncharacterized protein LOC100122611 [Nasonia vitripennis]	Glutathione metabolism (ko00480)	molecular function: catalytic activity (GO:0003824);; biological process: metabolic process (GO:0008152)
c74420.graph_c0	8.19e-85	-12.5592	down	--	--	--	--	--	--	--	--	--	--	--	--	--
c68276.graph_c1	7.51e-50	-12.0525	down	--	--	--	--	--	--	--	--	--	--	--	--	--
c42462.graph_c0	2.69e-65	-11.9145	down	--	--	--	--	--	--	--	--	--	--	PREDICTED: uncharacterized protein LOC100679797 [Nasonia vitripennis]	--	--
c68262.graph_c0	3.73e-151	-13.3079	down	--	--	--	--	--	--	--	--	--	--	--	--	--
c57144.graph_c0	3.41e-62	-13.3551	down	--	--	--	--	--	--	--	--	--	--	--	--	--
c72455.graph_c1	3.15e-101	-10.211	down	--	--	--	--	--	--	--	--	470	RNA processing and modification	PREDICTED: uncharacterized protein LOC103317810 [Nasonia vitripennis]	--	--
c66807.graph_c0	2e-141	-11.1076	down	--	--	--	--	--	--	--	--	--	--	--	--	--
c71067.graph_c0	7.36e-97	-10.1398	down	--	--	--	--	--	--	--	--	323	--	nasrat [Nasonia vitripennis]	--	--
c63396.graph_c0	8.52e-65	-9.4437	down	--	--	--	--	--	--	--	--	--	--	--	--	--
c64535.graph_c0	9.15e-28	-7.53954	down	[I]	Lipid transport and metabolism	--	--	[R]	General function prediction only	Carboxylesterase family	Esterase FE4 (Precursor) OS=Myzus persicae (Green peach aphid) PE=1 SV=1	1	--	carboxylesterase clade D, member 5 precursor [Nasonia vitripennis]	--	--
c68461.graph_c0	4.43e-32	-7.89941	down	--	--	--	--	--	--	--	--	531	RNA processing and modification	PREDICTED: uncharacterized protein LOC100678684 [Nasonia vitripennis]	--	--
c67749.graph_c0	1.31e-59	-9.28931	down	--	--	--	--	--	--	--	--	9	--	PREDICTED: uncharacterized protein LOC100680484 [Nasonia vitripennis]	--	--
c70763.graph_c3	1.33e-86	-10.2353	down	[Q]	Secondary metabolites biosynthesis, transport and catabolism	--	--	[I]	Lipid transport and metabolism	Male sterility protein;; Male sterility protein;; NAD dependent epimerase/dehydratase family;; 3-beta hydroxysteroid dehydrogenase/isomerase family	Putative fatty acyl-CoA reductase CG5065 {ECO:0000250|UniProtKB:Q922J9, ECO:0000312|EMBL:AAF57974.1} GN=CG5065 OS=Drosophila melanogaster (Fruit fly) PE=3 SV=1	1	--	PREDICTED: fatty acyl-CoA reductase 1-like [Nasonia vitripennis]	--	--
c65275.graph_c0	2.33e-74	-9.65855	down	--	--	--	--	--	--	TPR repeat;; Tetratricopeptide repeat;; Tetratricopeptide repeat;; Tetratricopeptide repeat;; Tetratricopeptide repeat;; Tetratricopeptide repeat;; Tetratricopeptide repeat;; Tetratricopeptide repeat	--	8	RNA processing and modification	PREDICTED: uncharacterized protein LOC100679025 [Nasonia vitripennis]	--	--
c71875.graph_c0	7.51e-62	-9.61862	down	--	--	--	--	[R]	General function prediction only	Zinc finger, C2H2 type;; C2H2-type zinc finger;; Zinc-finger of C2H2 type;; Zinc finger, C2H2 type;; Zinc-finger double domain	Transcription factor hamlet GN=ham OS=Drosophila melanogaster (Fruit fly) PE=2 SV=1	33	--	zinc finger protein [Anopheles darlingi]	--	--
c59503.graph_c0	1.86e-144	-10.1312	down	[KL]	--	Molecular Function: nucleic acid binding (GO:0003676);; Molecular Function: catalytic activity (GO:0003824);;	--	[K]	Transcription	SNF2 family N-terminal domain;; Helicase conserved C-terminal domain;; Type III restriction enzyme, res subunit;; DEAD/DEAH box helicase	Chromatin-remodeling complex ATPase chain isw-1 GN=isw-1 OS=Caenorhabditis elegans PE=1 SV=2	5	--	PREDICTED: lymphocyte-specific helicase-like [Nasonia vitripennis]	--	molecular function: binding (GO:0005488);; molecular function: catalytic activity (GO:0003824)
c63269.graph_c0	1.54e-26	-7.37715	down	--	--	--	--	[R]	General function prediction only	Zinc finger, C2H2 type	Transcription factor hamlet GN=ham OS=Drosophila melanogaster (Fruit fly) PE=2 SV=1	474	--	PREDICTED: zinc finger protein 556-like isoform X1 [Nasonia vitripennis]	--	--
c42162.graph_c0	9.47e-48	-8.87827	down	--	--	--	--	--	--	--	--	--	--	PREDICTED: uncharacterized protein LOC100680289 [Nasonia vitripennis]	--	--
c65800.graph_c0	7.98e-277	-11.7756	down	--	--	Molecular Function: nucleic acid binding (GO:0003676);;	K18741|2.68335e-70|nvi:100104006|nanos, nos; protein nanos; K18741 protein nanos 1 (A)	[R]	General function prediction only	Nanos RNA binding domain	Protein nanos GN=nos OS=Drosophila melanogaster (Fruit fly) PE=1 SV=1	46	--	protein nanos [Nasonia vitripennis]	--	molecular function: binding (GO:0005488)
c59273.graph_c0	1.43e-39	-8.48201	down	--	--	--	--	--	--	--	--	--	--	--	--	--
c69239.graph_c0	5.53e-37	-8.62165	down	--	--	--	K15001|3.62038e-62|nvi:100119477|CYP4AB21; cytochrome P450 4AB21; K15001 cytochrome P450, family 4 [EC:1.14.-.-] (A)	[QI]	--	Cytochrome P450;; Cytochrome P450	Probable cytochrome P450 4ac1 GN=Cyp4ac1 OS=Drosophila melanogaster (Fruit fly) PE=2 SV=1	18	RNA processing and modification	PREDICTED: cytochrome P450 4AB21 isoform X2 [Nasonia vitripennis]	--	--
c51347.graph_c0	8.35e-45	-8.75713	down	--	--	--	--	--	--	Protein of unknown function (DUF1759)	--	--	--	PREDICTED: uncharacterized protein LOC105198949, partial [Solenopsis invicta]	--	--
c65687.graph_c0	3.68e-76	-9.69275	down	--	--	--	--	[S]	Function unknown	BTB/POZ domain	--	9	--	PREDICTED: speckle-type POZ protein B-like [Microplitis demolitor]	--	--
c55989.graph_c0	2.44e-26	-7.36121	down	--	--	--	K10523|2.92326e-23|mde:101888550|protein roadkill-like; K10523 speckle-type POZ protein (A)	[DR]	--	BTB/POZ domain	Protein roadkill GN=rdx OS=Drosophila melanogaster (Fruit fly) PE=1 SV=2	909	--	PREDICTED: protein roadkill-like [Musca domestica]	--	--
c67431.graph_c0	3.62e-34	-7.95899	down	--	--	--	--	[DR]	--	BTB/POZ domain	Protein roadkill GN=rdx OS=Drosophila melanogaster (Fruit fly) PE=1 SV=2	909	--	PREDICTED: speckle-type POZ protein B-like [Nasonia vitripennis]	--	--
c71884.graph_c0	8.08e-32	-7.92618	down	--	--	--	--	--	--	--	--	--	--	--	--	--
c68795.graph_c0	3.35e-43	-8.58544	down	--	--	--	--	--	--	--	--	--	--	--	--	--
c58331.graph_c0	7.06e-42	-7.69046	down	[A]	RNA processing and modification	Molecular Function: nucleotidyltransferase activity (GO:0016779);; Biological Process: RNA 3'-end processing (GO:0031123);;	K14376|1.95057e-174|nvi:100119065|poly(A) polymerase alpha; K14376 poly(A) polymerase [EC:2.7.7.19] (A)	[A]	RNA processing and modification	Poly(A) polymerase predicted RNA binding domain;; Poly(A) polymerase central domain;; Nucleotidyltransferase domain;; Poly(A) polymerase central domain;; Poly(A) polymerase central domain	Poly(A) polymerase GN=papA OS=Dictyostelium discoideum (Slime mold) PE=3 SV=1	1	--	PREDICTED: poly(A) polymerase type 3 isoform X1 [Nasonia vitripennis]	mRNA surveillance pathway (ko03015)	molecular function: catalytic activity (GO:0003824);; biological process: metabolic process (GO:0008152);; biological process: cellular process (GO:0009987)
c68965.graph_c0	2.6e-31	-7.06438	down	--	--	--	--	--	--	Plasma-membrane choline transporter	Choline transporter-like protein 2 GN=slc44a2 OS=Dictyostelium discoideum (Slime mold) PE=3 SV=1	4	--	hypothetical protein DICPUDRAFT_57949 [Dictyostelium purpureum]	--	--
c67666.graph_c0	1.16e-54	-9.2092	down	--	--	Biological Process: single-multicellular organism process (GO:0044707);;	--	[R]	General function prediction only	C2H2-type zinc finger;; Zinc-finger double domain;; Zinc finger, C2H2 type	Krueppel homolog 1 GN=Kr-h1 OS=Drosophila melanogaster (Fruit fly) PE=2 SV=2	474	--	GH19811 [Drosophila grimshawi]	--	biological process: multicellular organismal process (GO:0032501);; biological process: single-organism process (GO:0044699)
c61081.graph_c0	1.83e-134	-10.1682	down	--	--	--	--	[R]	General function prediction only	Sulfotransferase domain	--	1	RNA processing and modification	PREDICTED: sulfotransferase 4A1-like [Apis dorsata]	--	--
c54053.graph_c0	8.93e-34	-7.41002	down	--	--	--	--	--	--	--	--	--	--	--	--	--
c72497.graph_c1	6.06e-52	-7.87702	down	--	--	--	--	[DT]	--	--	Claspin homolog GN=CG32251 OS=Drosophila melanogaster (Fruit fly) PE=1 SV=1	442	RNA processing and modification	PREDICTED: claspin homolog [Nasonia vitripennis]	--	--
c68156.graph_c1	5.89e-81	-9.79806	down	--	--	--	--	--	--	--	--	2	RNA processing and modification	conserved hypothetical protein [Ixodes scapularis]	--	--
c62720.graph_c0	3.36e-40	-8.58037	down	[RTKL]	--	Molecular Function: protein serine/threonine kinase activity (GO:0004674);; Molecular Function: ATP binding (GO:0005524);; Biological Process: protein phosphorylation (GO:0006468);;	K06631|1.97911e-93|nvi:100120719|NV_30481, Plk1; serine/threonine-protein kinase polo; K06631 polo-like kinase 1 [EC:2.7.11.21] (A)	[D]	Cell cycle control, cell division, chromosome partitioning	Protein kinase domain;; Protein tyrosine kinase	Serine/threonine-protein kinase polo GN=polo OS=Drosophila melanogaster (Fruit fly) PE=1 SV=2	1	--	PREDICTED: LOW QUALITY PROTEIN: serine/threonine-protein kinase polo [Nasonia vitripennis]	FoxO signaling pathway (ko04068)	molecular function: catalytic activity (GO:0003824);; biological process: metabolic process (GO:0008152);; biological process: cellular process (GO:0009987);; molecular function: binding (GO:0005488)
c70212.graph_c0	3.39e-47	-8.78223	down	--	--	--	--	[DR]	--	BTB/POZ domain;; MATH domain	Protein roadkill GN=rdx OS=Drosophila melanogaster (Fruit fly) PE=1 SV=2	909	--	PREDICTED: speckle-type POZ protein B-like [Nasonia vitripennis]	--	--
c58380.graph_c0	9.7e-105	-9.47662	down	--	--	--	--	[R]	General function prediction only	--	--	--	--	--	--	--
c67515.graph_c0	3.96e-68	-8.69498	down	--	--	--	--	--	--	--	--	--	--	--	--	--
c66431.graph_c0	3.81e-99	-10.1774	down	--	--	--	--	--	--	--	--	--	--	PREDICTED: interaptin-like [Nasonia vitripennis]	--	--
c70697.graph_c0	2.79e-50	-8.89013	down	--	--	--	--	--	--	--	--	--	--	--	--	--
c72601.graph_c0	3.6e-38	-7.12248	down	--	--	--	--	--	--	--	--	--	--	--	--	--
c67254.graph_c0	1.72e-29	-7.26838	down	[E]	Amino acid transport and metabolism	Molecular Function: hydrolase activity (GO:0016787);;	--	[OE]	--	Serine carboxypeptidase	Venom serine carboxypeptidase (Precursor) OS=Apis mellifera (Honeybee) PE=2 SV=1	1	--	PREDICTED: venom serine carboxypeptidase isoform X1 [Nasonia vitripennis]	--	molecular function: catalytic activity (GO:0003824);; biological process: metabolic process (GO:0008152)
c72763.graph_c0	4.94e-29	-7.88081	down	[E]	Amino acid transport and metabolism	Molecular Function: transferase activity (GO:0016740);;	--	[E]	Amino acid transport and metabolism	Aminotransferase class I and II	Kynurenine--oxoglutarate transaminase GN=ccbl OS=Dictyostelium discoideum (Slime mold) PE=3 SV=1	1	--	PREDICTED: kynurenine--oxoglutarate transaminase 3-like [Nasonia vitripennis]	--	molecular function: catalytic activity (GO:0003824);; biological process: metabolic process (GO:0008152)
c15059.graph_c0	8.56e-24	-7.46294	down	--	--	--	--	--	--	--	--	--	--	--	--	--
c64474.graph_c0	1.61e-159	-10.3525	down	--	--	--	--	--	--	--	--	--	--	PREDICTED: uncharacterized protein LOC100680003 [Nasonia vitripennis]	--	--
c58645.graph_c0	8.61e-19	-6.61332	down	--	--	--	--	--	--	--	--	--	--	--	--	--
c71264.graph_c0	1.8e-77	-8.41838	down	[R]	General function prediction only	--	--	[M]	Cell wall/membrane/envelope biogenesis	Ankyrin repeats (3 copies);; Ankyrin repeats (many copies);; Ankyrin repeat;; Ankyrin repeats (many copies);; Ankyrin repeat	Tankyrase OS=Drosophila melanogaster (Fruit fly) PE=1 SV=1	2	--	ankyrin repeat protein [Trichomonas vaginalis G3]	--	--
c57442.graph_c0	1.81e-12	-6.10842	down	--	--	--	--	--	--	--	--	--	--	--	--	--
c23296.graph_c0	4.04e-118	-9.21137	down	[G]	Carbohydrate transport and metabolism	Molecular Function: hydrolase activity (GO:0016787);;	K01194|0|nvi:100124127|trehalase-like; K01194 alpha,alpha-trehalase [EC:3.2.1.28] (A)	[G]	Carbohydrate transport and metabolism	Trehalase;; Amylo-alpha-1,6-glucosidase	Trehalase (Precursor) GN=tre1 OS=Pimpla hypochondriaca (Parasitoid wasp) PE=1 SV=1	36	--	PREDICTED: LOW QUALITY PROTEIN: trehalase-like [Nasonia vitripennis]	Starch and sucrose metabolism (ko00500)	molecular function: catalytic activity (GO:0003824);; biological process: metabolic process (GO:0008152)
c61258.graph_c0	4.69e-17	-6.5685	down	--	--	--	--	--	--	--	--	--	--	PREDICTED: uncharacterized protein LOC103316135 [Nasonia vitripennis]	--	--
c59831.graph_c0	9.35e-96	-9.26811	down	--	--	--	--	--	--	--	--	--	--	--	--	--
c63198.graph_c0	1.3e-44	-8.69685	down	--	--	--	--	--	--	--	--	--	--	--	--	--
c58717.graph_c0	2.79e-132	-9.9101	down	--	--	Biological Process: defense response (GO:0006952);; Biological Process: muscle organ development (GO:0007517);; Cellular Component: intracellular organelle (GO:0043229);;	--	[S]	Function unknown	--	Akirin OS=Drosophila melanogaster (Fruit fly) PE=1 SV=1	10	--	PREDICTED: akirin [Musca domestica]	--	biological process: response to stimulus (GO:0050896);; biological process: multicellular organismal process (GO:0032501);; biological process: developmental process (GO:0032502);; biological process: single-organism process (GO:0044699);; cellular component: cell (GO:0005623);; cellular component: organelle (GO:0043226);; cellular component: cell part (GO:0044464)
c66077.graph_c1	8.69e-20	-6.46875	down	--	--	--	--	--	--	--	--	--	--	PREDICTED: zinc finger protein 90 homolog [Nasonia vitripennis]	--	--
c71390.graph_c1	3.63e-30	-7.75293	down	--	--	--	--	--	--	--	--	--	--	--	--	--
c68171.graph_c0	1.31e-28	-6.95842	down	--	--	--	--	--	--	F-box-like;; F-box domain	--	--	--	--	--	--
c73797.graph_c0	8.51e-57	-8.29089	down	[R]	General function prediction only	--	--	[O]	Posttranslational modification, protein turnover, chaperones	Ankyrin repeats (3 copies);; Ankyrin repeat;; Ankyrin repeats (many copies);; Ankyrin repeats (many copies);; Ankyrin repeat	Ankyrin repeat-containing protein DDB_G0279043 GN=DDB_G0279043 OS=Dictyostelium discoideum (Slime mold) PE=3 SV=1	1	--	ankyrin repeat protein [Trichomonas vaginalis G3]	--	--
c60434.graph_c0	1.89e-105	-9.54518	down	--	--	--	K10523|6.71122e-27|nvi:100117183|speckle-type POZ protein; K10523 speckle-type POZ protein (A)	[DR]	--	BTB/POZ domain;; MATH domain	Protein roadkill GN=rdx OS=Drosophila melanogaster (Fruit fly) PE=1 SV=2	909	--	PREDICTED: speckle-type POZ protein B-like [Nasonia vitripennis]	--	--
c59334.graph_c0	9.75e-34	-7.37209	down	--	--	Molecular Function: protein binding (GO:0005515);; Cellular Component: nucleus (GO:0005634);; Biological Process: cellularization (GO:0007349);; Biological Process: protein ubiquitination (GO:0016567);; Biological Process: regulation of proteolysis (GO:0030162);; Biological Process: establishment of ommatidial planar polarity (GO:0042067);; Biological Process: negative regulation of protein impor…	K10523|2.80816e-37|ggo:101147215|SPOP; speckle-type POZ protein; K10523 speckle-type POZ protein (A)	[DR]	--	BTB/POZ domain;; BTB And C-terminal Kelch	Protein roadkill GN=rdx OS=Drosophila melanogaster (Fruit fly) PE=1 SV=2	5	--	PREDICTED: protein roadkill isoform X4 [Tribolium castaneum]	--	molecular function: binding (GO:0005488);; cellular component: cell (GO:0005623);; cellular component: organelle (GO:0043226);; cellular component: cell part (GO:0044464);; biological process: developmental process (GO:0032502);; biological process: single-organism process (GO:0044699);; biological process: metabolic process (GO:0008152);; biological process: cellular process (GO:0009987);; biolo…
c69288.graph_c0	6.69e-29	-6.39724	down	--	--	--	--	[R]	General function prediction only	Leucine rich repeat;; Leucine Rich repeats (2 copies);; Leucine Rich Repeat;; Leucine rich repeat	--	886	--	PREDICTED: toll-like receptor 13 [Nasonia vitripennis]	--	--
c53402.graph_c0	5.39e-19	-6.70631	down	--	--	--	--	--	--	--	--	--	--	--	--	--
c56661.graph_c1	2.08e-81	-9.05528	down	[PR]	--	Molecular Function: oxidoreductase activity (GO:0016491);; Molecular Function: iron-sulfur cluster binding (GO:0051536);;	--	--	--	Rieske [2Fe-2S] domain	Cholesterol desaturase daf-36 GN=daf-36 OS=Caenorhabditis elegans PE=1 SV=2	56	--	PREDICTED: LOW QUALITY PROTEIN: 3-ketosteroid-9-alpha-hydroxylase oxygenase subunit-like [Apis florea]	--	molecular function: catalytic activity (GO:0003824);; biological process: metabolic process (GO:0008152);; molecular function: binding (GO:0005488)
c72765.graph_c0	5.13e-47	-8.70333	down	--	--	--	--	[K]	Transcription	C2H2-type zinc finger;; Zinc finger, C2H2 type;; Zinc-finger double-stranded RNA-binding;; Zinc-finger of C2H2 type	B lymphocyte-induced maturation protein 1 homolog {ECO:0000312|WormBase:F25D7.3a} OS=Caenorhabditis elegans PE=1 SV=1	8	--	Zinc finger domain containing protein [Haemonchus contortus]	--	--
c60360.graph_c0	1.18e-30	-7.72642	down	--	--	--	--	--	--	--	--	--	--	--	--	--
c70804.graph_c1	1.37e-147	-8.11428	down	--	--	--	--	--	--	Methyl-CpG binding domain;; F-box domain;; F-box-like	--	271	RNA processing and modification	PREDICTED: hypothetical protein LOC100740617 [Bombus impatiens]	--	--
c60520.graph_c0	1.09e-176	-9.58843	down	[L]	Replication, recombination and repair	--	K18422|0|nvi:100117136|putative helicase mov-10-B.1; K18422 helicase MOV-10 [EC:3.6.4.13] (A)	[A]	RNA processing and modification	AAA domain;; AAA domain;; Part of AAA domain;; UvrD-like helicase C-terminal domain;; AAA domain;; UvrD/REP helicase N-terminal domain	Probable RNA helicase armi GN=armi OS=Drosophila melanogaster (Fruit fly) PE=1 SV=4	4	--	PREDICTED: putative helicase mov-10-B.1 [Nasonia vitripennis]	--	--
c65072.graph_c0	2.31e-22	-6.38253	down	--	--	--	K10523|4.28728e-37|isc:IscW_ISCW018847|Kruppel-like zinc finger protein, putative; K10523 speckle-type POZ protein (A)	[DR]	--	BTB/POZ domain	Protein roadkill GN=rdx OS=Drosophila melanogaster (Fruit fly) PE=1 SV=2	5	--	Protein roadkill, partial [Stegodyphus mimosarum]	--	--
c63821.graph_c1	1.27e-17	-6.74541	down	[R]	General function prediction only	--	--	[Z]	Cytoskeleton	Tetratricopeptide repeat;; Tetratricopeptide repeat;; Tetratricopeptide repeat;; Tetratricopeptide repeat;; TPR repeat;; Tetratricopeptide repeat;; Tetratricopeptide repeat;; Anaphase-promoting complex, cyclosome, subunit 3;; Tetratricopeptide repeat;; Tetratricopeptide repeat;; Tetratricopeptide repeat	Kinesin light chain GN=Klc OS=Drosophila melanogaster (Fruit fly) PE=1 SV=1	19	--	PREDICTED: uncharacterized protein LOC100678007 [Nasonia vitripennis]	--	--
c51981.graph_c0	1.05e-17	-6.57356	down	--	--	Molecular Function: binding (GO:0005488);; Cellular Component: chromosome (GO:0005694);;	K11251|6.93893e-45|mze:101468708|histone H2A-like; K11251 histone H2A (A)	[B]	Chromatin structure and dynamics	Core histone H2A/H2B/H3/H4	Histone H2A OS=Asterias rubens (Common European starfish) PE=1 SV=2	25	--	core histone H2A/H2B/H3/H4 [Oesophagostomum dentatum]	--	molecular function: binding (GO:0005488);; cellular component: cell (GO:0005623);; cellular component: organelle (GO:0043226);; cellular component: cell part (GO:0044464)
c64652.graph_c0	5.3e-46	-7.82802	down	--	--	--	--	--	--	BTB/POZ domain	--	909	--	PREDICTED: speckle-type POZ protein B-like [Nasonia vitripennis]	--	--
c67463.graph_c0	1.03e-14	-6.56692	down	--	--	--	--	--	--	--	--	--	--	--	--	--
c57902.graph_c0	2.71e-21	-7.67809	down	--	--	--	--	--	--	Human growth factor-like EGF	--	--	--	--	--	--
c69138.graph_c0	1.96e-196	-9.82789	down	[P]	Inorganic ion transport and metabolism	Biological Process: single-organism transport (GO:0044765);;	--	[P]	Inorganic ion transport and metabolism	Citrate transporter;; Sodium:sulfate symporter transmembrane region;; Arsenical pump membrane protein	Putative transporter arsB GN=arsB OS=Dictyostelium discoideum (Slime mold) PE=2 SV=1	148	--	PREDICTED: P protein-like [Nasonia vitripennis]	--	biological process: single-organism process (GO:0044699);; biological process: localization (GO:0051179)
c71449.graph_c0	1.67e-38	-6.2573	down	[DKL]	--	Biological Process: regulation of cyclin-dependent protein serine/threonine kinase activity (GO:0000079);; Biological Process: regulation of transcription, DNA-templated (GO:0006355);; Molecular Function: protein kinase binding (GO:0019901);;	--	[D]	Cell cycle control, cell division, chromosome partitioning	Cyclin, N-terminal domain;; Cyclin, C-terminal domain	Cyclin-T GN=CycT OS=Drosophila melanogaster (Fruit fly) PE=1 SV=2	1	--	PREDICTED: cyclin-K isoform X2 [Nasonia vitripennis]	--	biological process: biological regulation (GO:0065007);; molecular function: binding (GO:0005488)
c56683.graph_c0	1.02e-80	-7.78954	down	[R]	General function prediction only	--	--	[M]	Cell wall/membrane/envelope biogenesis	Ankyrin repeats (3 copies);; Ankyrin repeat;; Ankyrin repeats (many copies);; Ankyrin repeats (many copies);; Ankyrin repeat	Ankyrin repeat, PH and SEC7 domain containing protein secG GN=secG OS=Dictyostelium discoideum (Slime mold) PE=2 SV=1	2	--	ankyrin repeat protein [Trichomonas vaginalis G3]	--	--
c74143.graph_c0	4.07e-17	-6.61585	down	--	--	--	--	--	--	--	--	--	--	--	--	--
c73579.graph_c0	5.07e-42	-7.9697	down	--	--	--	--	--	--	--	--	--	--	--	--	--
c71602.graph_c0	5.7e-141	-9.27487	down	--	--	--	--	[DR]	--	BTB/POZ domain	Protein roadkill GN=rdx OS=Drosophila melanogaster (Fruit fly) PE=1 SV=2	909	--	PREDICTED: speckle-type POZ protein B-like [Nasonia vitripennis]	--	--
c72496.graph_c0	4.03e-244	-10.2062	down	[R]	General function prediction only	--	--	[M]	Cell wall/membrane/envelope biogenesis	Ankyrin repeats (3 copies);; Ankyrin repeat;; Ankyrin repeat;; Ankyrin repeats (many copies);; Ankyrin repeats (many copies);; PRANC domain	Alpha-latrocrustotoxin-Lt1a (Precursor; Fragment) OS=Latrodectus tredecimguttatus (Mediterranean black widow spider) PE=2 SV=2	2	--	PREDICTED: ankyrin-1-like [Nasonia vitripennis]	--	--
c70106.graph_c0	2.54e-63	-7.45314	down	[R]	General function prediction only	--	--	[DO]	--	WD domain, G-beta repeat	Anaphase-promoting complex subunit cdh1 GN=cdh1 OS=Dictyostelium discoideum (Slime mold) PE=3 SV=1	5	RNA processing and modification	PREDICTED: cell division cycle 20.5, cofactor of APC complex isoform X3 [Nasonia vitripennis]	--	--
c51781.graph_c0	6.44e-37	-6.98235	down	--	--	--	--	--	--	Nuf2 family	--	10	RNA processing and modification	PREDICTED: putative leucine-rich repeat-containing protein DDB_G0290503 [Nasonia vitripennis]	--	--
c69576.graph_c0	2.09e-47	-7.05572	down	--	--	Biological Process: metabolic process (GO:0008152);;	--	--	--	XPG domain containing;; XPG N-terminal domain	Protein asteroid GN=ast OS=Drosophila melanogaster (Fruit fly) PE=2 SV=1	159	--	PREDICTED: protein asteroid [Nasonia vitripennis]	--	biological process: metabolic process (GO:0008152)
c58523.graph_c0	1.45e-23	-7.31945	down	--	--	--	--	--	--	--	--	--	--	--	--	--
c73235.graph_c1	2.08e-17	-6.43833	down	--	--	--	--	--	--	--	--	--	--	--	--	--
c59594.graph_c0	9.95e-25	-8.18092	down	--	--	--	--	--	--	--	--	--	--	--	--	--
c52255.graph_c0	6.77e-32	-7.86654	down	--	--	--	--	--	--	--	--	--	--	--	--	--
c63146.graph_c0	1.32e-15	-7.22091	down	--	--	--	--	--	--	PBP/GOBP family	--	36	RNA processing and modification	odorant-binding protein 3 [Osmia cornuta]	--	--
c72348.graph_c0	1.45e-110	-9.57773	down	[R]	General function prediction only	Molecular Function: binding (GO:0005488);;	K09194|3.21097e-13|xtr:100494434|sp4; Sp4 transcription factor; K09194 transcription factor Sp4 (A)	[R]	General function prediction only	Zinc finger, C2H2 type;; C2H2-type zinc finger	Transcription factor btd GN=btd OS=Drosophila melanogaster (Fruit fly) PE=2 SV=1	1	--	PREDICTED: uncharacterized protein LOC100866907, partial [Apis florea]	--	molecular function: binding (GO:0005488)
c57307.graph_c0	5.27e-53	-7.82618	down	--	--	Biological Process: cell communication (GO:0007154);; Cellular Component: membrane (GO:0016020);;	--	[T]	Signal transduction mechanisms	Human growth factor-like EGF;; EGF-like domain;; EGF-like domain;; Laminin EGF-like (Domains III and V)	Neurogenic locus protein delta (Precursor) GN=Dl OS=Drosophila melanogaster (Fruit fly) PE=1 SV=2	1	RNA processing and modification	PREDICTED: delta-like protein 1 [Nasonia vitripennis]	--	biological process: cellular process (GO:0009987);; biological process: single-organism process (GO:0044699);; cellular component: membrane (GO:0016020)
c66318.graph_c0	5.07e-27	-6.822	down	--	--	--	--	--	--	Twisted gastrulation (Tsg) protein conserved region	Protein twisted gastrulation (Precursor) GN=tsg OS=Drosophila melanogaster (Fruit fly) PE=1 SV=1	1	--	PREDICTED: protein twisted gastrulation-like [Nasonia vitripennis]	--	--
c63332.graph_c0	4.06e-51	-7.28076	down	--	--	Molecular Function: protein binding (GO:0005515);; Cellular Component: nucleus (GO:0005634);; Biological Process: cellularization (GO:0007349);; Biological Process: protein ubiquitination (GO:0016567);; Biological Process: regulation of proteolysis (GO:0030162);; Biological Process: establishment of ommatidial planar polarity (GO:0042067);; Biological Process: negative regulation of protein impor…	K10523|7.81151e-22|tad:TRIADDRAFT_50945|hypothetical protein; K10523 speckle-type POZ protein (A)	[DR]	--	BTB/POZ domain	Protein roadkill GN=rdx OS=Drosophila melanogaster (Fruit fly) PE=1 SV=2	5	--	hypothetical protein TRIADDRAFT_50945 [Trichoplax adhaerens]	--	molecular function: binding (GO:0005488);; cellular component: cell (GO:0005623);; cellular component: organelle (GO:0043226);; cellular component: cell part (GO:0044464);; biological process: developmental process (GO:0032502);; biological process: single-organism process (GO:0044699);; biological process: metabolic process (GO:0008152);; biological process: cellular process (GO:0009987);; biolo…
c66106.graph_c0	2.06e-37	-6.93312	down	--	--	--	--	[T]	Signal transduction mechanisms	Low-density lipoprotein receptor domain class A	Low-density lipoprotein receptor-related protein (Precursor) GN=lrp-1 OS=Caenorhabditis elegans PE=1 SV=1	285	--	low-density lipoprotein receptor-like venom protein precursor [Nasonia vitripennis]	--	--
c35326.graph_c0	8.75e-17	-6.3623	down	--	--	--	--	--	--	--	--	--	--	--	--	--
c64162.graph_c0	5.72e-76	-8.33377	down	--	--	--	--	--	--	--	--	--	--	PREDICTED: zinc finger protein 678-like [Nasonia vitripennis]	--	--
c69960.graph_c0	2.01e-44	-7.43815	down	--	--	--	--	--	--	--	--	36	--	PREDICTED: uncharacterized protein LOC100680484 [Nasonia vitripennis]	--	--
c42374.graph_c0	7.54e-135	-10.1933	down	--	--	--	--	--	--	--	--	--	--	--	--	--
c60151.graph_c0	8.46e-62	-8.54483	down	--	--	--	--	--	--	--	--	--	--	PREDICTED: uncharacterized protein LOC100678671 [Nasonia vitripennis]	--	--
c70063.graph_c1	5.83e-35	-6.57267	down	--	--	--	--	[T]	Signal transduction mechanisms	Leucine rich repeat;; Leucine Rich repeats (2 copies);; Leucine Rich Repeat;; Leucine rich repeat;; Leucine Rich repeat	Leucine-rich repeat-containing protein let-4 (Precursor) GN=let-4 OS=Caenorhabditis elegans PE=2 SV=2	41	RNA processing and modification	PREDICTED: leucine-rich repeat-containing protein 32-like [Nasonia vitripennis]	--	--
c74256.graph_c0	2.11e-19	-6.77504	down	--	--	--	--	--	--	--	--	--	--	--	--	--
c72497.graph_c0	2.65e-104	-8.10682	down	--	--	--	--	[DT]	--	--	Claspin homolog GN=CG32251 OS=Drosophila melanogaster (Fruit fly) PE=1 SV=1	442	RNA processing and modification	PREDICTED: claspin homolog [Nasonia vitripennis]	--	--
c70201.graph_c1	2.78e-81	-7.68784	down	--	--	Molecular Function: sequence-specific DNA binding RNA polymerase II transcription factor activity (GO:0000981);; Molecular Function: DNA binding (GO:0003677);; Cellular Component: nucleus (GO:0005634);; Biological Process: regulation of transcription from RNA polymerase II promoter (GO:0006357);; Biological Process: segmentation (GO:0035282);; Biological Process: regulation of development, hetero…	K09213|6.78054e-121|nvi:100101931|Hb; hunchback; K09213 hunchback (A)	[R]	General function prediction only	Zinc-finger double domain;; C2H2-type zinc-finger domain;; Zinc finger, C2H2 type	Protein hunchback (Fragment) GN=hb OS=Bombyx mori (Silk moth) PE=2 SV=1	468	--	hunchback isoform A [Nasonia vitripennis]	--	molecular function: nucleic acid binding transcription factor activity (GO:0001071);; biological process: biological regulation (GO:0065007);; molecular function: binding (GO:0005488);; cellular component: cell (GO:0005623);; cellular component: organelle (GO:0043226);; cellular component: cell part (GO:0044464);; biological process: multicellular organismal process (GO:0032501);; biological proc…
c63186.graph_c0	6.7e-120	-9.75656	down	[A]	RNA processing and modification	--	K14405|6.77962e-09|nvi:100123452|pre-mRNA 3'-end-processing factor FIP1; K14405 pre-mRNA 3'-end-processing factor FIP1 (A)	[A]	RNA processing and modification	Fip1 motif	--	1	--	PREDICTED: pre-mRNA 3&apos;-end-processing factor FIP1 [Solenopsis invicta]	mRNA surveillance pathway (ko03015)	--
c56208.graph_c0	5.73e-75	-8.90705	down	[R]	General function prediction only	Molecular Function: binding (GO:0005488);;	--	[R]	General function prediction only	Zinc finger, C2H2 type;; C2H2-type zinc finger;; Zinc-finger double domain;; Zinc-finger double-stranded RNA-binding;; Zinc-finger of C2H2 type	Chorion transcription factor Cf2 GN=Cf2 OS=Drosophila melanogaster (Fruit fly) PE=2 SV=3	90	RNA processing and modification	PREDICTED: zinc finger protein 271-like [Nasonia vitripennis]	--	molecular function: binding (GO:0005488)
c73326.graph_c1	2.64e-27	-7.42819	down	--	--	--	--	--	--	--	--	--	--	--	--	--
c65102.graph_c0	5.91e-149	-9.69314	down	--	--	--	--	--	--	--	--	--	--	--	--	--
c51883.graph_c0	9.38e-34	-7.47746	down	--	--	--	--	--	--	--	--	--	--	PREDICTED: uncharacterized protein LOC103317389 [Nasonia vitripennis]	--	--
c42394.graph_c0	2.42e-14	-6.91743	down	--	--	--	--	--	--	--	--	--	--	--	--	--
c16977.graph_c0	1.65e-34	-6.82243	down	--	--	--	--	[DR]	--	BTB/POZ domain	Protein roadkill GN=rdx OS=Drosophila melanogaster (Fruit fly) PE=1 SV=2	909	--	PREDICTED: speckle-type POZ protein A-like [Nasonia vitripennis]	--	--
c70105.graph_c0	1.34e-40	-6.02159	down	--	--	--	--	--	--	--	--	59	--	PREDICTED: uncharacterized protein LOC105199832 [Solenopsis invicta]	--	--
c17555.graph_c0	5.45e-28	-7.47501	down	--	--	--	--	--	--	--	--	--	--	--	--	--
c71019.graph_c1	1.19e-89	-7.79677	down	--	--	--	--	--	--	--	--	--	--	PREDICTED: uncharacterized protein DDB_G0271670-like [Nasonia vitripennis]	--	--
c70364.graph_c0	2.91e-17	-5.8077	down	--	--	--	--	--	--	--	--	--	--	--	--	--
c66520.graph_c0	1.91e-31	-7.49231	down	--	--	--	--	--	--	Mediator complex subunit 28	--	--	--	hypothetical protein BRAFLDRAFT_67258 [Branchiostoma floridae]	--	--
c60166.graph_c0	4.17e-18	-5.88412	down	--	--	--	--	--	--	--	--	--	--	--	--	--
c67963.graph_c0	3.23e-62	-7.97401	down	--	--	--	K12881|6.33823e-41|nvi:100170121|Thoc4, Aly; THO complex 4; K12881 THO complex subunit 4 (A)	[A]	RNA processing and modification	RNA recognition motif. (a.k.a. RRM, RBD, or RNP domain);; RNA recognition motif (a.k.a. RRM, RBD, or RNP domain);; RNA recognition motif. (a.k.a. RRM, RBD, or RNP domain)	--	1	--	THO complex 4 [Nasonia vitripennis]	RNA transport (ko03013);; mRNA surveillance pathway (ko03015);; Spliceosome (ko03040)	--
c63278.graph_c0	8.76e-13	-6.26836	down	--	--	--	--	--	--	--	--	--	--	--	--	--
c57814.graph_c0	4.74e-13	-5.85279	down	--	--	--	--	[DR]	--	BTB/POZ domain;; MATH domain	BTB and MATH domain-containing protein 43 GN=bath-43 OS=Caenorhabditis elegans PE=3 SV=2	909	--	PREDICTED: protein roadkill-like [Nasonia vitripennis]	--	--
c69453.graph_c0	6.08e-44	-5.62214	down	--	--	Molecular Function: catalytic activity (GO:0003824);; Biological Process: metabolic process (GO:0008152);;	K00665|0|nvi:100122099|fatty acid synthase-like; K00665 fatty acid synthase, animal type [EC:2.3.1.85] (A)	[I]	Lipid transport and metabolism	Acyl transferase domain;; Beta-ketoacyl synthase, N-terminal domain;; KR domain;; short chain dehydrogenase;; Beta-ketoacyl synthase, C-terminal domain;; Zinc-binding dehydrogenase;; Zinc-binding dehydrogenase	Probable polyketide synthase 16 GN=pks16 OS=Dictyostelium discoideum (Slime mold) PE=2 SV=1	2	--	PREDICTED: fatty acid synthase-like isoform X1 [Nasonia vitripennis]	Fatty acid biosynthesis (ko00061);; Fatty acid metabolism (ko01212)	molecular function: catalytic activity (GO:0003824);; biological process: metabolic process (GO:0008152)
c42329.graph_c0	2.81e-32	-7.29832	down	--	--	--	--	--	--	--	--	--	--	--	--	--
c71434.graph_c3	9.94e-26	-6.35878	down	[R]	General function prediction only	Molecular Function: DNA binding (GO:0003677);; Cellular Component: integral component of membrane (GO:0016021);; Molecular Function: transmembrane transporter activity (GO:0022857);; Biological Process: transmembrane transport (GO:0055085);;	K11274|1.54455e-179|nvi:100123416|WD repeat and HMG-box DNA-binding protein 1; K11274 chromosome transmission fidelity protein 4 (A)	[R]	General function prediction only	WD domain, G-beta repeat	WD repeat-containing protein 3 homolog GN=wdr3 OS=Dictyostelium discoideum (Slime mold) PE=3 SV=1	1	--	PREDICTED: WD repeat and HMG-box DNA-binding protein 1 [Nasonia vitripennis]	--	molecular function: binding (GO:0005488);; cellular component: membrane (GO:0016020);; cellular component: membrane part (GO:0044425);; molecular function: transporter activity (GO:0005215);; biological process: localization (GO:0051179);; biological process: cellular process (GO:0009987);; biological process: single-organism process (GO:0044699)
c62383.graph_c0	8.8e-102	-8.92145	down	--	--	--	--	--	--	RNA recognition motif. (a.k.a. RRM, RBD, or RNP domain);; RNA recognition motif (a.k.a. RRM, RBD, or RNP domain)	--	178	RNA processing and modification	PREDICTED: myb-like protein I [Nasonia vitripennis]	--	--
c64304.graph_c0	1.24e-26	-5.91612	down	--	--	Molecular Function: binding (GO:0005488);;	K10404|1.86051e-41|ame:411018|kinesin-11; kinesin 11; K10404 kinesin family member 26 (A)	[R]	General function prediction only	Zinc finger, C2H2 type;; Zinc-finger double-stranded RNA-binding;; C2H2-type zinc finger;; Zinc-finger of C2H2 type;; Zinc-finger double domain	B lymphocyte-induced maturation protein 1 homolog {ECO:0000312|WormBase:F25D7.3a} OS=Caenorhabditis elegans PE=1 SV=1	4	RNA processing and modification	PREDICTED: uncharacterized protein LOC411018 isoform X2 [Apis mellifera]	--	molecular function: binding (GO:0005488)
c55746.graph_c0	7.2e-10	-5.5407	down	--	--	--	--	--	--	--	--	8	RNA processing and modification	PREDICTED: probable salivary secreted peptide [Nasonia vitripennis]	--	--
c28663.graph_c0	2.13e-34	-7.24503	down	--	--	--	--	--	--	Sushi domain (SCR repeat)	--	285	--	low-density lipoprotein receptor-like venom protein precursor [Nasonia vitripennis]	--	--
c51991.graph_c0	2.04e-18	-6.35077	down	--	--	--	--	--	--	--	--	--	--	--	--	--
c15398.graph_c0	7.86e-30	-7.00846	down	--	--	--	--	--	--	--	--	1	--	PREDICTED: UPF0544 protein C5orf45 homolog [Nasonia vitripennis]	--	--
c74343.graph_c0	2.59e-16	-7.24699	down	--	--	--	--	--	--	--	--	--	--	--	--	--
c68246.graph_c0	2.29e-105	-7.93424	down	--	--	--	--	[R]	General function prediction only	--	--	--	--	PREDICTED: uncharacterized protein LOC100678166 isoform X1 [Nasonia vitripennis]	--	--
c71284.graph_c0	2e-50	-7.674	down	--	--	--	--	--	--	--	--	--	--	--	--	--
c51843.graph_c1	3.86e-38	-7.63508	down	--	--	--	K10523|7.98551e-27|phu:Phum_PHUM522980|Speckle-type POZ protein, putative; K10523 speckle-type POZ protein (A)	[DR]	--	BTB/POZ domain	Protein roadkill GN=rdx OS=Drosophila melanogaster (Fruit fly) PE=1 SV=2	5	--	Speckle-type POZ protein, putative [Pediculus humanus corporis]	--	--
c59817.graph_c0	4.04e-40	-6.55177	down	--	--	Cellular Component: extracellular region (GO:0005576);; Molecular Function: growth factor activity (GO:0008083);; Biological Process: growth (GO:0040007);;	K04662|1.43107e-131|nvi:100123906|dpp; protein decapentaplegic; K04662 bone morphogenetic protein 2/4 (A)	[T]	Signal transduction mechanisms	TGF-beta propeptide;; Transforming growth factor beta like domain	Protein decapentaplegic (Precursor) GN=dpp OS=Drosophila melanogaster (Fruit fly) PE=1 SV=2	63	--	PREDICTED: protein decapentaplegic [Nasonia vitripennis]	Hedgehog signaling pathway (ko04340);; TGF-beta signaling pathway (ko04350)	cellular component: extracellular region (GO:0005576);; molecular function: binding (GO:0005488);; biological process: growth (GO:0040007)
c57926.graph_c0	9.81e-31	-7.41435	down	--	--	--	--	--	--	Lipase	Phospholipase A1 (Precursor) OS=Polybia paulista (Neotropical social wasp) PE=1 SV=1	--	--	PREDICTED: pancreatic triacylglycerol lipase-like [Nasonia vitripennis]	--	--
c73235.graph_c0	3.7e-55	-7.51142	down	--	--	--	--	--	--	--	--	--	--	--	--	--
c64359.graph_c0	6.7e-16	-5.24443	down	--	--	--	--	--	--	--	--	--	--	PREDICTED: uncharacterized protein LOC100680300 isoform X2 [Nasonia vitripennis]	--	--
c61924.graph_c0	2.73e-98	-9.37179	down	--	--	--	--	--	--	--	--	--	--	--	--	--
c42602.graph_c0	1.75e-66	-7.83379	down	--	--	--	--	--	--	--	--	1	--	--	--	--
c66881.graph_c1	8.13e-43	-7.7849	down	--	--	--	--	--	--	--	--	--	--	--	--	--
c62855.graph_c0	1.43e-103	-8.26826	down	[DZ]	--	Molecular Function: GTP binding (GO:0005525);; Biological Process: cell cycle (GO:0007049);; Cellular Component: septin complex (GO:0031105);;	K16939|0|nvi:100118723|septin-2; K16939 septin 6/8/11 (A)	[D]	Cell cycle control, cell division, chromosome partitioning	Septin	Septin-2 GN=Sep2 OS=Drosophila melanogaster (Fruit fly) PE=2 SV=2	1	--	PREDICTED: septin-2-like [Megachile rotundata]	--	molecular function: binding (GO:0005488);; biological process: cellular process (GO:0009987);; biological process: single-organism process (GO:0044699);; cellular component: cell (GO:0005623);; cellular component: macromolecular complex (GO:0032991);; cellular component: organelle (GO:0043226);; cellular component: organelle part (GO:0044422);; cellular component: cell part (GO:0044464)
c70228.graph_c0	3.54e-20	-6.05435	down	--	--	--	--	--	--	--	--	--	--	--	--	--
c63313.graph_c0	1.7e-15	-5.5723	down	--	--	--	--	--	--	--	--	--	--	PREDICTED: uncharacterized protein LOC103316723 [Nasonia vitripennis]	--	--
c42587.graph_c0	1.42e-57	-9.16995	down	--	--	--	--	[BL]	--	--	Barrier-to-autointegration factor GN=baf OS=Drosophila melanogaster (Fruit fly) PE=3 SV=1	--	--	barrier to autointegration factor [Hymenolepis microstoma]	--	--
c68223.graph_c0	5.8e-71	-7.87749	down	--	--	--	--	--	--	--	--	--	--	--	--	--
c69810.graph_c0	2.12e-52	-7.28421	down	--	--	--	K10523|1.13378e-13|tca:655033|protein roadkill; K10523 speckle-type POZ protein (A)	[DR]	--	BTB/POZ domain	Protein roadkill GN=rdx OS=Drosophila melanogaster (Fruit fly) PE=1 SV=2	5	--	Protein roadkill [Acromyrmex echinatior]	--	--
c67181.graph_c2	2.49e-34	-6.03724	down	[V]	Defense mechanisms	Molecular Function: nucleotide binding (GO:0000166);; Biological Process: transport (GO:0006810);; Biological Process: cellular process (GO:0009987);; Molecular Function: ATPase activity (GO:0016887);;	--	[Q]	Secondary metabolites biosynthesis, transport and catabolism	ABC transporter;; ABC transporter transmembrane region;; ABC transporter;; Miro-like protein	Probable multidrug resistance-associated protein lethal(2)03659 GN=l(2)03659 OS=Drosophila melanogaster (Fruit fly) PE=2 SV=3	1	--	PREDICTED: multidrug resistance-associated protein 4-like isoform X2 [Nasonia vitripennis]	--	molecular function: binding (GO:0005488);; biological process: localization (GO:0051179);; biological process: cellular process (GO:0009987);; molecular function: catalytic activity (GO:0003824);; biological process: metabolic process (GO:0008152)
c42158.graph_c0	3.52e-27	-6.88582	down	--	--	--	--	--	--	--	--	--	--	PREDICTED: uncharacterized protein PF11_0207-like [Nasonia vitripennis]	--	--
c70700.graph_c0	3.1e-42	-6.26456	down	--	--	--	--	--	--	--	--	--	--	--	--	--
c69968.graph_c4	2.94e-89	-10.0565	down	--	--	--	--	--	--	--	--	--	--	PREDICTED: extensin-2-like [Nasonia vitripennis]	--	--
c65259.graph_c0	3.08e-24	-6.67602	down	--	--	--	--	--	--	--	--	--	--	--	--	--
c53923.graph_c0	1.46e-193	-8.49735	down	[T]	Signal transduction mechanisms	Molecular Function: calcium-dependent protein serine/threonine phosphatase activity (GO:0004723);; Molecular Function: calmodulin binding (GO:0005516);; Cellular Component: calcineurin complex (GO:0005955);; Biological Process: protein dephosphorylation (GO:0006470);; Biological Process: female meiotic division (GO:0007143);; Biological Process: embryo development (GO:0009790);; Biological Proces…	--	[R]	General function prediction only	Calcineurin-like phosphoesterase	Serine/threonine-protein phosphatase 2B catalytic subunit 2 GN=Pp2B-14D OS=Drosophila melanogaster (Fruit fly) PE=1 SV=2	1	--	PREDICTED: serine/threonine-protein phosphatase 2B catalytic subunit 1-like isoform X1 [Nasonia vitripennis]	--	molecular function: catalytic activity (GO:0003824);; biological process: metabolic process (GO:0008152);; biological process: cellular process (GO:0009987);; molecular function: binding (GO:0005488);; cellular component: cell (GO:0005623);; cellular component: macromolecular complex (GO:0032991);; cellular component: cell part (GO:0044464);; biological process: reproduction (GO:0000003);; biolog…
c70496.graph_c2	4.45e-223	-10.0724	down	--	--	--	K03094|6.54268e-12|bmor:733106|S-phase kinase-associated protein; K03094 S-phase kinase-associated protein 1 (A)	[O]	Posttranslational modification, protein turnover, chaperones	Skp1 family, tetramerisation domain;; Skp1 family, dimerisation domain	--	1	--	S-phase kinase-associated protein [Bombyx mori]	Ubiquitin mediated proteolysis (ko04120);; Protein processing in endoplasmic reticulum (ko04141);; Wnt signaling pathway (ko04310);; TGF-beta signaling pathway (ko04350)	--
c70560.graph_c1	1.41e-16	-5.66526	down	--	--	--	--	--	--	--	--	--	--	--	--	--
c63166.graph_c0	8.77e-95	-8.76545	down	--	--	--	--	--	--	--	--	--	--	--	--	--
c72229.graph_c0	1.47e-12	-5.83812	down	[R]	General function prediction only	Molecular Function: nucleic acid binding (GO:0003676);; Molecular Function: protein binding (GO:0005515);;	--	[R]	General function prediction only	C2H2-type zinc finger;; Zinc finger, C2H2 type;; Zinc-finger double domain	Protein krueppel (Fragment) GN=Kr OS=Psychoda cinerea (Psychod fly) PE=3 SV=1	90	--	SIX class homeobox transcription factor SIX32b [Mnemiopsis leidyi]	--	molecular function: binding (GO:0005488)
c71839.graph_c0	9.69e-295	-10.1775	down	--	--	--	--	[TU]	--	Cation-independent mannose-6-phosphate receptor repeat;; Glucosidase II beta subunit-like protein	--	37	--	PREDICTED: cation-independent mannose-6-phosphate receptor-like [Nasonia vitripennis]	--	--
c66437.graph_c0	3.97e-103	-8.39247	down	--	--	Biological Process: transcription, DNA-templated (GO:0006351);;	K10180|3.12971e-139|nvi:100123573|T-box-containing protein TBX6L-like; K10180 T-box protein 6 (A)	[K]	Transcription	T-box	T-box protein 2 GN=tbx-2 OS=Caenorhabditis elegans PE=1 SV=1	19	--	PREDICTED: T-box-containing protein TBX6L-like [Nasonia vitripennis]	--	biological process: metabolic process (GO:0008152);; biological process: cellular process (GO:0009987)
c15879.graph_c0	7.06e-27	-7.40586	down	--	--	--	--	--	--	--	--	--	--	--	--	--
c17349.graph_c0	5.76e-21	-6.4429	down	--	--	--	--	--	--	--	--	--	--	--	--	--
c42495.graph_c0	9.98e-44	-7.93903	down	--	--	Cellular Component: nucleosome (GO:0000786);; Molecular Function: DNA binding (GO:0003677);; Cellular Component: lipid particle (GO:0005811);; Biological Process: nucleosome assembly (GO:0006334);; Cellular Component: NuA4 histone acetyltransferase complex (GO:0035267);; Molecular Function: protein heterodimerization activity (GO:0046982);;	K11252|2.60078e-57|api:100169046|histone H2B-like; K11252 histone H2B (A)	[B]	Chromatin structure and dynamics	Core histone H2A/H2B/H3/H4;; Histone-like transcription factor (CBF/NF-Y) and archaeal histone	Histone H2B GN=AGAP012894 OS=Anopheles gambiae (African malaria mosquito) PE=2 SV=5	1	--	PREDICTED: histone H2B-like [Acyrthosiphon pisum]	--	cellular component: cell (GO:0005623);; cellular component: macromolecular complex (GO:0032991);; cellular component: organelle (GO:0043226);; cellular component: organelle part (GO:0044422);; cellular component: cell part (GO:0044464);; molecular function: binding (GO:0005488);; biological process: cellular process (GO:0009987);; biological process: cellular component organization or biogenesis …
c66794.graph_c0	2.83e-120	-9.05805	down	--	--	--	--	--	--	--	--	--	--	--	--	--
c63353.graph_c0	1.19e-20	-5.83823	down	[R]	General function prediction only	--	--	[R]	General function prediction only	C2H2-type zinc finger;; Zinc finger, C2H2 type;; Zinc-finger double domain;; Zinc-finger double-stranded RNA-binding;; Zinc-finger of C2H2 type	Zinc finger protein 423 homolog GN=Oaz OS=Drosophila melanogaster (Fruit fly) PE=2 SV=2	1	--	hypothetical protein BRAFLDRAFT_126318 [Branchiostoma floridae]	--	--
c68343.graph_c2	1.06e-104	-8.29875	down	--	--	--	--	--	--	--	--	--	--	--	--	--
c15601.graph_c0	4.61e-56	-9.15557	down	--	--	--	--	--	--	--	--	--	--	--	--	--
c70560.graph_c0	9.68e-13	-5.29082	down	[R]	General function prediction only	--	--	[R]	General function prediction only	Zinc finger, C2H2 type;; C2H2-type zinc finger;; Zinc-finger double domain;; Zinc-finger double-stranded RNA-binding;; Zinc-finger of C2H2 type	Transcription factor hamlet GN=ham OS=Drosophila melanogaster (Fruit fly) PE=2 SV=1	3	--	zinc finger protein [Hymenolepis microstoma]	--	--
c35235.graph_c0	2.87e-24	-6.16742	down	--	--	--	--	--	--	--	--	--	--	--	--	--
c66336.graph_c1	5.95e-44	-6.10262	down	--	--	--	--	--	--	--	--	1263	RNA processing and modification	PREDICTED: interaptin-like [Nasonia vitripennis]	--	--
c17346.graph_c0	9.32e-24	-8.84276	down	--	--	--	--	--	--	--	--	--	--	--	--	--
c42142.graph_c0	2.37e-20	-6.08659	down	--	--	--	--	--	--	--	--	--	--	--	--	--
c41762.graph_c0	3.28e-10	-5.67503	down	--	--	--	--	--	--	--	--	--	--	--	--	--
c75834.graph_c0	1.32e-23	-8.0832	down	--	--	--	--	--	--	--	--	--	--	--	--	--
c66843.graph_c0	1.38e-17	-5.39735	down	--	--	--	K10523|3.84507e-41|lgi:LOTGIDRAFT_232540|hypothetical protein; K10523 speckle-type POZ protein (A)	[DR]	--	BTB/POZ domain	Protein roadkill GN=rdx OS=Drosophila melanogaster (Fruit fly) PE=1 SV=2	5	--	Speckle-type POZ protein B, partial [Stegodyphus mimosarum]	--	--
c73947.graph_c1	9.05e-191	-8.70244	down	[E]	Amino acid transport and metabolism	--	K11140|6.88759e-126|nvi:100122611|uncharacterized LOC100122611; K11140 aminopeptidase N [EC:3.4.11.2] (A)	[EO]	--	Peptidase family M1;; ERAP1-like C-terminal domain	Membrane alanyl aminopeptidase (Precursor; Fragment) OS=Manduca sexta (Tobacco hawkmoth) PE=1 SV=1	4	RNA processing and modification	PREDICTED: uncharacterized protein LOC100122611 [Nasonia vitripennis]	Glutathione metabolism (ko00480)	--
c63528.graph_c0	1.06e-31	-5.81301	down	[IQ]	--	--	--	[I]	Lipid transport and metabolism	AMP-binding enzyme;; AMP-binding enzyme C-terminal domain	Luciferin 4-monooxygenase OS=Photuris pennsylvanica (Pennsylvania firefly) PE=2 SV=2	3	RNA processing and modification	PREDICTED: 4-coumarate--CoA ligase 1-like [Nasonia vitripennis]	--	--
c67651.graph_c0	3.34e-42	-6.15926	down	--	--	--	--	--	--	--	--	1	--	PREDICTED: intracellular protein transport protein USO1-like isoform X2 [Nasonia vitripennis]	--	--
c23326.graph_c0	5.94e-17	-5.71861	down	--	--	--	--	--	--	--	--	--	--	--	--	--
c54706.graph_c0	2.25e-32	-8.48561	down	--	--	--	--	--	--	--	--	--	--	--	--	--
c55650.graph_c0	4.6e-53	-7.45186	down	--	--	--	--	--	--	--	--	--	--	--	--	--
c63446.graph_c1	1.09e-54	-6.72423	down	--	--	--	--	[DR]	--	BTB/POZ domain	Protein roadkill GN=rdx OS=Drosophila melanogaster (Fruit fly) PE=1 SV=2	288	--	PREDICTED: speckle-type POZ protein A-like [Nasonia vitripennis]	--	--
c65980.graph_c1	5.61e-46	-7.59032	down	--	--	--	--	--	--	--	--	--	--	--	--	--
c42240.graph_c0	4.82e-21	-5.06383	down	--	--	--	--	--	--	--	--	--	--	hypothetical protein X975_17661, partial [Stegodyphus mimosarum]	--	--
c51843.graph_c0	2.81e-50	-7.4199	down	--	--	--	--	[DR]	--	BTB/POZ domain	Protein roadkill GN=rdx OS=Drosophila melanogaster (Fruit fly) PE=1 SV=2	909	--	PREDICTED: speckle-type POZ protein A-like [Nasonia vitripennis]	--	--
c42253.graph_c0	2.97e-70	-7.61578	down	--	--	--	--	--	--	--	--	--	--	--	--	--
c60125.graph_c0	1.62e-10	-4.9296	down	--	--	--	--	--	--	Zinc finger, C2H2 type;; C2H2-type zinc finger	Longitudinals lacking protein, isoforms A/B/D/L OS=Drosophila melanogaster (Fruit fly) PE=1 SV=1	6	RNA processing and modification	PREDICTED: longitudinals lacking protein, isoforms N/O/W/X/Y-like isoform X94 [Apis mellifera]	--	--
c57672.graph_c1	9.36e-16	-4.7038	down	--	--	--	--	[B]	Chromatin structure and dynamics	MYND finger	--	1	--	PREDICTED: SET and MYND domain-containing protein 4-like [Nasonia vitripennis]	--	--
c71698.graph_c0	7.88e-42	-7.70856	down	[R]	General function prediction only	--	K09228|4.74089e-23|cge:100756005|zinc finger protein 420-like; K09228 KRAB domain-containing zinc finger protein (A)	[R]	General function prediction only	Zinc finger, C2H2 type;; C2H2-type zinc finger;; Zinc-finger double-stranded RNA-binding;; Zinc-finger double domain;; Zinc-finger of C2H2 type	Zinc finger protein rotund GN=rn OS=Drosophila melanogaster (Fruit fly) PE=1 SV=2	474	--	zinc finger protein [Hymenolepis microstoma]	--	--
c42534.graph_c0	1.31e-32	-6.69663	down	--	--	--	--	--	--	--	--	--	--	PREDICTED: uncharacterized protein LOC100117311 [Nasonia vitripennis]	--	--
c66498.graph_c0	3.22e-25	-5.77725	down	--	--	--	--	--	--	--	--	--	--	PREDICTED: interaptin-like [Nasonia vitripennis]	--	--
c51443.graph_c0	4.24e-11	-4.54592	down	--	--	--	--	[R]	General function prediction only	--	--	3	RNA processing and modification	PREDICTED: uncharacterized protein LOC105207811, partial [Solenopsis invicta]	--	--
c68276.graph_c0	1.12e-24	-7.24923	down	--	--	--	--	--	--	--	--	--	--	venom protein Q precursor [Nasonia vitripennis]	--	--
c71195.graph_c0	9.18e-11	-5.03638	down	[R]	General function prediction only	--	--	[R]	General function prediction only	Zinc finger, C2H2 type;; C2H2-type zinc finger;; Zinc-finger double domain;; Zinc-finger double-stranded RNA-binding;; Zinc-finger of C2H2 type	Protein suppressor of hairy wing GN=su(Hw) OS=Drosophila melanogaster (Fruit fly) PE=1 SV=2	253	--	PREDICTED: zinc finger protein 845-like [Acyrthosiphon pisum]	--	--
c64549.graph_c0	1.31e-24	-5.83898	down	--	--	--	K11140|5.78196e-20|nvi:100122611|uncharacterized LOC100122611; K11140 aminopeptidase N [EC:3.4.11.2] (A)	[EO]	--	Peptidase family M1	--	1	--	PREDICTED: uncharacterized protein LOC100122611 [Nasonia vitripennis]	Glutathione metabolism (ko00480)	--
c65390.graph_c0	5.66e-38	-6.53359	down	[E]	Amino acid transport and metabolism	Molecular Function: oxidoreductase activity, acting on CH-OH group of donors (GO:0016614);; Biological Process: single-organism metabolic process (GO:0044710);;	--	[R]	General function prediction only	GMC oxidoreductase;; GMC oxidoreductase	Glucose dehydrogenase [FAD, quinone] short protein (Precursor) GN=Gld OS=Drosophila pseudoobscura pseudoobscura (Fruit fly) PE=3 SV=4	8	--	PREDICTED: glucose dehydrogenase [FAD, quinone]-like [Nasonia vitripennis]	--	molecular function: catalytic activity (GO:0003824);; biological process: metabolic process (GO:0008152);; biological process: single-organism process (GO:0044699)
c69289.graph_c0	2.8e-34	-6.07176	down	[L]	Replication, recombination and repair	--	--	[L]	Replication, recombination and repair	AAA domain;; AAA domain	Regulator of nonsense transcripts 1 GN=upf1 OS=Dictyostelium discoideum (Slime mold) PE=3 SV=1	1	--	PREDICTED: NFX1-type zinc finger-containing protein 1-like isoform X2 [Nasonia vitripennis]	--	--
c58168.graph_c0	1.68e-46	-6.76345	down	--	--	--	--	--	--	Zinc finger, C3HC4 type (RING finger);; Zinc finger, C3HC4 type (RING finger);; Ubiquitin interaction motif	--	1	--	PREDICTED: baculoviral IAP repeat-containing protein 3, partial [Solenopsis invicta]	--	--
c70078.graph_c0	1.04e-213	-9.73457	down	--	--	--	--	--	--	--	--	--	--	--	--	--
c59921.graph_c0	1.29e-122	-8.28064	down	--	--	--	K10523|1.38627e-17|hgl:101729332|speckle-type POZ protein-like; K10523 speckle-type POZ protein (A)	[DR]	--	BTB/POZ domain	BTB and MATH domain-containing protein 43 GN=bath-43 OS=Caenorhabditis elegans PE=3 SV=2	--	--	PREDICTED: speckle-type POZ protein A-like isoform X3 [Nasonia vitripennis]	--	--
c65279.graph_c0	1.61e-101	-7.56699	down	--	--	--	--	--	--	--	--	--	--	PREDICTED: uncharacterized protein LOC100678599 [Nasonia vitripennis]	--	--
c64906.graph_c0	2.29e-100	-7.26986	down	[LO]	--	Molecular Function: nucleotide binding (GO:0000166);;	K02213|0|nvi:100121417|cell division control protein 6 homolog; K02213 cell division control protein 6 (A)	[LD]	--	CDC6, C terminal;; AAA domain;; ATPase family associated with various cellular activities (AAA);; AAA ATPase domain;; NACHT domain;; NB-ARC domain;; Uncharacterized conserved protein (DUF2075);; UvrD/REP helicase N-terminal domain	Origin recognition complex subunit 1 GN=orcA OS=Dictyostelium discoideum (Slime mold) PE=3 SV=1	2	--	PREDICTED: cell division control protein 6 homolog [Nasonia vitripennis]	--	molecular function: binding (GO:0005488)
c57672.graph_c0	9.2e-20	-5.08989	down	--	--	--	--	[B]	Chromatin structure and dynamics	SET domain	SET and MYND domain-containing protein DDB_G0273591 GN=DDB_G0273591 OS=Dictyostelium discoideum (Slime mold) PE=3 SV=1	1	--	PREDICTED: SET and MYND domain-containing protein 4-like [Nasonia vitripennis]	--	--
c68865.graph_c0	7.11e-21	-5.30053	down	--	--	--	--	--	--	dsRNA-gated channel SID-1	Systemic RNA interference defective protein 1 (Precursor) GN=sid-1 OS=Caenorhabditis elegans PE=1 SV=2	6	--	PREDICTED: SID1 transmembrane family member 1-like [Bombus terrestris]	--	--
c60086.graph_c0	1.85e-26	-6.70911	down	--	--	--	--	--	--	--	--	--	--	--	--	--
c73652.graph_c1	9.48e-24	-6.4353	down	[R]	General function prediction only	--	--	[R]	General function prediction only	--	Transcription factor btd GN=btd OS=Drosophila melanogaster (Fruit fly) PE=2 SV=1	1	--	PREDICTED: transcription factor Sp3-like [Bombus impatiens]	--	--
c63266.graph_c1	3.97e-174	-10.7413	down	--	--	--	--	--	--	--	--	--	--	--	--	--
c65340.graph_c0	6.57e-168	-8.43885	down	[R]	General function prediction only	Molecular Function: nucleic acid binding (GO:0003676);; Molecular Function: metal ion binding (GO:0046872);;	K09231|1.75182e-129|ame:411166|Kr, GB16053; krueppel; K09231 krueppel-like family, other (A)	[R]	General function prediction only	Zinc-finger double domain;; Zinc finger, C2H2 type;; Zinc-finger double-stranded RNA-binding;; C2H2-type zinc finger;; Zinc-finger of C2H2 type	Protein krueppel GN=Kr OS=Drosophila melanogaster (Fruit fly) PE=1 SV=2	57	--	PREDICTED: protein krueppel-like [Megachile rotundata]	--	molecular function: binding (GO:0005488)
c42669.graph_c0	9.15e-75	-7.98286	down	--	--	Biological Process: attachment of GPI anchor to protein (GO:0016255);; Cellular Component: GPI-anchor transamidase complex (GO:0042765);;	K05292|1.574e-26|nvi:100124215|GPI transamidase component PIG-T; K05292 phosphatidylinositol glycan, class T (A)	[MO]	--	--	--	22	--	PREDICTED: GPI transamidase component PIG-T [Nasonia vitripennis]	Glycosylphosphatidylinositol(GPI)-anchor biosynthesis (ko00563)	biological process: metabolic process (GO:0008152);; biological process: cellular process (GO:0009987);; cellular component: cell (GO:0005623);; cellular component: membrane (GO:0016020);; cellular component: macromolecular complex (GO:0032991);; cellular component: organelle (GO:0043226);; cellular component: organelle part (GO:0044422);; cellular component: membrane part (GO:0044425);; cellular…
c63188.graph_c0	1.06e-73	-7.29945	down	--	--	--	--	--	--	Retrotransposon gag protein	--	215	--	PREDICTED: uncharacterized protein LOC103317154 [Nasonia vitripennis]	--	--
c62106.graph_c0	2.27e-26	-6.27478	down	--	--	--	--	--	--	--	--	--	--	PREDICTED: proline-rich extensin-like protein EPR1 [Nasonia vitripennis]	--	--
c62085.graph_c0	3.35e-49	-7.27886	down	--	--	--	--	--	--	--	--	7	RNA processing and modification	PREDICTED: uncharacterized protein LOC100678254 [Nasonia vitripennis]	--	--
c71639.graph_c0	1.83e-72	-8.28042	down	[R]	General function prediction only	--	--	[R]	General function prediction only	Zinc finger, C2H2 type;; C2H2-type zinc finger;; Zinc-finger double domain;; Zinc-finger double-stranded RNA-binding;; Zinc-finger of C2H2 type	Serendipity locus protein H-1 GN=wdn OS=Drosophila melanogaster (Fruit fly) PE=1 SV=2	16	RNA processing and modification	zinc finger protein [Hymenolepis microstoma]	--	--
c60087.graph_c0	3.44e-93	-7.54226	down	--	--	--	--	--	--	--	--	--	--	PREDICTED: uncharacterized protein DDB_G0271670-like [Nasonia vitripennis]	--	--
c42272.graph_c1	1.2e-12	-5.30448	down	--	--	--	--	--	--	--	--	--	--	--	--	--
c42725.graph_c0	2.12e-12	-4.34644	down	--	--	Molecular Function: NADPH:quinone reductase activity (GO:0003960);; Molecular Function: [acyl-carrier-protein] S-acetyltransferase activity (GO:0004313);; Molecular Function: 3-oxoacyl-[acyl-carrier-protein] reductase (NADPH) activity (GO:0004316);; Molecular Function: 3-hydroxypalmitoyl-[acyl-carrier-protein] dehydratase activity (GO:0004317);; Molecular Function: enoyl-[acyl-carrier-protein] re…	K00665|1.4972e-14|nvi:100122083|fatty acid synthase-like; K00665 fatty acid synthase, animal type [EC:2.3.1.85] (A)	[I]	Lipid transport and metabolism	Beta-ketoacyl synthase, N-terminal domain	--	2	--	PREDICTED: fatty acid synthase-like [Nasonia vitripennis]	Fatty acid biosynthesis (ko00061);; Fatty acid metabolism (ko01212)	molecular function: catalytic activity (GO:0003824);; biological process: metabolic process (GO:0008152);; biological process: single-organism process (GO:0044699);; molecular function: binding (GO:0005488)
c61101.graph_c0	5.07e-96	-8.77953	down	--	--	--	--	--	--	--	--	--	--	--	--	--
c42587.graph_c1	1.94e-79	-8.45785	down	--	--	--	--	[BL]	--	Barrier to autointegration factor	Barrier-to-autointegration factor GN=baf OS=Drosophila melanogaster (Fruit fly) PE=3 SV=1	1	--	PREDICTED: barrier-to-autointegration factor-like [Nasonia vitripennis]	--	--
c68211.graph_c0	2.23e-95	-8.17941	down	--	--	--	--	--	--	--	--	--	--	--	--	--
c64982.graph_c0	1.98e-23	-4.65588	down	[K]	Transcription	Molecular Function: translation elongation factor activity (GO:0003746);; Biological Process: regulation of transcription from RNA polymerase II promoter (GO:0006357);; Biological Process: translational elongation (GO:0006414);; Molecular Function: hydrolase activity, acting on ester bonds (GO:0016788);; Biological Process: regulation of DNA-templated transcription, elongation (GO:0032784);;	K11292|0|ame:410274|GB11564; transcription elongation factor SPT6-like; K11292 transcription elongation factor SPT6 (A)	[A]	RNA processing and modification	SH2 domain;; Death-like domain of SPT6;; SH2 domain;; S1 RNA binding domain	Transcription elongation factor SPT6 GN=Spt6 OS=Drosophila melanogaster (Fruit fly) PE=1 SV=1	1	--	PREDICTED: transcription elongation factor SPT6-like [Bombus impatiens]	--	molecular function: binding (GO:0005488);; biological process: metabolic process (GO:0008152);; biological process: cellular process (GO:0009987);; biological process: biological regulation (GO:0065007);; molecular function: catalytic activity (GO:0003824)
c67337.graph_c0	6.15e-43	-5.97237	down	--	--	--	--	[TR]	--	Kelch motif;; Kelch motif;; Kelch motif;; Galactose oxidase, central domain;; Galactose oxidase, central domain;; Kelch motif	Kelch-like protein diablo {ECO:0000250|UniProtKB:Q9VUU5} OS=Aedes aegypti (Yellowfever mosquito) PE=3 SV=1	1	RNA processing and modification	PREDICTED: kelch-like protein 10-like [Apis florea]	--	--
c43002.graph_c0	2.08e-49	-8.78331	down	--	--	--	--	--	--	--	--	--	--	--	--	--
c66491.graph_c0	2.94e-66	-6.8568	down	--	--	--	--	--	--	--	--	--	--	--	--	--
c69049.graph_c0	8.01e-31	-5.96114	down	--	--	--	--	[R]	General function prediction only	--	E3 ubiquitin-protein ligase sina GN=SINA OS=Schistosoma mansoni (Blood fluke) PE=1 SV=1	--	--	PREDICTED: uncharacterized protein LOC100679555 [Nasonia vitripennis]	--	--
c50343.graph_c0	5.45e-33	-7.6827	down	--	--	--	--	--	--	Pacifastin inhibitor (LCMII)	--	--	--	PREDICTED: uncharacterized protein LOC100679212 [Nasonia vitripennis]	--	--
c34615.graph_c0	4.07e-17	-5.24388	down	--	--	--	--	--	--	--	--	--	--	--	--	--
c60483.graph_c0	6.28e-14	-4.65466	down	--	--	--	--	--	--	--	--	--	--	--	--	--
c63456.graph_c0	1.4e-127	-7.43473	down	[L]	Replication, recombination and repair	Molecular Function: DNA binding (GO:0003677);; Molecular Function: DNA helicase activity (GO:0003678);; Molecular Function: ATP binding (GO:0005524);; Cellular Component: nucleus (GO:0005634);; Biological Process: DNA replication initiation (GO:0006270);; Biological Process: DNA duplex unwinding (GO:0032508);; Cellular Component: MCM complex (GO:0042555);;	K02209|0|nvi:100116070|DNA replication licensing factor Mcm5; K02209 DNA replication licensing factor MCM5 [EC:3.6.4.12] (A)	[L]	Replication, recombination and repair	MCM2/3/5 family;; MCM N-terminal domain;; Magnesium chelatase, subunit ChlI	DNA replication licensing factor Mcm5 GN=Mcm5 OS=Drosophila melanogaster (Fruit fly) PE=1 SV=1	1	--	PREDICTED: DNA replication licensing factor Mcm5 [Nasonia vitripennis]	DNA replication (ko03030)	molecular function: binding (GO:0005488);; molecular function: catalytic activity (GO:0003824);; biological process: metabolic process (GO:0008152);; cellular component: cell (GO:0005623);; cellular component: organelle (GO:0043226);; cellular component: cell part (GO:0044464);; biological process: cellular process (GO:0009987);; cellular component: macromolecular complex (GO:0032991)
c74456.graph_c0	5.76e-10	-4.41884	down	--	--	--	--	--	--	--	--	--	--	--	--	--
c70931.graph_c0	7.82e-207	-9.10503	down	--	--	--	--	[K]	Transcription	TAZ zinc finger	--	140	--	--	--	--
c42409.graph_c0	4.73e-49	-8.57156	down	--	--	--	--	--	--	--	--	--	--	venom protein Z precursor [Nasonia vitripennis]	--	--
c70252.graph_c2	2.85e-174	-7.5766	down	[KL]	--	Molecular Function: nucleic acid binding (GO:0003676);;	K15173|0|nvi:100122455|transcription termination factor 2-like; K15173 transcription termination factor 2 [EC:3.6.4.-] (A)	[KL]	--	SNF2 family N-terminal domain;; Helicase conserved C-terminal domain;; SNF2 family N-terminal domain	Transcription termination factor 2 GN=lds OS=Drosophila melanogaster (Fruit fly) PE=1 SV=2	268	--	PREDICTED: transcription termination factor 2-like isoform X3 [Nasonia vitripennis]	--	molecular function: binding (GO:0005488)
c72866.graph_c1	3.25e-17	-5.24642	down	--	--	--	K15173|4.69843e-12|nvi:100119278|transcription termination factor 2; K15173 transcription termination factor 2 [EC:3.6.4.-] (A)	--	--	--	--	268	--	PREDICTED: transcription termination factor 2 [Nasonia vitripennis]	--	--
c67124.graph_c2	1.67e-24	-6.13148	down	--	--	--	--	--	--	--	--	--	--	putative odorant binding protein 54 [Nasonia vitripennis]	--	--
c65829.graph_c0	2.09e-34	-5.96229	down	--	--	--	--	--	--	--	--	--	--	--	--	--
c69730.graph_c1	1.25e-264	-9.97662	down	--	--	Molecular Function: hydrolase activity (GO:0016787);;	K11140|2.49738e-51|nvi:100122611|uncharacterized LOC100122611; K11140 aminopeptidase N [EC:3.4.11.2] (A)	[EO]	--	ERAP1-like C-terminal domain	Aminopeptidase N (Precursor) GN=APN1 OS=Plutella xylostella (Diamondback moth) PE=1 SV=1	4	RNA processing and modification	PREDICTED: uncharacterized protein LOC100122611 [Nasonia vitripennis]	Glutathione metabolism (ko00480)	molecular function: catalytic activity (GO:0003824);; biological process: metabolic process (GO:0008152)
c63505.graph_c0	9.12e-59	-7.75652	down	--	--	--	--	--	--	--	--	--	--	--	--	--
c65617.graph_c0	2.91e-25	-5.37194	down	--	--	--	--	--	--	--	--	--	--	--	--	--
c60714.graph_c0	3.27e-22	-4.69307	down	--	--	--	--	[R]	General function prediction only	C2H2-type zinc-finger domain	--	1	--	PREDICTED: zinc finger protein 556-like isoform X1 [Nasonia vitripennis]	--	--
c69355.graph_c0	4.13e-122	-8.50481	down	--	--	--	--	--	--	--	--	--	--	--	--	--
c63756.graph_c0	2.38e-27	-6.41074	down	--	--	--	--	--	--	--	--	21	RNA processing and modification	PREDICTED: polycystic kidney disease protein 1-like 3 [Nasonia vitripennis]	--	--
c65004.graph_c0	1.78e-24	-5.77124	down	--	--	--	--	--	--	--	--	--	--	--	--	--
c59819.graph_c0	8.5e-14	-4.68536	down	--	--	--	--	--	--	--	--	--	--	--	--	--
c60743.graph_c0	1.48e-131	-7.27003	down	--	--	--	K16732|0|nvi:100120202|protein regulator of cytokinesis 1-like; K16732 protein regulator of cytokinesis 1 (A)	[DZ]	--	Microtubule associated protein (MAP65/ASE1 family)	--	1	--	PREDICTED: protein regulator of cytokinesis 1-like isoform X1 [Nasonia vitripennis]	--	--
c42890.graph_c0	3.18e-11	-4.9079	down	--	--	--	--	--	--	--	--	--	--	--	--	--
c16958.graph_c0	9.96e-35	-6.05854	down	--	--	--	--	--	--	--	--	--	--	PREDICTED: uncharacterized protein LOC100680311 [Nasonia vitripennis]	--	--
c17981.graph_c0	5.61e-50	-6.41764	down	--	--	--	--	--	--	gag-polypeptide of LTR copia-type;; gag-polypeptide of LTR copia-type;; gag-polypeptide of LTR copia-type	--	8	RNA processing and modification	PREDICTED: uncharacterized protein LOC100680482 [Nasonia vitripennis]	--	--
c60980.graph_c0	5.83e-14	-4.51927	down	[E]	Amino acid transport and metabolism	--	--	[E]	Amino acid transport and metabolism	Gamma-glutamyltranspeptidase	--	1	--	PREDICTED: gamma-glutamyltranspeptidase 1 [Nasonia vitripennis]	--	--
c69549.graph_c0	3.67e-37	-6.13296	down	--	--	--	--	--	--	--	--	--	--	--	--	--
c56972.graph_c0	1.18e-70	-8.34136	down	--	--	--	--	--	--	--	--	--	--	--	--	--
c63481.graph_c0	1.25e-36	-6.13136	down	--	--	--	--	--	--	--	--	--	--	--	--	--
c68234.graph_c0	4.64e-27	-5.33101	down	--	--	--	--	[R]	General function prediction only	Reverse transcriptase (RNA-dependent DNA polymerase)	Endonuclease GN=pol OS=Drosophila melanogaster (Fruit fly) PE=3 SV=1	20	--	PREDICTED: uncharacterized protein LOC103569884 [Microplitis demolitor]	--	--
c67484.graph_c0	9.58e-71	-8.0523	down	[LKJ]	--	--	--	[A]	RNA processing and modification	DEAD/DEAH box helicase;; Tudor domain	Putative ATP-dependent RNA helicase BoYb GN=BoYb OS=Drosophila melanogaster (Fruit fly) PE=2 SV=1	15	--	PREDICTED: putative ATP-dependent RNA helicase TDRD12 isoform X2 [Nasonia vitripennis]	--	--
c67773.graph_c0	2.3e-57	-6.29138	down	--	--	--	--	--	--	--	--	--	--	--	--	--
c66586.graph_c0	2.97e-15	-4.08789	down	--	--	--	--	--	--	--	--	--	--	--	--	--
c72281.graph_c0	1.32e-138	-6.7156	down	--	--	Molecular Function: catalytic activity (GO:0003824);; Biological Process: metabolic process (GO:0008152);;	K00665|0|nvi:100122099|fatty acid synthase-like; K00665 fatty acid synthase, animal type [EC:2.3.1.85] (A)	[I]	Lipid transport and metabolism	Beta-ketoacyl synthase, N-terminal domain;; Acyl transferase domain;; Beta-ketoacyl synthase, C-terminal domain;; Polyketide synthase dehydratase;; Zinc-binding dehydrogenase;; short chain dehydrogenase;; KR domain;; Zinc-binding dehydrogenase;; Phosphopantetheine attachment site	Probable polyketide synthase 13 GN=pks13 OS=Dictyostelium discoideum (Slime mold) PE=3 SV=1	2	--	PREDICTED: fatty acid synthase-like isoform X1 [Nasonia vitripennis]	Fatty acid biosynthesis (ko00061);; Fatty acid metabolism (ko01212)	molecular function: catalytic activity (GO:0003824);; biological process: metabolic process (GO:0008152)
c72747.graph_c0	6.23e-32	-5.01693	down	--	--	--	--	[O]	Posttranslational modification, protein turnover, chaperones	IBR domain;; RWD domain	Uncharacterized protein DDB_G0292642 GN=DDB_G0292642 OS=Dictyostelium discoideum (Slime mold) PE=3 SV=2	1	--	PREDICTED: E3 ubiquitin-protein ligase RNF14-like isoform X1 [Nasonia vitripennis]	--	--
c70009.graph_c1	2.59e-18	-5.47588	down	--	--	--	--	--	--	--	--	--	--	--	--	--
c67868.graph_c1	7.41e-54	-5.48566	down	--	--	--	--	[O]	Posttranslational modification, protein turnover, chaperones	IBR domain	--	133	--	PREDICTED: uncharacterized protein LOC100119259 isoform X1 [Nasonia vitripennis]	--	--
c17516.graph_c0	4.33e-108	-7.72505	down	--	--	--	--	--	--	--	--	--	--	--	--	--
c17405.graph_c0	4.93e-135	-7.11089	down	[L]	Replication, recombination and repair	Molecular Function: DNA binding (GO:0003677);; Molecular Function: DNA helicase activity (GO:0003678);; Molecular Function: ATP binding (GO:0005524);; Cellular Component: nucleus (GO:0005634);; Biological Process: DNA replication initiation (GO:0006270);; Biological Process: mitotic nuclear division (GO:0007067);; Biological Process: DNA duplex unwinding (GO:0032508);; Cellular Component: MCM com…	K02542|0|nvi:100117470|DNA replication licensing factor Mcm6; K02542 DNA replication licensing factor MCM6 [EC:3.6.4.12] (A)	[L]	Replication, recombination and repair	MCM2/3/5 family;; MCM N-terminal domain;; Magnesium chelatase, subunit ChlI;; ATPase family associated with various cellular activities (AAA);; AAA domain (dynein-related subfamily)	DNA replication licensing factor Mcm6 OS=Anopheles gambiae (African malaria mosquito) PE=3 SV=3	1	--	PREDICTED: DNA replication licensing factor Mcm6 [Nasonia vitripennis]	DNA replication (ko03030)	molecular function: binding (GO:0005488);; molecular function: catalytic activity (GO:0003824);; biological process: metabolic process (GO:0008152);; cellular component: cell (GO:0005623);; cellular component: organelle (GO:0043226);; cellular component: cell part (GO:0044464);; biological process: cellular process (GO:0009987);; biological process: single-organism process (GO:0044699);; biologic…
c71031.graph_c0	8.79e-40	-6.84374	down	--	--	--	--	--	--	--	--	--	--	--	--	--
c61160.graph_c0	6.83e-11	-4.2689	down	--	--	--	--	--	--	Major royal jelly protein	Jellein-4 (Precursor) GN=MRJP1 OS=Apis mellifera (Honeybee) PE=1 SV=1	10	RNA processing and modification	PREDICTED: major royal jelly protein 1 [Harpegnathos saltator]	--	--
c63508.graph_c0	3.05e-11	-4.4542	down	--	--	--	--	--	--	--	--	--	--	--	--	--
c70788.graph_c0	5.43e-39	-5.15618	down	[P]	Inorganic ion transport and metabolism	Biological Process: single-organism transport (GO:0044765);;	--	[P]	Inorganic ion transport and metabolism	Citrate transporter;; Sodium:sulfate symporter transmembrane region;; Arsenical pump membrane protein	Putative transporter arsB GN=arsB OS=Dictyostelium discoideum (Slime mold) PE=2 SV=1	148	--	PREDICTED: P protein-like [Nasonia vitripennis]	--	biological process: single-organism process (GO:0044699);; biological process: localization (GO:0051179)
c63407.graph_c0	3.25e-15	-4.63792	down	--	--	--	--	--	--	--	--	--	--	--	--	--
c66236.graph_c0	8.01e-61	-6.9034	down	[RTKL]	--	Molecular Function: protein kinase activity (GO:0004672);; Biological Process: phosphorylation (GO:0016310);;	K08818|3.33581e-111|nvi:100123143|cyclin-dependent kinase 11B; K08818 cell division cycle 2-like [EC:2.7.11.22] (A)	[R]	General function prediction only	Protein kinase domain;; Protein tyrosine kinase;; Kinase-like	Serine/threonine-protein kinase PITSLRE GN=Pitslre OS=Drosophila melanogaster (Fruit fly) PE=1 SV=1	1	--	PREDICTED: cyclin-dependent kinase 11B isoform X4 [Nasonia vitripennis]	--	molecular function: catalytic activity (GO:0003824);; biological process: metabolic process (GO:0008152);; biological process: cellular process (GO:0009987)
c58276.graph_c1	6.57e-47	-6.13705	down	[RTKL]	--	Molecular Function: protein serine/threonine kinase activity (GO:0004674);; Molecular Function: ATP binding (GO:0005524);; Biological Process: protein phosphorylation (GO:0006468);;	K11481|1.01941e-109|nvi:100119785|aurora kinase C-like; K11481 aurora kinase A [EC:2.7.11.1] (A)	[D]	Cell cycle control, cell division, chromosome partitioning	Protein kinase domain;; Protein tyrosine kinase	Aurora kinase {ECO:0000312|EMBL:BAJ10384.1} OS=Patiria pectinifera (Starfish) PE=1 SV=1	1	--	PREDICTED: aurora kinase C-like [Nasonia vitripennis]	--	molecular function: catalytic activity (GO:0003824);; biological process: metabolic process (GO:0008152);; biological process: cellular process (GO:0009987);; molecular function: binding (GO:0005488)
c71468.graph_c0	1.58e-37	-7.88331	down	[R]	General function prediction only	--	--	[R]	General function prediction only	Zinc finger, C2H2 type;; C2H2-type zinc finger;; Zinc-finger double domain;; Zinc-finger of C2H2 type;; Zinc-finger double-stranded RNA-binding	Protein sister of odd and bowel OS=Drosophila melanogaster (Fruit fly) PE=2 SV=1	3	--	zinc finger protein [Hymenolepis microstoma]	--	--
c57132.graph_c0	3.01e-204	-8.91873	down	--	--	--	--	[DR]	--	BTB/POZ domain	Protein maternal effect lethal 26 GN=mel-26 OS=Caenorhabditis elegans PE=1 SV=2	5	--	speckle-type poz protein [Danaus plexippus]	--	--
c42489.graph_c0	1.4e-91	-6.84872	down	[S]	Function unknown	--	--	[R]	General function prediction only	Leucine rich repeat;; Leucine Rich repeats (2 copies);; Leucine Rich Repeat;; Leucine rich repeats (6 copies);; Leucine rich repeat	Chaoptin (Precursor) GN=chp OS=Drosophila melanogaster (Fruit fly) PE=1 SV=2	41	RNA processing and modification	PREDICTED: leucine-rich repeat-containing protein 32-like [Nasonia vitripennis]	--	--
c72676.graph_c0	8.98e-23	-4.1973	down	--	--	--	--	--	--	--	--	--	--	--	--	--
c59593.graph_c0	6.78e-38	-6.27035	down	--	--	--	--	--	--	--	--	--	--	--	--	--
c56308.graph_c0	3.82e-10	-4.06582	down	--	--	Cellular Component: integral component of membrane (GO:0016021);;	--	[S]	Function unknown	Predicted membrane protein	--	14	--	PREDICTED: transmembrane protein 17B-like [Nasonia vitripennis]	--	cellular component: membrane (GO:0016020);; cellular component: membrane part (GO:0044425)
c71373.graph_c0	1.34e-54	-6.7343	down	--	--	--	--	[B]	Chromatin structure and dynamics	--	--	1	--	PREDICTED: SET and MYND domain-containing protein 4-like [Nasonia vitripennis]	--	--
c70510.graph_c1	3.46e-78	-6.6339	down	--	--	--	--	--	--	--	--	--	--	--	--	--
c17504.graph_c0	2.32e-284	-9.24853	down	--	--	--	--	--	--	piRNA pathway germ-plasm component;; HMG-box domain	Protein maelstrom homolog GN=mael OS=Culex quinquefasciatus (Southern house mosquito) PE=3 SV=1	131	RNA processing and modification	PREDICTED: protein maelstrom homolog [Nasonia vitripennis]	--	--
c57241.graph_c0	3.23e-78	-7.41549	down	--	--	--	--	--	--	--	--	--	--	PREDICTED: uncharacterized protein LOC100680135 [Nasonia vitripennis]	--	--
c57502.graph_c0	4.77e-25	-5.66729	down	[B]	Chromatin structure and dynamics	Cellular Component: nucleosome (GO:0000786);; Molecular Function: DNA binding (GO:0003677);; Cellular Component: nucleus (GO:0005634);; Cellular Component: lipid particle (GO:0005811);; Biological Process: nucleosome assembly (GO:0006334);; Molecular Function: protein heterodimerization activity (GO:0046982);; Biological Process: centrosome duplication (GO:0051298);;	K11251|2.59098e-70|nvi:100122841|histone H2A; K11251 histone H2A (A)	[B]	Chromatin structure and dynamics	Core histone H2A/H2B/H3/H4;; Histone-like transcription factor (CBF/NF-Y) and archaeal histone	Histone H2A GN=His2A OS=Tigriopus californicus (Marine copepod) PE=3 SV=2	1	--	PREDICTED: histone H2A [Nasonia vitripennis]	--	cellular component: cell (GO:0005623);; cellular component: macromolecular complex (GO:0032991);; cellular component: organelle (GO:0043226);; cellular component: organelle part (GO:0044422);; cellular component: cell part (GO:0044464);; molecular function: binding (GO:0005488);; biological process: cellular process (GO:0009987);; biological process: cellular component organization or biogenesis …
c65529.graph_c0	2.12e-39	-5.59395	down	--	--	--	--	--	--	--	--	--	--	--	--	--
c67087.graph_c0	0	-9.93297	down	--	--	--	K18742|2.08676e-114|nvi:100500744|oskar; maternal effect protein oskar; K18742 maternal effect protein oskar (A)	--	--	--	Maternal effect protein oskar GN=osk OS=Drosophila virilis (Fruit fly) PE=2 SV=1	16	RNA processing and modification	maternal effect protein oskar [Nasonia vitripennis]	--	--
c42524.graph_c1	3.44e-10	-3.99496	down	--	--	--	--	--	--	--	--	--	--	--	--	--
c52519.graph_c0	3.18e-102	-6.72797	down	[D]	Cell cycle control, cell division, chromosome partitioning	--	--	[D]	Cell cycle control, cell division, chromosome partitioning	HEC/Ndc80p family	--	4	RNA processing and modification	PREDICTED: kinetochore protein NDC80 homolog [Nasonia vitripennis]	--	--
c66464.graph_c0	1.03e-37	-5.83353	down	[MG]	--	Molecular Function: oxidoreductase activity (GO:0016491);;	K00070|6.56171e-169|nvi:100120136|3 beta-hydroxysteroid dehydrogenase/Delta 5-->4-isomerase type 4; K00070 3beta-hydroxy-delta5-steroid dehydrogenase / steroid delta-isomerase [EC:1.1.1.145 5.3.3.1] (A)	[IE]	--	3-beta hydroxysteroid dehydrogenase/isomerase family;; NAD dependent epimerase/dehydratase family;; Male sterility protein;; NADH(P)-binding;; Polysaccharide biosynthesis protein;; RmlD substrate binding domain	Sterol-4-alpha-carboxylate 3-dehydrogenase, decarboxylating GN=nsdhl OS=Dictyostelium discoideum (Slime mold) PE=3 SV=1	72	--	PREDICTED: 3 beta-hydroxysteroid dehydrogenase/Delta 5--	--	molecular function: catalytic activity (GO:0003824);; biological process: metabolic process (GO:0008152)
c51275.graph_c0	1.2e-43	-5.9912	down	[R]	General function prediction only	Biological Process: regulation of alternative mRNA splicing, via spliceosome (GO:0000381);; Molecular Function: mRNA binding (GO:0003729);; Cellular Component: nucleus (GO:0005634);;	K13201|2.48526e-51|tca:659024|nucleolysin TIAR; K13201 nucleolysin TIA-1/TIAR (A)	[AJ]	--	RNA recognition motif. (a.k.a. RRM, RBD, or RNP domain);; RNA recognition motif (a.k.a. RRM, RBD, or RNP domain);; RNA recognition motif. (a.k.a. RRM, RBD, or RNP domain)	Polyadenylate-binding protein 1-A GN=pabpc1A OS=Dictyostelium discoideum (Slime mold) PE=1 SV=1	3	--	PREDICTED: nucleolysin TIAR [Tribolium castaneum]	--	biological process: biological regulation (GO:0065007);; molecular function: binding (GO:0005488);; cellular component: cell (GO:0005623);; cellular component: organelle (GO:0043226);; cellular component: cell part (GO:0044464)
c71390.graph_c0	7.58e-103	-8.61269	down	[Q]	Secondary metabolites biosynthesis, transport and catabolism	--	--	[I]	Lipid transport and metabolism	Male sterility protein;; Male sterility protein;; NAD dependent epimerase/dehydratase family;; 3-beta hydroxysteroid dehydrogenase/isomerase family;; Polysaccharide biosynthesis protein	Putative fatty acyl-CoA reductase CG5065 {ECO:0000250|UniProtKB:Q922J9, ECO:0000312|EMBL:AAF57974.1} GN=CG5065 OS=Drosophila melanogaster (Fruit fly) PE=3 SV=1	1	--	PREDICTED: fatty acyl-CoA reductase 1-like [Nasonia vitripennis]	--	--
c65553.graph_c0	5.9e-255	-9.74048	down	--	--	--	--	--	--	--	--	--	--	--	--	--
c42588.graph_c0	2.8e-39	-6.02309	down	--	--	--	--	--	--	--	--	6	RNA processing and modification	PREDICTED: uncharacterized protein LOC100119572 [Nasonia vitripennis]	--	--
c67181.graph_c1	7.25e-28	-5.18796	down	[V]	Defense mechanisms	Molecular Function: ATP binding (GO:0005524);; Biological Process: ATP catabolic process (GO:0006200);; Cellular Component: integral component of membrane (GO:0016021);; Molecular Function: ATPase activity, coupled to transmembrane movement of substances (GO:0042626);; Biological Process: transmembrane transport (GO:0055085);;	--	[Q]	Secondary metabolites biosynthesis, transport and catabolism	ABC transporter	Probable multidrug resistance-associated protein lethal(2)03659 GN=l(2)03659 OS=Drosophila melanogaster (Fruit fly) PE=2 SV=3	1	--	PREDICTED: multidrug resistance-associated protein 4-like isoform X2 [Nasonia vitripennis]	--	molecular function: binding (GO:0005488);; biological process: metabolic process (GO:0008152);; biological process: cellular process (GO:0009987);; biological process: single-organism process (GO:0044699);; cellular component: membrane (GO:0016020);; cellular component: membrane part (GO:0044425);; molecular function: catalytic activity (GO:0003824);; molecular function: transporter activity (GO:…
c63466.graph_c0	5.18e-46	-5.19123	down	--	--	Molecular Function: nucleotide binding (GO:0000166);; Molecular Function: nucleic acid binding (GO:0003676);;	--	[A]	RNA processing and modification	RNA recognition motif. (a.k.a. RRM, RBD, or RNP domain);; RNA recognition motif (a.k.a. RRM, RBD, or RNP domain);; RNA recognition motif. (a.k.a. RRM, RBD, or RNP domain)	--	24	--	PREDICTED: APOBEC1 complementation factor-like [Megachile rotundata]	--	molecular function: binding (GO:0005488)
c61649.graph_c0	7.19e-11	-4.09849	down	--	--	--	--	--	--	--	--	--	--	--	--	--
c63423.graph_c0	6.72e-19	-5.61419	down	--	--	--	--	--	--	--	--	--	--	--	--	--
c73564.graph_c0	1.38e-46	-6.76231	down	--	--	--	K09216|4.2273e-08|apla:101794601|OVOL2; ovo-like 2 (Drosophila); K09216 ovo (A)	[K]	Transcription	C2H2-type zinc finger	Protein ovo GN=ovo OS=Drosophila melanogaster (Fruit fly) PE=1 SV=2	1	--	Zinc finger protein Xfin [Schistosoma haematobium]	--	--
c51899.graph_c0	1.78e-174	-9.30584	down	--	--	--	--	--	--	--	--	--	--	venom protein Q precursor [Nasonia vitripennis]	--	--
c42203.graph_c0	7.22e-64	-6.63165	down	--	--	Biological Process: mitotic spindle assembly checkpoint (GO:0007094);;	K02537|7.94748e-127|nvi:100113849|mitotic spindle assembly checkpoint protein MAD2A-like; K02537 mitotic spindle assembly checkpoint protein MAD2 (A)	[DZ]	--	HORMA domain	Mitotic spindle assembly checkpoint protein MAD2A GN=mad2l1-2 OS=Dictyostelium discoideum (Slime mold) PE=3 SV=1	1	--	PREDICTED: mitotic spindle assembly checkpoint protein MAD2A-like [Nasonia vitripennis]	--	biological process: cellular process (GO:0009987);; biological process: single-organism process (GO:0044699);; biological process: biological regulation (GO:0065007)
c71698.graph_c1	2.14e-33	-5.84659	down	[R]	General function prediction only	Molecular Function: DNA binding (GO:0003677);;	--	[R]	General function prediction only	Zinc finger, C2H2 type;; C2H2-type zinc finger;; Zinc-finger double domain;; Zinc-finger of C2H2 type	Zinc finger protein rotund GN=rn OS=Drosophila melanogaster (Fruit fly) PE=1 SV=2	474	--	zinc finger protein [Hymenolepis microstoma]	--	molecular function: binding (GO:0005488)
c62896.graph_c0	2.01e-63	-8.20188	down	--	--	--	--	--	--	--	--	--	--	--	--	--
c69486.graph_c0	1.12e-58	-5.54902	down	--	--	Cellular Component: chromatin (GO:0000785);; Biological Process: regulation of DNA replication (GO:0006275);; Molecular Function: transferase activity (GO:0016740);;	K11268|1.0427e-110|nvi:100118469|N-acetyltransferase ESCO2-like; K11268 N-acetyltransferase [EC:2.3.1.-] (A)	[L]	Replication, recombination and repair	ESCO1/2 acetyl-transferase;; zinc-finger of acetyl-transferase ESCO	N-acetyltransferase eco GN=eco OS=Drosophila melanogaster (Fruit fly) PE=1 SV=1	602	--	PREDICTED: N-acetyltransferase ESCO2-like [Nasonia vitripennis]	--	cellular component: cell (GO:0005623);; cellular component: macromolecular complex (GO:0032991);; cellular component: organelle (GO:0043226);; cellular component: organelle part (GO:0044422);; cellular component: cell part (GO:0044464);; biological process: biological regulation (GO:0065007);; molecular function: catalytic activity (GO:0003824);; biological process: metabolic process (GO:0008152)
c42868.graph_c0	8.42e-63	-6.44032	down	[B]	Chromatin structure and dynamics	Cellular Component: nucleosome (GO:0000786);; Molecular Function: DNA binding (GO:0003677);; Cellular Component: nucleus (GO:0005634);; Biological Process: nucleosome assembly (GO:0006334);; Molecular Function: protein heterodimerization activity (GO:0046982);;	K11254|2.11548e-35|hro:HELRODRAFT_172812|hypothetical protein; K11254 histone H4 (A)	[B]	Chromatin structure and dynamics	linker histone H1 and H5 family;; Core histone H2A/H2B/H3/H4;; TATA box binding protein associated factor (TAF)	Histone H4 OS=Mastigamoeba balamuthi (Phreatamoeba balamuthi) PE=3 SV=3	170	--	hypothetical protein HELRODRAFT_172808 [Helobdella robusta]	--	cellular component: cell (GO:0005623);; cellular component: macromolecular complex (GO:0032991);; cellular component: organelle (GO:0043226);; cellular component: organelle part (GO:0044422);; cellular component: cell part (GO:0044464);; molecular function: binding (GO:0005488);; biological process: cellular process (GO:0009987);; biological process: cellular component organization or biogenesis …
c60298.graph_c0	3.35e-12	-4.133	down	--	--	--	K10706|1.09022e-26|nvi:100120723|probable helicase senataxin; K10706 senataxin [EC:3.6.4.-] (A)	--	--	FHA domain	--	1	--	PREDICTED: probable helicase senataxin isoform X3 [Nasonia vitripennis]	--	--
c66815.graph_c0	2.67e-24	-3.82821	down	[Z]	Cytoskeleton	Molecular Function: nucleotide binding (GO:0000166);; Cellular Component: microtubule cytoskeleton (GO:0015630);; Cellular Component: protein complex (GO:0043234);; Cellular Component: cytoskeletal part (GO:0044430);;	K11498|0|nvi:100121143|kinesin-7; kinesin 7; K11498 centromeric protein E (A)	[Z]	Cytoskeleton	Kinesin motor domain	Kinesin-related protein 4 GN=kif4 OS=Dictyostelium discoideum (Slime mold) PE=2 SV=1	1	--	PREDICTED: centromere-associated protein E [Nasonia vitripennis]	--	molecular function: binding (GO:0005488);; cellular component: cell (GO:0005623);; cellular component: organelle (GO:0043226);; cellular component: cell part (GO:0044464);; cellular component: macromolecular complex (GO:0032991);; cellular component: organelle part (GO:0044422)
c62720.graph_c1	2.19e-119	-6.85615	down	[RTKL]	--	Molecular Function: protein serine/threonine kinase activity (GO:0004674);; Molecular Function: ATP binding (GO:0005524);; Biological Process: protein phosphorylation (GO:0006468);;	K06631|0|nvi:100120719|NV_30481, Plk1; serine/threonine-protein kinase polo; K06631 polo-like kinase 1 [EC:2.7.11.21] (A)	[D]	Cell cycle control, cell division, chromosome partitioning	POLO box duplicated region;; Protein kinase domain;; Protein tyrosine kinase	Serine/threonine-protein kinase polo GN=polo OS=Drosophila melanogaster (Fruit fly) PE=1 SV=2	1	--	PREDICTED: LOW QUALITY PROTEIN: serine/threonine-protein kinase polo [Nasonia vitripennis]	FoxO signaling pathway (ko04068)	molecular function: catalytic activity (GO:0003824);; biological process: metabolic process (GO:0008152);; biological process: cellular process (GO:0009987);; molecular function: binding (GO:0005488)
c65435.graph_c0	1.11e-183	-8.29131	down	--	--	--	--	--	--	--	--	--	--	PREDICTED: uncharacterized protein LOC100122461 [Nasonia vitripennis]	--	--
c73729.graph_c0	6.11e-89	-5.55792	down	[R]	General function prediction only	--	--	[M]	Cell wall/membrane/envelope biogenesis	Ankyrin repeats (3 copies);; Ankyrin repeats (many copies);; Ankyrin repeat;; Tetratricopeptide repeat;; Ankyrin repeats (many copies);; Ankyrin repeat;; Tetratricopeptide repeat;; Tetratricopeptide repeat;; Anaphase-promoting complex, cyclosome, subunit 3;; Tetratricopeptide repeat;; Tetratricopeptide repeat;; Tetratricopeptide repeat;; Tetratricopeptide repeat;; Tetratricopeptide repeat	26S proteasome non-ATPase regulatory subunit 10 GN=psmD10 OS=Dictyostelium discoideum (Slime mold) PE=2 SV=1	1	--	PREDICTED: uncharacterized protein LOC100678007 [Nasonia vitripennis]	--	--
c74309.graph_c0	1.34e-08	-3.52439	down	--	--	--	--	--	--	--	--	--	--	--	--	--
c67065.graph_c0	1.65e-14	-3.71091	down	[Q]	Secondary metabolites biosynthesis, transport and catabolism	--	K15001|5.47954e-47|nvi:100121787|CYP4AB15; cytochrome P450 4AB15; K15001 cytochrome P450, family 4 [EC:1.14.-.-] (A)	[QI]	--	Cytochrome P450	Probable cytochrome P450 4ac1 GN=Cyp4ac1 OS=Drosophila melanogaster (Fruit fly) PE=2 SV=1	1	--	cytochrome P450 4AB15 [Nasonia vitripennis]	--	--
c68817.graph_c0	1.22e-38	-6.42877	down	--	--	Molecular Function: transcription cofactor activity (GO:0003712);; Cellular Component: nucleus (GO:0005634);; Biological Process: primary metabolic process (GO:0044238);; Biological Process: cellular macromolecule metabolic process (GO:0044260);;	K04498|7.19022e-27|nvi:100123220|Crebbp, Nejire; histone acetyltransferase p300; K04498 E1A/CREB-binding protein [EC:2.3.1.48] (A)	[K]	Transcription	TAZ zinc finger	Protein cbp-1 GN=cbp-1 OS=Caenorhabditis elegans PE=1 SV=6	336	RNA processing and modification	PREDICTED: histone acetyltransferase p300 isoform X4 [Nasonia vitripennis]	FoxO signaling pathway (ko04068);; Wnt signaling pathway (ko04310);; Notch signaling pathway (ko04330);; TGF-beta signaling pathway (ko04350);; Jak-STAT signaling pathway (ko04630)	molecular function: protein binding transcription factor activity (GO:0000988);; biological process: biological regulation (GO:0065007);; cellular component: cell (GO:0005623);; cellular component: organelle (GO:0043226);; cellular component: cell part (GO:0044464);; biological process: metabolic process (GO:0008152);; biological process: cellular process (GO:0009987)
c60183.graph_c0	2.46e-67	-6.99524	down	--	--	--	--	--	--	--	--	--	--	--	--	--
c65418.graph_c0	1.02e-20	-4.01688	down	--	--	Biological Process: cellular process (GO:0009987);;	K09255|9.73482e-87|phu:Phum_PHUM534140|embryonic polarity dorsal, putative; K09255 Rel/ankyrin family, other (A)	--	--	Rel homology domain (RHD)	Embryonic polarity protein dorsal GN=dl OS=Drosophila melanogaster (Fruit fly) PE=1 SV=2	9	RNA processing and modification	embryonic polarity dorsal, putative [Pediculus humanus corporis]	--	biological process: cellular process (GO:0009987)
c42507.graph_c0	7.94e-75	-7.81401	down	--	--	--	--	--	--	--	--	--	--	--	--	--
c67194.graph_c0	2.85e-30	-5.33029	down	--	--	--	--	--	--	--	--	--	--	--	--	--
c50444.graph_c0	2.01e-21	-4.68757	down	--	--	--	--	--	--	--	--	--	--	--	--	--
c63011.graph_c1	1.36e-95	-7.12358	down	[RTKL]	--	Molecular Function: protein serine/threonine kinase activity (GO:0004674);; Molecular Function: ATP binding (GO:0005524);; Biological Process: protein phosphorylation (GO:0006468);;	K11479|0|nvi:100122583|aurora kinase B; K11479 aurora kinase B [EC:2.7.11.1] (A)	[D]	Cell cycle control, cell division, chromosome partitioning	Protein kinase domain;; Protein tyrosine kinase;; Kinase-like	Aurora kinase B GN=ial OS=Drosophila melanogaster (Fruit fly) PE=1 SV=1	1	--	PREDICTED: aurora kinase B [Nasonia vitripennis]	--	molecular function: catalytic activity (GO:0003824);; biological process: metabolic process (GO:0008152);; biological process: cellular process (GO:0009987);; molecular function: binding (GO:0005488)
c64639.graph_c0	1.73e-106	-6.80953	down	--	--	--	--	[I]	Lipid transport and metabolism	CRAL/TRIO domain	--	1	RNA processing and modification	PREDICTED: alpha-tocopherol transfer protein-like [Nasonia vitripennis]	--	--
c64411.graph_c0	1.88e-27	-5.00899	down	[L]	Replication, recombination and repair	Molecular Function: transferase activity (GO:0016740);;	--	[L]	Replication, recombination and repair	6-O-methylguanine DNA methyltransferase, DNA binding domain	--	--	--	PREDICTED: methylated-DNA--protein-cysteine methyltransferase [Nasonia vitripennis]	--	molecular function: catalytic activity (GO:0003824);; biological process: metabolic process (GO:0008152)
c56271.graph_c0	3.38e-12	-3.59159	down	--	--	Molecular Function: binding (GO:0005488);;	--	--	--	Zinc finger, C2H2 type;; C2H2-type zinc finger;; Drought induced 19 protein (Di19), zinc-binding;; Zinc-finger double domain;; BED zinc finger	Longitudinals lacking protein, isoforms A/B/D/L OS=Drosophila melanogaster (Fruit fly) PE=1 SV=1	6	RNA processing and modification	PREDICTED: uncharacterized protein LOC100879761 [Megachile rotundata]	--	molecular function: binding (GO:0005488)
c67107.graph_c1	4.47e-26	-3.9915	down	--	--	Molecular Function: G-protein coupled receptor activity (GO:0004930);; Biological Process: G-protein coupled receptor signaling pathway (GO:0007186);; Cellular Component: integral component of membrane (GO:0016021);;	--	[T]	Signal transduction mechanisms	Leucine rich repeat;; 7 transmembrane receptor (rhodopsin family);; Leucine Rich repeats (2 copies);; Leucine rich repeats (6 copies);; Serpentine type 7TM GPCR chemoreceptor Srx	G-protein coupled receptor GRL101 (Precursor) OS=Lymnaea stagnalis (Great pond snail) PE=2 SV=1	2	--	PREDICTED: relaxin receptor 1 [Acromyrmex echinatior]	--	molecular function: receptor activity (GO:0004872);; molecular function: molecular transducer activity (GO:0060089);; biological process: cellular process (GO:0009987);; biological process: signaling (GO:0023052);; biological process: single-organism process (GO:0044699);; biological process: response to stimulus (GO:0050896);; biological process: biological regulation (GO:0065007);; cellular com…
c63086.graph_c0	1.04e-14	-3.70334	down	--	--	Biological Process: regulation of signal transduction (GO:0009966);; Biological Process: protein metabolic process (GO:0019538);; Biological Process: negative regulation of biological process (GO:0048519);; Biological Process: positive regulation of cellular process (GO:0048522);; Biological Process: eye morphogenesis (GO:0048592);;	K10523|7.99589e-20|tru:101080103|speckle-type POZ protein-like A-like; K10523 speckle-type POZ protein (A)	[DR]	--	BTB/POZ domain	Protein roadkill GN=rdx OS=Drosophila melanogaster (Fruit fly) PE=1 SV=2	1	--	PREDICTED: protein roadkill isoform X1 [Acromyrmex echinatior]	--	biological process: biological regulation (GO:0065007);; biological process: metabolic process (GO:0008152);; biological process: multicellular organismal process (GO:0032501);; biological process: developmental process (GO:0032502);; biological process: single-organism process (GO:0044699)
c65187.graph_c0	1.25e-25	-4.66371	down	--	--	--	K06695|1.93539e-90|nvi:100114053|Hop2, PSMC3IP; homologous-pairing protein 2 homolog; K06695 26S proteasome regulatory subunit, ATPase 3, interacting protein (A)	[T]	Signal transduction mechanisms	Tat binding protein 1(TBP-1)-interacting protein (TBPIP)	--	8	--	homologous-pairing protein 2 homolog [Nasonia vitripennis]	--	--
c69744.graph_c2	4.56e-44	-5.50155	down	--	--	--	--	--	--	--	--	1	RNA processing and modification	PREDICTED: uncharacterized protein LOC100679276 [Nasonia vitripennis]	--	--
c65804.graph_c0	2.02e-83	-6.10769	down	--	--	--	--	--	--	--	--	35	RNA processing and modification	PREDICTED: probable GPI-anchored adhesin-like protein PGA55 [Nasonia vitripennis]	--	--
c68865.graph_c1	3.09e-25	-5.10066	down	--	--	Biological Process: single-organism process (GO:0044699);;	--	--	--	dsRNA-gated channel SID-1	Systemic RNA interference defective protein 1 (Precursor) GN=sid-1 OS=Caenorhabditis elegans PE=1 SV=2	20	--	PREDICTED: SID1 transmembrane family member 2-like [Nasonia vitripennis]	--	biological process: single-organism process (GO:0044699)
c65321.graph_c1	1.49e-81	-6.53756	down	--	--	--	--	--	--	--	--	--	--	PREDICTED: microtubule-associated protein futsch-like [Nasonia vitripennis]	--	--
c57137.graph_c0	5.43e-197	-8.10708	down	--	--	--	--	--	--	--	--	--	--	--	--	--
c67354.graph_c0	1.79e-08	-3.58021	down	--	--	--	--	--	--	--	--	1	--	PREDICTED: uncharacterized protein LOC100678007 [Nasonia vitripennis]	--	--
c67736.graph_c0	4.64e-16	-3.52248	down	--	--	--	--	[O]	Posttranslational modification, protein turnover, chaperones	WD-repeat region;; FANCL C-terminal domain	--	122	RNA processing and modification	PREDICTED: uncharacterized protein LOC103317864 [Nasonia vitripennis]	--	--
c42512.graph_c0	7.3e-10	-3.29923	down	--	--	--	--	--	--	--	--	--	--	--	--	--
c72977.graph_c1	5.81e-38	-4.73733	down	--	--	--	--	--	--	Kelch motif;; Kelch motif;; BTB/POZ domain	--	164	RNA processing and modification	PREDICTED: uncharacterized protein LOC100679168 [Nasonia vitripennis]	--	--
c67608.graph_c0	1.86e-19	-4.18705	down	[R]	General function prediction only	--	--	[R]	General function prediction only	Zinc finger, C2H2 type;; C2H2-type zinc finger;; Zinc-finger double domain;; Zinc-finger double-stranded RNA-binding;; Zinc-finger of C2H2 type	Chorion transcription factor Cf2 GN=Cf2 OS=Drosophila melanogaster (Fruit fly) PE=2 SV=3	33	--	PREDICTED: zinc finger protein 845-like [Strongylocentrotus purpuratus]	--	--
c33047.graph_c0	3.17e-99	-7.54133	down	[F]	Nucleotide transport and metabolism	Molecular Function: dUTP diphosphatase activity (GO:0004170);; Biological Process: dUTP metabolic process (GO:0046080);;	K01520|1.09679e-89|nvi:100120364|deoxyuridine 5'-triphosphate nucleotidohydrolase; K01520 dUTP pyrophosphatase [EC:3.6.1.23] (A)	[F]	Nucleotide transport and metabolism	dUTPase	Deoxyuridine 5&apos;-triphosphate nucleotidohydrolase GN=dut OS=Dictyostelium discoideum (Slime mold) PE=3 SV=1	1	--	PREDICTED: deoxyuridine 5&apos;-triphosphate nucleotidohydrolase isoform X1 [Nasonia vitripennis]	Pyrimidine metabolism (ko00240)	molecular function: catalytic activity (GO:0003824);; biological process: metabolic process (GO:0008152);; biological process: cellular process (GO:0009987);; biological process: single-organism process (GO:0044699)
c58276.graph_c0	7.59e-33	-5.12905	down	[RTKL]	--	Molecular Function: nucleotide binding (GO:0000166);; Molecular Function: protein serine/threonine kinase activity (GO:0004674);; Biological Process: phosphorylation (GO:0016310);;	K11481|1.17935e-54|nvi:100119785|aurora kinase C-like; K11481 aurora kinase A [EC:2.7.11.1] (A)	[D]	Cell cycle control, cell division, chromosome partitioning	Protein kinase domain;; Protein tyrosine kinase	Aurora kinase {ECO:0000312|EMBL:BAJ10384.1} OS=Patiria pectinifera (Starfish) PE=1 SV=1	1	--	PREDICTED: aurora kinase C-like [Nasonia vitripennis]	--	molecular function: binding (GO:0005488);; molecular function: catalytic activity (GO:0003824);; biological process: metabolic process (GO:0008152);; biological process: cellular process (GO:0009987)
c56888.graph_c0	1.96e-07	-3.1428	down	--	--	--	--	--	--	--	--	--	--	--	--	--
c70569.graph_c0	8.45e-59	-6.10095	down	--	--	--	--	[R]	General function prediction only	Animal haem peroxidase	Peroxidase (Precursor) GN=Pxd OS=Drosophila melanogaster (Fruit fly) PE=2 SV=2	73	RNA processing and modification	PREDICTED: peroxidase-like [Nasonia vitripennis]	--	--
c52075.graph_c0	2.85e-88	-6.34737	down	--	--	--	K10402|8.89023e-97|nvi:100115522|kinesin-A; kinesin A; K10402 kinesin family member 20 (A)	--	--	--	--	97	--	PREDICTED: kinesin-like protein KIF20A isoform X2 [Nasonia vitripennis]	--	--
c68230.graph_c0	4.48e-23	-3.96876	down	--	--	--	K04858|4.46454e-101|hmg:100203803|voltage-dependent calcium channel subunit alpha-2/delta-1-like; K04858 voltage-dependent calcium channel alpha-2/delta-1 (A)	--	--	--	--	22	--	PREDICTED: voltage-dependent calcium channel subunit alpha-2/delta-1-like [Hydra vulgaris]	--	--
c67821.graph_c0	3.25e-57	-5.53111	down	--	--	Biological Process: regulation of cyclin-dependent protein serine/threonine kinase activity (GO:0000079);; Cellular Component: nucleus (GO:0005634);; Molecular Function: protein kinase binding (GO:0019901);; Biological Process: cell division (GO:0051301);;	K10151|3.6869e-151|nvi:100117434|cycD; cyclin D; K10151 cyclin D2 (A)	[D]	Cell cycle control, cell division, chromosome partitioning	Cyclin, N-terminal domain;; Cyclin, C-terminal domain	--	73	--	cyclin D [Nasonia vitripennis]	FoxO signaling pathway (ko04068);; Wnt signaling pathway (ko04310);; Jak-STAT signaling pathway (ko04630)	biological process: biological regulation (GO:0065007);; cellular component: cell (GO:0005623);; cellular component: organelle (GO:0043226);; cellular component: cell part (GO:0044464);; molecular function: binding (GO:0005488);; biological process: cellular process (GO:0009987);; biological process: single-organism process (GO:0044699)
c60651.graph_c0	4.49e-35	-5.04225	down	--	--	--	--	--	--	--	--	--	--	--	--	--
c64932.graph_c0	6.68e-112	-6.18239	down	[K]	Transcription	Molecular Function: translation elongation factor activity (GO:0003746);; Biological Process: translational elongation (GO:0006414);; Biological Process: positive regulation of transcription elongation from RNA polymerase II promoter (GO:0032968);;	K15172|0|nvi:100115818|transcription elongation factor SPT5-like; K15172 transcription elongation factor SPT5 (A)	[K]	Transcription	KOW motif;; Early transcription elongation factor of RNA pol II, NGN section;; Spt5 C-terminal nonapeptide repeat binding Spt4	Transcription elongation factor SPT5 GN=Spt5 OS=Drosophila melanogaster (Fruit fly) PE=1 SV=1	31	--	PREDICTED: transcription elongation factor SPT5-like [Nasonia vitripennis]	--	molecular function: binding (GO:0005488);; biological process: metabolic process (GO:0008152);; biological process: cellular process (GO:0009987);; biological process: biological regulation (GO:0065007)
c65730.graph_c0	4.03e-42	-4.16247	down	--	--	--	--	--	--	Urb2/Npa2 family	--	52	--	PREDICTED: uncharacterized protein LOC100678844 [Nasonia vitripennis]	--	--
c56353.graph_c1	7.43e-33	-4.68982	down	--	--	--	--	--	--	--	--	--	--	--	--	--
c70442.graph_c6	3.99e-109	-6.75746	down	--	--	--	K13718|0|nvi:100118517|uncharacterized LOC100118517; K13718 OTU domain-containing protein 4 [EC:3.4.19.12] (A)	[TO]	--	OTU-like cysteine protease	Protein ovarian tumor locus GN=otu OS=Drosophila melanogaster (Fruit fly) PE=2 SV=2	1	RNA processing and modification	PREDICTED: uncharacterized protein LOC100118517 isoform X3 [Nasonia vitripennis]	--	--
c67029.graph_c0	9.08e-17	-4.18828	down	--	--	--	--	--	--	--	--	--	--	--	--	--
c65742.graph_c0	2.09e-09	-3.44353	down	--	--	--	--	[DR]	--	BTB/POZ domain;; MATH domain;; BTB And C-terminal Kelch	Protein roadkill GN=rdx OS=Drosophila melanogaster (Fruit fly) PE=1 SV=2	909	--	PREDICTED: speckle-type POZ protein A-like [Nasonia vitripennis]	--	--
c65960.graph_c0	7.31e-100	-6.46748	down	--	--	--	--	--	--	--	--	1	RNA processing and modification	PREDICTED: uncharacterized protein LOC100679639 isoform X1 [Nasonia vitripennis]	--	--
c67210.graph_c1	3.83e-30	-4.19553	down	--	--	--	K10357|3.03037e-44|nvi:100120420|Myo5; unconventional myosin-Va; K10357 myosin V (A)	[Z]	Cytoskeleton	DIL domain;; IQ calmodulin-binding motif;; Rapamycin binding domain	--	1	--	PREDICTED: unconventional myosin-Va [Microplitis demolitor]	--	--
c71173.graph_c1	6e-11	-3.79397	down	--	--	--	--	--	--	--	--	1	RNA processing and modification	carboxylesterase clade A, member 5 [Nasonia vitripennis]	--	--
c70415.graph_c0	7.37e-19	-3.8768	down	--	--	--	--	--	--	F-box domain	--	166	--	PREDICTED: uncharacterized F-box/LRR-repeat protein C02F5.7-like isoform X1 [Nasonia vitripennis]	--	--
c18018.graph_c0	1.07e-206	-9.46437	down	--	--	--	--	--	--	--	--	--	--	--	--	--
c71181.graph_c0	2.48e-12	-3.0458	down	[R]	General function prediction only	--	K15503|8.72715e-92|aag:AaeL_AAEL014668|ankyrin 2,3/unc44; K15503 serine/threonine-protein phosphatase 6 regulatory ankyrin repeat subunit B (A)	[M]	Cell wall/membrane/envelope biogenesis	Ankyrin repeats (3 copies);; Ankyrin repeat;; Ankyrin repeats (many copies);; Ankyrin repeats (many copies);; Ankyrin repeat;; Ankyrin repeats (3 copies);; Ankyrin repeat;; Ankyrin repeats (many copies);; Ankyrin repeat;; Ankyrin repeats (many copies)	Ankyrin repeat, PH and SEC7 domain containing protein secG GN=secG OS=Dictyostelium discoideum (Slime mold) PE=2 SV=1	--	--	ankyrin 2,3/unc44 [Aedes aegypti]	--	--
c65074.graph_c0	4.26e-23	-5.62614	down	--	--	--	--	--	--	--	--	1	--	PREDICTED: SET and MYND domain-containing protein 4-like [Nasonia vitripennis]	--	--
c71739.graph_c3	1.65e-26	-4.86761	down	--	--	Molecular Function: RNA binding (GO:0003723);;	K18756|3.96296e-160|nvi:100121881|protein bicaudal C; K18756 protein bicaudal C (A)	[I]	Lipid transport and metabolism	KH domain;; KH domain	Protein bicaudal C GN=BicC OS=Drosophila melanogaster (Fruit fly) PE=1 SV=2	799	--	PREDICTED: protein bicaudal C isoform X1 [Nasonia vitripennis]	--	molecular function: binding (GO:0005488)
c42328.graph_c0	8.91e-68	-6.56937	down	--	--	--	--	--	--	--	--	--	--	--	--	--
c71444.graph_c0	3.78e-35	-5.42111	down	--	--	--	--	--	--	Haemolymph juvenile hormone binding protein (JHBP)	Circadian clock-controlled protein (Precursor) GN=anon-3B1.2 OS=Drosophila melanogaster (Fruit fly) PE=2 SV=2	13	RNA processing and modification	PREDICTED: protein takeout-like [Nasonia vitripennis]	--	--
c59917.graph_c0	3.5e-09	-3.15859	down	--	--	--	--	--	--	--	--	--	--	--	--	--
c67306.graph_c1	1.39e-26	-4.46015	down	--	--	--	--	--	--	THAP domain	--	--	--	PREDICTED: uncharacterized protein LOC100116417 [Nasonia vitripennis]	--	--
c67441.graph_c0	8.34e-09	-3.31641	down	--	--	Molecular Function: metal ion binding (GO:0046872);;	K11346|2.25525e-17|bmy:Bm1_08060|PHD-finger family protein; K11346 inhibitor of growth protein 4 (A)	[B]	Chromatin structure and dynamics	Inhibitor of growth proteins N-terminal histone-binding;; PHD-finger	--	1	--	inhibitor of growth protein 4 [Ascaris suum]	--	molecular function: binding (GO:0005488)
c52663.graph_c0	1.06e-43	-5.33434	down	--	--	--	--	--	--	--	--	--	--	--	--	--
c71387.graph_c0	6.8e-112	-6.14709	down	--	--	Biological Process: response to stimulus (GO:0050896);;	K18809|0|nvi:100120990|toll2; toll-like receptor 2; K18809 protein toll (A)	[T]	Signal transduction mechanisms	Leucine rich repeat;; TIR domain;; Leucine Rich repeats (2 copies);; Leucine Rich Repeat;; TIR domain;; Leucine rich repeat;; Leucine Rich repeat	Protein toll (Precursor) GN=Tl OS=Drosophila melanogaster (Fruit fly) PE=1 SV=1	1	RNA processing and modification	PREDICTED: protein toll [Nasonia vitripennis]	--	biological process: response to stimulus (GO:0050896)
c68610.graph_c0	7.44e-31	-5.53171	down	--	--	--	K11224|2.20914e-42|nvi:100121885|signal transducer and activator of transcription 5B; K11224 signal transducer and activator of transcription 5B (A)	[KT]	--	STAT protein, DNA binding domain	Signal transducer and transcription activator GN=Stat92E OS=Drosophila melanogaster (Fruit fly) PE=1 SV=1	3	--	PREDICTED: signal transducer and activator of transcription 5B-like [Megachile rotundata]	Jak-STAT signaling pathway (ko04630)	--
c17233.graph_c0	1.11e-24	-4.44946	down	[R]	General function prediction only	--	--	[B]	Chromatin structure and dynamics	SET domain	SET and MYND domain-containing protein DDB_G0273589 GN=DDB_G0273589 OS=Dictyostelium discoideum (Slime mold) PE=3 SV=1	1	--	PREDICTED: SET and MYND domain-containing protein 4-like [Nasonia vitripennis]	--	--
c65242.graph_c0	0	-9.78594	down	--	--	--	--	[E]	Amino acid transport and metabolism	Trypsin	Chymotrypsin-2 OS=Vespa orientalis (Oriental hornet) PE=1 SV=1	1	RNA processing and modification	PREDICTED: chymotrypsin-2 [Nasonia vitripennis]	--	--
c62620.graph_c1	1.38e-14	-3.691	down	[Q]	Secondary metabolites biosynthesis, transport and catabolism	--	K15001|7.95622e-35|nvi:100117726|CYP4AB12; cytochrome P450 4AB12; K15001 cytochrome P450, family 4 [EC:1.14.-.-] (A)	[QI]	--	Cytochrome P450	Cytochrome P450 4c3 GN=Cyp4c3 OS=Drosophila melanogaster (Fruit fly) PE=2 SV=1	18	RNA processing and modification	cytochrome P450 4AB12 precursor [Nasonia vitripennis]	--	--
c71460.graph_c0	1.85e-49	-6.0164	down	--	--	--	--	[DR]	--	BTB/POZ domain	Protein roadkill GN=rdx OS=Drosophila melanogaster (Fruit fly) PE=1 SV=2	909	--	PREDICTED: speckle-type POZ protein B-like [Nasonia vitripennis]	--	--
c74255.graph_c0	1.2e-15	-4.22337	down	--	--	--	--	--	--	--	--	--	--	PREDICTED: uncharacterized protein LOC100679207 isoform X2 [Nasonia vitripennis]	--	--
c58540.graph_c0	4.61e-14	-3.62113	down	--	--	--	--	[R]	General function prediction only	Carboxylesterase family	--	1	RNA processing and modification	PREDICTED: carboxylesterase clade A, member 9 isoform X1 [Nasonia vitripennis]	--	--
c72944.graph_c4	1.63e-21	-3.37274	down	--	--	Molecular Function: sequence-specific DNA binding transcription factor activity (GO:0003700);; Cellular Component: nucleus (GO:0005634);; Biological Process: regulation of transcription, DNA-templated (GO:0006355);; Molecular Function: sequence-specific DNA binding (GO:0043565);;	--	[K]	Transcription	Homeobox domain;; Homeobox KN domain	Protein sine oculis GN=so OS=Drosophila melanogaster (Fruit fly) PE=2 SV=1	1	--	PREDICTED: homeobox protein SIX1-like isoform X6 [Nasonia vitripennis]	--	molecular function: nucleic acid binding transcription factor activity (GO:0001071);; biological process: biological regulation (GO:0065007);; cellular component: cell (GO:0005623);; cellular component: organelle (GO:0043226);; cellular component: cell part (GO:0044464);; molecular function: binding (GO:0005488)
c60281.graph_c0	1.86e-118	-7.0837	down	--	--	--	--	--	--	--	--	--	--	--	--	--
c51150.graph_c0	6.61e-16	-3.5201	down	--	--	--	--	--	--	--	--	1	RNA processing and modification	PREDICTED: uncharacterized protein LOC100678248 isoform X1 [Nasonia vitripennis]	--	--
c70681.graph_c0	3.16e-29	-4.2964	down	[Q]	Secondary metabolites biosynthesis, transport and catabolism	Molecular Function: monooxygenase activity (GO:0004497);; Molecular Function: oxidoreductase activity, acting on paired donors, with incorporation or reduction of molecular oxygen (GO:0016705);; Molecular Function: metal ion binding (GO:0046872);;	K10720|0|nvi:100116226|CYP306A1; cytochrome P450 306a1; K10720 CYP306A1; ecdysteroid 25-hydroxylase (A)	[Q]	Secondary metabolites biosynthesis, transport and catabolism	Cytochrome P450	Cytochrome P450 306a1 GN=phm OS=Drosophila melanogaster (Fruit fly) PE=1 SV=1	1	--	PREDICTED: cytochrome P450 306a1 isoform X2 [Nasonia vitripennis]	Insect hormone biosynthesis (ko00981)	molecular function: catalytic activity (GO:0003824);; biological process: metabolic process (GO:0008152);; biological process: single-organism process (GO:0044699);; molecular function: binding (GO:0005488)
c42343.graph_c0	2.59e-42	-5.29942	down	[RTKL]	--	Molecular Function: kinase activity (GO:0016301);;	K08857|1.86383e-147|nvi:100680460|serine/threonine-protein kinase Nek8-like; K08857 NIMA (never in mitosis gene a)-related kinase [EC:2.7.11.1] (A)	[R]	General function prediction only	Protein kinase domain;; Protein tyrosine kinase;; Kinase-like	Probable serine/threonine-protein kinase nek3 GN=nek3 OS=Dictyostelium discoideum (Slime mold) PE=3 SV=1	1	--	PREDICTED: serine/threonine-protein kinase Nek8-like [Nasonia vitripennis]	--	molecular function: catalytic activity (GO:0003824);; biological process: metabolic process (GO:0008152)
c68509.graph_c0	1.83e-45	-4.38751	down	--	--	--	--	--	--	--	--	--	--	PREDICTED: spindle assembly checkpoint component MAD1-like isoform X2 [Nasonia vitripennis]	--	--
c51175.graph_c0	4.17e-34	-4.88166	down	--	--	--	--	--	--	--	--	--	--	--	--	--
c63821.graph_c3	1.4e-11	-3.86438	down	--	--	--	--	--	--	Ankyrin repeats (many copies);; Ankyrin repeat;; Ankyrin repeats (3 copies);; Ankyrin repeat	--	12	--	Tankyrase-1, partial [Cerapachys biroi]	--	--
c71716.graph_c0	1.34e-14	-3.76174	down	--	--	--	--	--	--	--	--	2	--	hypothetical protein CAPTEDRAFT_206368 [Capitella teleta]	--	--
c60778.graph_c0	1.94e-41	-4.32977	down	--	--	--	--	--	--	--	--	264	RNA processing and modification	PREDICTED: uncharacterized protein LOC100679480 isoform X1 [Nasonia vitripennis]	--	--
c60840.graph_c0	1.13e-261	-10.5454	down	--	--	--	--	--	--	--	--	--	--	--	--	--
c58464.graph_c0	7.46e-180	-9.76568	down	--	--	--	--	--	--	--	--	--	--	--	--	--
c73323.graph_c2	7.03e-38	-4.95837	down	--	--	--	--	--	--	--	--	--	--	--	--	--
c17678.graph_c0	8.45e-09	-2.9033	down	--	--	--	--	--	--	--	--	--	--	PREDICTED: uncharacterized protein LOC100679207 isoform X2 [Nasonia vitripennis]	--	--
c14835.graph_c0	5.94e-10	-3.14782	down	--	--	--	--	[R]	General function prediction only	--	--	--	--	PREDICTED: uncharacterized protein LOC100679207 isoform X2 [Nasonia vitripennis]	--	--
c71376.graph_c0	0	-10.4289	down	--	--	--	--	--	--	--	--	--	--	PREDICTED: uncharacterized protein LOC100679165 isoform X1 [Nasonia vitripennis]	--	--
c15558.graph_c0	7.36e-43	-5.84475	down	--	--	--	--	--	--	--	--	--	--	--	--	--
c17718.graph_c0	2.8e-74	-6.47174	down	--	--	--	--	--	--	--	--	--	--	--	--	--
c42171.graph_c0	7.02e-17	-3.87663	down	--	--	--	--	--	--	--	--	--	--	--	--	--
c70422.graph_c1	6.49e-19	-3.28165	down	[R]	General function prediction only	--	--	[M]	Cell wall/membrane/envelope biogenesis	Ankyrin repeats (3 copies);; Ankyrin repeat;; Ankyrin repeats (many copies);; Ankyrin repeats (many copies);; Ankyrin repeat	Ankyrin repeat, PH and SEC7 domain containing protein secG GN=secG OS=Dictyostelium discoideum (Slime mold) PE=2 SV=1	2	--	ankyrin repeat protein [Trichomonas vaginalis G3]	--	--
c70598.graph_c0	1.21e-131	-8.28466	down	--	--	--	--	--	--	--	--	--	--	PREDICTED: uncharacterized protein LOC100678658 [Nasonia vitripennis]	--	--
c33224.graph_c0	6.81e-133	-6.73342	down	--	--	--	--	[O]	Posttranslational modification, protein turnover, chaperones	Hsp20/alpha crystallin family	Protein lethal(2)essential for life GN=l(2)efl OS=Drosophila melanogaster (Fruit fly) PE=1 SV=1	1	--	PREDICTED: protein lethal(2)essential for life-like [Nasonia vitripennis]	--	--
c65918.graph_c0	5.76e-46	-3.88244	down	[D]	Cell cycle control, cell division, chromosome partitioning	Molecular Function: protein kinase activity (GO:0004672);; Molecular Function: ATP binding (GO:0005524);; Biological Process: protein phosphorylation (GO:0006468);;	K16315|0|nvi:100122327|Haspin; dentin sialophosphoprotein; K16315 serine/threonine-protein kinase haspin [EC:2.7.11.1] (A)	[D]	Cell cycle control, cell division, chromosome partitioning	Domain of unknown function (DUF3635)	Putative serine/threonine-protein kinase haspin homolog GN=Haspin OS=Drosophila melanogaster (Fruit fly) PE=2 SV=1	1	--	PREDICTED: dentin sialophosphoprotein [Nasonia vitripennis]	--	molecular function: catalytic activity (GO:0003824);; biological process: metabolic process (GO:0008152);; biological process: cellular process (GO:0009987);; molecular function: binding (GO:0005488)
c65956.graph_c0	2.57e-174	-9.1232	down	--	--	--	--	--	--	--	--	--	--	PREDICTED: uncharacterized protein LOC103318011 [Nasonia vitripennis]	--	--
c42893.graph_c1	1.18e-07	-2.88934	down	[R]	General function prediction only	Molecular Function: binding (GO:0005488);;	--	[R]	General function prediction only	Zinc finger, C2H2 type;; C2H2-type zinc finger	Longitudinals lacking protein, isoforms N/O/W/X/Y OS=Drosophila melanogaster (Fruit fly) PE=1 SV=3	2	RNA processing and modification	PREDICTED: zinc finger protein 595-like, partial [Bombus impatiens]	--	molecular function: binding (GO:0005488)
c71232.graph_c0	2.36e-09	-2.88641	down	--	--	Molecular Function: protein serine/threonine kinase activity (GO:0004674);; Molecular Function: ATP binding (GO:0005524);; Biological Process: protein phosphorylation (GO:0006468);;	--	[T]	Signal transduction mechanisms	--	Dual specificity mitogen-activated protein kinase kinase dSOR1 GN=Dsor1 OS=Drosophila melanogaster (Fruit fly) PE=1 SV=2	2	--	PREDICTED: dual specificity mitogen-activated protein kinase kinase dSOR1 isoform X2 [Nasonia vitripennis]	--	molecular function: catalytic activity (GO:0003824);; biological process: metabolic process (GO:0008152);; biological process: cellular process (GO:0009987);; molecular function: binding (GO:0005488)
c66870.graph_c0	1.87e-08	-3.58055	down	--	--	--	--	--	--	--	--	--	--	--	--	--
c69019.graph_c0	9.89e-10	-3.21827	down	--	--	--	--	[DR]	--	BTB/POZ domain	Protein roadkill GN=rdx OS=Drosophila melanogaster (Fruit fly) PE=1 SV=2	909	--	PREDICTED: protein roadkill-like [Nasonia vitripennis]	--	--
c72691.graph_c0	1.39e-54	-4.86283	down	[DT]	--	Molecular Function: GTPase activator activity (GO:0005096);; Cellular Component: intracellular (GO:0005622);; Biological Process: positive regulation of GTPase activity (GO:0043547);; Biological Process: regulation of small GTPase mediated signal transduction (GO:0051056);;	K05767|0|nvi:100119792|IQGAP2; ras GTPase-activating-like protein IQGAP1; K05767 Ras GTPase-activating-like protein IQGAP2/3 (A)	[T]	Signal transduction mechanisms	GTPase-activator protein for Ras-like GTPase;; RasGAP C-terminus;; IQ calmodulin-binding motif	Ras GTPase-activating-like protein rgaA GN=rgaA OS=Dictyostelium discoideum (Slime mold) PE=1 SV=1	1	--	PREDICTED: ras GTPase-activating-like protein IQGAP1 [Nasonia vitripennis]	--	molecular function: enzyme regulator activity (GO:0030234);; biological process: biological regulation (GO:0065007);; cellular component: cell (GO:0005623);; cellular component: cell part (GO:0044464)
c68078.graph_c0	2.91e-05	-3.21248	down	[R]	General function prediction only	--	--	[I]	Lipid transport and metabolism	Partial alpha/beta-hydrolase lipase region;; Alpha/beta hydrolase family;; alpha/beta hydrolase fold;; Alpha/beta hydrolase family;; Lecithin:cholesterol acyltransferase	Lipase 3 (Precursor) GN=Lip3 OS=Drosophila melanogaster (Fruit fly) PE=2 SV=1	1	--	PREDICTED: lipase 3-like [Nasonia vitripennis]	--	--
c71437.graph_c1	2.85e-291	-8.72709	down	--	--	--	--	--	--	--	--	--	--	PREDICTED: uncharacterized protein LOC100678658 [Nasonia vitripennis]	--	--
c67372.graph_c0	1.12e-13	-3.85378	down	--	--	--	--	--	--	--	--	--	--	--	--	--
c73602.graph_c0	2.3e-233	-8.78404	down	--	--	--	--	--	--	--	--	1	--	PREDICTED: SET and MYND domain-containing protein 4-like [Nasonia vitripennis]	--	--
c71531.graph_c0	3.08e-15	-2.70781	down	[R]	General function prediction only	--	--	[M]	Cell wall/membrane/envelope biogenesis	Ankyrin repeats (3 copies);; Ankyrin repeat;; Ankyrin repeats (many copies);; Ankyrin repeat;; Ankyrin repeats (many copies)	Alpha-latroinsectotoxin-Lt1a (Precursor; Fragment) OS=Latrodectus tredecimguttatus (Mediterranean black widow spider) PE=1 SV=1	2	--	PREDICTED: ankyrin-3-like [Nasonia vitripennis]	--	--
c51486.graph_c0	3.7e-11	-3.38745	down	[R]	General function prediction only	--	--	[R]	General function prediction only	Aldo/keto reductase family	Aldose reductase B GN=alrB OS=Dictyostelium discoideum (Slime mold) PE=3 SV=2	1	--	PREDICTED: alcohol dehydrogenase [NADP(+)]-like [Nasonia vitripennis]	--	--
c73001.graph_c0	2.91e-92	-5.91575	down	--	--	--	--	--	--	--	--	--	--	--	--	--
c63646.graph_c0	8.61e-34	-4.4249	down	--	--	--	--	--	--	--	--	--	--	PREDICTED: uncharacterized protein LOC100678302 [Nasonia vitripennis]	--	--
c68671.graph_c0	3.61e-12	-3.28613	down	[I]	Lipid transport and metabolism	--	--	[R]	General function prediction only	Carboxylesterase family;; alpha/beta hydrolase fold	Esterase B1 (Precursor) GN=B1 OS=Culex pipiens (House mosquito) PE=3 SV=1	1	RNA processing and modification	PREDICTED: esterase FE4 [Nasonia vitripennis]	--	--
c65832.graph_c1	2.34e-26	-3.80052	down	--	--	Molecular Function: transferase activity, transferring phosphorus-containing groups (GO:0016772);;	K08866|5.62086e-120|nvi:100120622|serine/threonine-protein kinase mph1; K08866 serine/threonine-protein kinase TTK/MPS1 [EC:2.7.12.1] (A)	--	--	--	--	6	--	PREDICTED: serine/threonine-protein kinase mph1 [Nasonia vitripennis]	--	molecular function: catalytic activity (GO:0003824);; biological process: metabolic process (GO:0008152)
