# Supplementary material for: Sexual dimorphism and sex-biased gene expression in an egg parasitoid species, Anastatus disparis
Source: BMC Genomics. 2020 Jul 18;21:492. doi: 10.1186/s12864-020-06903-5 (PMC7368684; doi:10.1186/s12864-020-06903-5)
Supplement: Supplementary file 4 — Additional file 4: Table S4. Annotated male specific-genes in Anastatus disparis. [file 12864_2020_6903_MOESM4_ESM.xlsx]

## Sheet: Table S5 Male specific genes
#ID	FDR	log2FC	regulated	COG_class	COG_class_annotation	GO_annotation	KEGG_annotation	KOG_class	KOG_class_annotation	Pfam_annotation	Swissprot_annotation	eggNOG_class	eggNOG_class_annotation	nr_annotation	KEGG_pathway_annotation	GO_second_level_annotation
c56130.graph_c0	1.12e-168	9.52669	up	--	--	--	--	--	--	--	--	--	--	PREDICTED: uncharacterized protein LOC100120380 [Nasonia vitripennis]	--	--
c59039.graph_c0	8.49e-43	8.59983	up	--	--	--	--	[DR]	--	BTB/POZ domain	BTB and MATH domain-containing protein 43 GN=bath-43 OS=Caenorhabditis elegans PE=3 SV=2	909	--	PREDICTED: speckle-type POZ protein-like [Nasonia vitripennis]	--	--
c71436.graph_c3	3.79e-51	8.44437	up	--	--	--	--	--	--	--	--	--	--	--	--	--
c65581.graph_c0	4.46e-244	8.19295	up	[Q]	Secondary metabolites biosynthesis, transport and catabolism	--	--	[I]	Lipid transport and metabolism	Male sterility protein;; Male sterility protein;; NAD dependent epimerase/dehydratase family;; 3-beta hydroxysteroid dehydrogenase/isomerase family	Putative fatty acyl-CoA reductase CG5065 {ECO:0000250|UniProtKB:Q922J9, ECO:0000312|EMBL:AAF57974.1} GN=CG5065 OS=Drosophila melanogaster (Fruit fly) PE=3 SV=1	1	--	PREDICTED: fatty acyl-CoA reductase 1-like [Nasonia vitripennis]	--	--
c71133.graph_c1	3.51e-38	8.26957	up	--	--	--	--	--	--	--	--	--	--	--	--	--
c63259.graph_c0	6.28e-47	8.47892	up	--	--	--	--	--	--	--	--	--	--	--	--	--
c42626.graph_c0	1.68e-48	8.90757	up	--	--	--	--	--	--	--	--	--	--	--	--	--
c61788.graph_c0	6.96e-23	8.92651	up	--	--	--	--	--	--	--	--	--	--	--	--	--
c50143.graph_c0	5.52e-32	8.59346	up	--	--	--	--	--	--	--	--	--	--	--	--	--
c68452.graph_c0	9.19e-136	7.21403	up	--	--	--	--	--	--	--	--	--	--	--	--	--
c74027.graph_c0	2.56e-21	7.82603	up	--	--	--	--	--	--	--	--	--	--	--	--	--
c66143.graph_c0	4.79e-60	12.3608	up	--	--	--	--	--	--	--	--	--	--	--	--	--
c59725.graph_c0	5.74e-16	9.39751	up	--	--	--	--	--	--	--	--	--	--	--	--	--
c60906.graph_c0	1.16e-78	6.31079	up	--	--	--	--	[R]	General function prediction only	Histidine phosphatase superfamily (branch 2)	Multiple inositol polyphosphate phosphatase 1 (Precursor) GN=mipp1 OS=Dictyostelium discoideum (Slime mold) PE=1 SV=1	1	RNA processing and modification	multiple inositol polyphosphate phosphatase-like venom protein precursor [Nasonia vitripennis]	--	--
c71002.graph_c0	3.91e-15	10.2542	up	--	--	--	--	--	--	--	--	--	--	--	--	--
c61838.graph_c0	2.05e-19	7.23048	up	[R]	General function prediction only	--	--	[R]	General function prediction only	Aldo/keto reductase family	Aldose reductase A GN=alrA OS=Dictyostelium discoideum (Slime mold) PE=2 SV=1	9	--	PREDICTED: alcohol dehydrogenase [NADP(+)]-like [Nasonia vitripennis]	--	--
c59839.graph_c0	1.12e-22	6.63658	up	--	--	--	--	--	--	--	--	--	--	--	--	--
c17638.graph_c0	1.67e-13	6.05204	up	--	--	--	--	--	--	--	--	1	RNA processing and modification	PREDICTED: omega-conotoxin-like protein 1 [Nasonia vitripennis]	--	--
c59392.graph_c0	1.55e-55	9.15561	up	[P]	Inorganic ion transport and metabolism	--	--	[R]	General function prediction only	Eukaryotic-type carbonic anhydrase	Putative carbonic anhydrase 5 (Precursor) GN=cah-5 OS=Caenorhabditis elegans PE=3 SV=3	1	--	PREDICTED: carbonic anhydrase 1 [Nasonia vitripennis]	--	--
c42190.graph_c0	9.7e-16	8.96205	up	--	--	--	--	[E]	Amino acid transport and metabolism	Trypsin	Trypsin-1 (Precursor) GN=TRYP1 OS=Anopheles gambiae (African malaria mosquito) PE=2 SV=3	38	--	PREDICTED: chymotrypsin-1 [Nasonia vitripennis]	--	--
c58080.graph_c0	1.87e-42	7.76946	up	[R]	General function prediction only	Cellular Component: extracellular space (GO:0005615);; Biological Process: multicellular organism reproduction (GO:0032504);;	--	[R]	General function prediction only	Phosphatidylethanolamine-binding protein	OV-16 antigen (Precursor) GN=OV16 OS=Onchocerca volvulus PE=2 SV=2	1	--	PREDICTED: protein D2-like [Nasonia vitripennis]	--	cellular component: extracellular region (GO:0005576);; cellular component: extracellular region part (GO:0044421);; biological process: reproduction (GO:0000003);; biological process: multicellular organismal process (GO:0032501)
c74364.graph_c0	5.59e-18	6.12884	up	--	--	--	--	--	--	--	--	--	--	--	--	--
c59518.graph_c0	2.96e-40	6.57159	up	--	--	Molecular Function: serine-type endopeptidase activity (GO:0004252);; Biological Process: proteolysis (GO:0006508);;	--	[E]	Amino acid transport and metabolism	Trypsin	Serine protease snake (Precursor) GN=snk OS=Drosophila melanogaster (Fruit fly) PE=1 SV=2	20	RNA processing and modification	PREDICTED: serine protease snake-like [Nasonia vitripennis]	--	molecular function: catalytic activity (GO:0003824);; biological process: metabolic process (GO:0008152)
c57867.graph_c0	3.77e-17	10.3422	up	--	--	--	--	--	--	--	--	--	--	--	--	--
c65659.graph_c0	4.79e-18	11.1135	up	--	--	--	--	--	--	--	--	--	--	--	--	--
c59982.graph_c0	1.36e-20	10.9312	up	--	--	--	--	--	--	--	--	--	--	--	--	--
c62189.graph_c0	3.79e-14	8.25449	up	--	--	--	--	--	--	--	--	--	--	--	--	--
c42308.graph_c0	2.48e-12	6.25076	up	--	--	--	--	[S]	Function unknown	Cysteine-rich secretory protein family	Venom allergen 3 OS=Solenopsis richteri (Black imported fire ant) PE=1 SV=2	1	--	PREDICTED: venom allergen 5-like [Nasonia vitripennis]	--	--
c64979.graph_c0	5.76e-13	10.2463	up	--	--	--	--	--	--	--	--	--	--	--	--	--
c52569.graph_c0	2.58e-20	4.56608	up	[C]	Energy production and conversion	Cellular Component: vacuolar membrane (GO:0005774);; Molecular Function: hydrogen ion transmembrane transporter activity (GO:0015078);; Biological Process: ATP hydrolysis coupled proton transport (GO:0015991);; Cellular Component: integral component of membrane (GO:0016021);; Cellular Component: proton-transporting V-type ATPase, V0 domain (GO:0033179);;	K02155|8.4579e-72|dvi:Dvir_GJ20880|GJ20880 gene product from transcript GJ20880-RA; K02155 V-type H+-transporting ATPase 16kDa proteolipid subunit (A)	[C]	Energy production and conversion	ATP synthase subunit C	V-type proton ATPase 16 kDa proteolipid subunit GN=VHA16 OS=Manduca sexta (Tobacco hawkmoth) PE=2 SV=1	1	--	RecName: Full=V-type proton ATPase 16 kDa proteolipid subunit; Short=V-ATPase 16 kDa proteolipid subunit; AltName: Full=Vacuolar proton pump 16 kDa proteolipid subunit [Manduca sexta]	Oxidative phosphorylation (ko00190);; Lysosome (ko04142);; Phagosome (ko04145)	cellular component: cell (GO:0005623);; cellular component: membrane (GO:0016020);; cellular component: organelle (GO:0043226);; cellular component: organelle part (GO:0044422);; cellular component: cell part (GO:0044464);; molecular function: transporter activity (GO:0005215);; biological process: cellular process (GO:0009987);; biological process: single-organism process (GO:0044699);; biologic…
c61087.graph_c0	7.08e-12	5.61947	up	--	--	--	--	--	--	--	--	--	--	PREDICTED: uncharacterized protein LOC100680151 [Nasonia vitripennis]	--	--
c65867.graph_c0	5.36e-35	6.40659	up	--	--	--	--	[T]	Signal transduction mechanisms	SMP-30/Gluconolaconase/LRE-like region;; Low-density lipoprotein receptor repeat class B	Low-density lipoprotein receptor-related protein (Precursor) GN=lrp-1 OS=Caenorhabditis elegans PE=1 SV=1	285	--	Low-density lipoprotein receptor-related protein [Cerapachys biroi]	--	--
c73598.graph_c0	7.31e-18	5.33344	up	--	--	--	--	--	--	--	--	--	--	--	--	--
c17481.graph_c1	5.69e-11	8.35529	up	--	--	--	--	--	--	--	--	--	--	--	--	--
c62327.graph_c0	8.94e-28	6.31555	up	--	--	--	--	--	--	--	--	--	--	--	--	--
c61760.graph_c0	7.85e-13	6.85801	up	--	--	--	--	--	--	Testicular haploid expressed repeat;; Testicular haploid expressed repeat	--	--	--	PREDICTED: neurofilament medium polypeptide-like [Nasonia vitripennis]	--	--
c52066.graph_c0	9.44e-24	9.96808	up	--	--	--	--	--	--	Insect pheromone-binding family, A10/OS-D	--	--	--	PREDICTED: ejaculatory bulb-specific protein 3-like [Microplitis demolitor]	--	--
c42247.graph_c1	9.22e-11	5.63355	up	--	--	Molecular Function: ATP binding (GO:0005524);; Molecular Function: kinase activity (GO:0016301);; Biological Process: phosphorylation (GO:0016310);;	--	[C]	Energy production and conversion	ATP:guanido phosphotransferase, C-terminal catalytic domain	Arginine kinase GN=ARGK OS=Apis mellifera (Honeybee) PE=2 SV=1	5	--	PREDICTED: LOW QUALITY PROTEIN: arginine kinase [Nasonia vitripennis]	--	molecular function: binding (GO:0005488);; molecular function: catalytic activity (GO:0003824);; biological process: metabolic process (GO:0008152);; biological process: cellular process (GO:0009987)
c68558.graph_c1	7.43e-33	4.33714	up	--	--	--	--	[I]	Lipid transport and metabolism	Histidine phosphatase superfamily (branch 2)	Venom acid phosphatase Acph-1 (Precursor) OS=Apis mellifera (Honeybee) PE=1 SV=1	19	--	PREDICTED: venom acid phosphatase Acph-1-like [Nasonia vitripennis]	--	--
c74480.graph_c0	1.41e-26	5.5096	up	--	--	--	--	--	--	--	--	--	--	--	--	--
c65441.graph_c0	3.44e-16	4.47718	up	[G]	Carbohydrate transport and metabolism	Molecular Function: chitinase activity (GO:0004568);; Cellular Component: extracellular region (GO:0005576);; Biological Process: carbohydrate metabolic process (GO:0005975);; Biological Process: chitin catabolic process (GO:0006032);; Molecular Function: chitin binding (GO:0008061);;	K01183|8.39605e-114|nvi:100122559|chitotriosidase-1-like; K01183 chitinase [EC:3.2.1.14] (A)	[G]	Carbohydrate transport and metabolism	Glycosyl hydrolases family 18	Probable chitinase 2 (Precursor) OS=Drosophila melanogaster (Fruit fly) PE=1 SV=1	1	RNA processing and modification	PREDICTED: chitotriosidase-1-like isoform X2 [Nasonia vitripennis]	Amino sugar and nucleotide sugar metabolism (ko00520)	molecular function: catalytic activity (GO:0003824);; biological process: metabolic process (GO:0008152);; cellular component: extracellular region (GO:0005576);; molecular function: binding (GO:0005488)
c70781.graph_c2	3.73e-42	4.48977	up	--	--	--	K14616|0|nvi:100122004|cubilin; K14616 cubilin (A)	[H]	Coenzyme transport and metabolism	CUB domain;; EGF-like domain;; Calcium-binding EGF domain;; EGF domain;; EGF-like domain	Probable cubilin (Precursor) GN=ZC116.3 OS=Caenorhabditis elegans PE=1 SV=4	6	--	PREDICTED: cubilin [Nasonia vitripennis]	--	--
c70801.graph_c0	3.84e-26	5.28231	up	--	--	--	--	--	--	--	--	1	--	PREDICTED: uncharacterized protein LOC100677897 [Nasonia vitripennis]	--	--
c65521.graph_c0	3.23e-26	9.74575	up	--	--	--	--	--	--	Trypsin	--	--	--	PREDICTED: uncharacterized protein LOC100679922 [Nasonia vitripennis]	--	--
c69014.graph_c1	2.41e-15	6.2805	up	--	--	--	--	--	--	--	--	--	--	--	--	--
c64986.graph_c0	5.35e-09	4.7714	up	--	--	--	--	--	--	--	--	990	RNA processing and modification	PREDICTED: leucine-rich repeat extensin-like protein 1 isoform X1 [Nasonia vitripennis]	--	--
c69251.graph_c0	7.07e-16	3.71399	up	[F]	Nucleotide transport and metabolism	Molecular Function: binding (GO:0005488);; Molecular Function: hydrolase activity (GO:0016787);;	K01081|0|nvi:100115544|apyrase; K01081 5'-nucleotidase [EC:3.1.3.5] (A)	[F]	Nucleotide transport and metabolism	5'-nucleotidase, C-terminal domain;; Calcineurin-like phosphoesterase	Apyrase {ECO:0000303|PubMed:21848516} (Precursor) OS=Tabanus yao (Horsefly) PE=1 SV=1	1	--	PREDICTED: apyrase [Nasonia vitripennis]	Purine metabolism (ko00230);; Pyrimidine metabolism (ko00240);; Nicotinate and nicotinamide metabolism (ko00760)	molecular function: binding (GO:0005488);; molecular function: catalytic activity (GO:0003824);; biological process: metabolic process (GO:0008152)
c62843.graph_c0	2.9e-19	3.61269	up	--	--	Molecular Function: catalytic activity (GO:0003824);;	--	[E]	Amino acid transport and metabolism	Trypsin;; Trypsin	Mite allergen Der p 3 (Precursor) GN=DERP3 OS=Dermatophagoides pteronyssinus (European house dust mite) PE=1 SV=1	34	--	PREDICTED: uncharacterized protein LOC103317616 [Nasonia vitripennis]	--	molecular function: catalytic activity (GO:0003824)
c67647.graph_c0	3.9e-39	5.47648	up	--	--	Molecular Function: catalytic activity (GO:0003824);;	--	[T]	Signal transduction mechanisms	Low-density lipoprotein receptor domain class A;; Trypsin;; Trypsin;; Sushi domain (SCR repeat)	Low-density lipoprotein receptor-related protein (Precursor) GN=lrp-1 OS=Caenorhabditis elegans PE=1 SV=1	7	RNA processing and modification	PREDICTED: limulus clotting factor C [Nasonia vitripennis]	--	molecular function: catalytic activity (GO:0003824)
c17212.graph_c0	1.85e-12	3.47816	up	--	--	Molecular Function: transferase activity (GO:0016740);;	--	[S]	Function unknown	AIG2-like family;; AIG2-like family	--	1	--	PREDICTED: gamma-glutamylcyclotransferase-like [Nasonia vitripennis]	--	molecular function: catalytic activity (GO:0003824);; biological process: metabolic process (GO:0008152)
c74635.graph_c0	1.04e-08	5.22187	up	--	--	--	--	--	--	--	--	--	--	--	--	--
c63064.graph_c0	5.6e-12	3.61583	up	[G]	Carbohydrate transport and metabolism	Biological Process: metabolic process (GO:0008152);; Molecular Function: hydrolase activity, acting on glycosyl bonds (GO:0016798);;	--	[G]	Carbohydrate transport and metabolism	Glycosyl hydrolase family 1	Myrosinase 1 {ECO:0000303|PubMed:11804799} OS=Brevicoryne brassicae (Cabbage aphid) PE=1 SV=1	1	--	glycoside hydrolase-like protein [Nasonia vitripennis]	--	biological process: metabolic process (GO:0008152);; molecular function: catalytic activity (GO:0003824)
c17481.graph_c0	6.83e-10	6.35271	up	--	--	--	--	--	--	--	--	--	--	--	--	--
c68305.graph_c0	5.38e-12	9.21412	up	--	--	--	--	--	--	NUC153 domain	--	10	RNA processing and modification	PREDICTED: trichohyalin-like isoform X2 [Nasonia vitripennis]	--	--
c64711.graph_c0	6.6e-08	3.47454	up	[Q]	Secondary metabolites biosynthesis, transport and catabolism	--	K15001|1.38757e-131|nvi:100122704|CYP4AB14; cytochrome P450 4AB14; K15001 cytochrome P450, family 4 [EC:1.14.-.-] (A)	[QI]	--	Cytochrome P450;; Cytochrome P450	Probable cytochrome P450 4ac3 GN=Cyp4ac3 OS=Drosophila melanogaster (Fruit fly) PE=2 SV=2	1	--	cytochrome P450 4AB14 precursor [Nasonia vitripennis]	--	--
c70866.graph_c6	3.15e-19	4.68143	up	--	--	--	--	--	--	--	--	--	--	--	--	--
c63064.graph_c2	1.1e-07	3.35001	up	--	--	Biological Process: metabolic process (GO:0008152);; Molecular Function: hydrolase activity, acting on glycosyl bonds (GO:0016798);;	--	[G]	Carbohydrate transport and metabolism	Glycosyl hydrolase family 1	Myrosinase 1 {ECO:0000303|PubMed:11804799} OS=Brevicoryne brassicae (Cabbage aphid) PE=1 SV=1	1	--	glycoside hydrolase-like protein [Nasonia vitripennis]	--	biological process: metabolic process (GO:0008152);; molecular function: catalytic activity (GO:0003824)
c51863.graph_c0	1.91e-10	4.18583	up	--	--	--	--	--	--	--	--	--	--	--	--	--
c60886.graph_c0	6.34e-30	7.12759	up	--	--	--	--	--	--	7tm Odorant receptor	Odorant receptor Or2 GN=OR2 OS=Anopheles gambiae (African malaria mosquito) PE=2 SV=1	23	RNA processing and modification	odorant receptor 79 [Nasonia vitripennis]	--	--
c72417.graph_c1	2.4e-15	3.68005	up	[E]	Amino acid transport and metabolism	--	--	[EO]	--	Peptidase family M1	Aminopeptidase N (Precursor) GN=APN1 OS=Plutella xylostella (Diamondback moth) PE=1 SV=1	1	--	PREDICTED: uncharacterized protein LOC100124285 [Nasonia vitripennis]	--	--
c68342.graph_c0	2.04e-29	9.93466	up	--	--	--	--	--	--	Synuclein	--	--	--	--	--	--
c63398.graph_c0	1.18e-25	5.30071	up	--	--	--	--	--	--	--	--	--	--	--	--	--
c68358.graph_c2	1.42e-13	4.66474	up	--	--	--	--	--	--	--	--	--	--	--	--	--
c67551.graph_c0	2.8e-20	4.40918	up	[GEPR]	--	--	--	[R]	General function prediction only	Sugar (and other) transporter;; Major Facilitator Superfamily	--	1	RNA processing and modification	PREDICTED: synaptic vesicle glycoprotein 2A-like [Nasonia vitripennis]	--	--
c66487.graph_c0	4.09e-14	3.73447	up	[Q]	Secondary metabolites biosynthesis, transport and catabolism	--	--	[Q]	Secondary metabolites biosynthesis, transport and catabolism	Multicopper oxidase;; Multicopper oxidase;; Multicopper oxidase	--	1	--	PREDICTED: laccase-like [Nasonia vitripennis]	--	--
c68602.graph_c0	5.11e-24	4.00813	up	--	--	Molecular Function: catalytic activity (GO:0003824);;	--	[E]	Amino acid transport and metabolism	Trypsin;; Domain of unknown function (DUF1986)	Trypsin-1 (Precursor) GN=TRYP1 OS=Anopheles gambiae (African malaria mosquito) PE=2 SV=3	38	--	serine protease 27 precursor [Nasonia vitripennis]	--	molecular function: catalytic activity (GO:0003824)
c71052.graph_c0	5.27e-21	3.06018	up	--	--	Molecular Function: signal transducer activity (GO:0004871);; Biological Process: signal transduction (GO:0007165);; Molecular Function: phosphoric diester hydrolase activity (GO:0008081);; Biological Process: metabolic process (GO:0008152);;	K18437|0|nvi:100119716|high affinity cAMP-specific and IBMX-insensitive 3',5'-cyclic phosphodiesterase 8A-like; K18437 high affinity cAMP-specific and IBMX-insensitive 3',5'-cyclic phosphodiesterase 8 [EC:3.1.4.53] (A)	[T]	Signal transduction mechanisms	3'5'-cyclic nucleotide phosphodiesterase;; PAS domain;; PAS fold	Probable 3&apos;,5&apos;-cyclic phosphodiesterase pde-6 GN=pde-6 OS=Caenorhabditis elegans PE=3 SV=1	283	--	PREDICTED: high affinity cAMP-specific and IBMX-insensitive 3&apos;,5&apos;-cyclic phosphodiesterase 8A-like [Nasonia vitripennis]	Purine metabolism (ko00230)	molecular function: molecular transducer activity (GO:0060089);; biological process: cellular process (GO:0009987);; biological process: response to stimulus (GO:0050896);; biological process: biological regulation (GO:0065007);; molecular function: catalytic activity (GO:0003824);; biological process: metabolic process (GO:0008152)
c35049.graph_c0	3.31e-12	3.35726	up	--	--	--	--	--	--	--	--	--	--	--	--	--
c68799.graph_c0	6.85e-20	3.78769	up	--	--	--	--	[R]	General function prediction only	Sulfotransferase domain	--	1	RNA processing and modification	PREDICTED: sulfotransferase 1C4-like [Nasonia vitripennis]	--	--
c42127.graph_c0	4.21e-13	7.17083	up	--	--	Cellular Component: nucleosome (GO:0000786);; Molecular Function: DNA binding (GO:0003677);; Cellular Component: nucleus (GO:0005634);; Biological Process: nucleosome assembly (GO:0006334);;	--	--	--	linker histone H1 and H5 family	--	1	RNA processing and modification	PREDICTED: histone H1.0-like [Nasonia vitripennis]	--	cellular component: cell (GO:0005623);; cellular component: macromolecular complex (GO:0032991);; cellular component: organelle (GO:0043226);; cellular component: organelle part (GO:0044422);; cellular component: cell part (GO:0044464);; molecular function: binding (GO:0005488);; biological process: cellular process (GO:0009987);; biological process: cellular component organization or biogenesis …
c71771.graph_c3	1.84e-08	3.20211	up	--	--	--	--	--	--	--	--	--	--	--	--	--
c63324.graph_c0	4.15e-09	3.37894	up	--	--	--	--	--	--	--	--	--	--	--	--	--
c67069.graph_c0	5.07e-16	3.04176	up	--	--	Molecular Function: transferase activity, transferring glycosyl groups (GO:0016757);;	--	[GC]	--	UDP-glucoronosyl and UDP-glucosyl transferase;; UDP-glucoronosyl and UDP-glucosyl transferase	Putative UDP-glucuronosyltransferase ugt-50 (Precursor) GN=ugt-50 OS=Caenorhabditis elegans PE=1 SV=2	60	--	PREDICTED: UDP-glucuronosyltransferase 1-8-like [Harpegnathos saltator]	--	molecular function: catalytic activity (GO:0003824);; biological process: metabolic process (GO:0008152)
c63382.graph_c0	1.55e-12	2.93911	up	--	--	--	--	--	--	--	--	--	--	--	--	--
c66471.graph_c0	8.97e-12	4.05958	up	--	--	--	--	--	--	--	--	--	--	--	--	--
c42318.graph_c0	4.52e-08	2.93823	up	--	--	--	--	--	--	--	--	--	--	--	--	--
c51905.graph_c0	1.99e-17	5.24079	up	--	--	--	K08059|2.768e-61|nvi:100117923|gamma-interferon-inducible-lysosomal thiol reductase-like; K08059 interferon, gamma-inducible protein 30 (A)	[O]	Posttranslational modification, protein turnover, chaperones	Gamma interferon inducible lysosomal thiol reductase (GILT)	GILT-like protein C02D5.2 GN=C02D5.2 OS=Caenorhabditis elegans PE=3 SV=1	9	--	PREDICTED: gamma-interferon-inducible-lysosomal thiol reductase-like [Nasonia vitripennis]	--	--
c42197.graph_c0	1.31e-19	4.66217	up	--	--	--	--	--	--	--	--	--	--	--	--	--
c71310.graph_c1	2.13e-16	2.97713	up	--	--	Molecular Function: oxidoreductase activity (GO:0016491);; Molecular Function: metal ion binding (GO:0046872);;	K14999|3.24933e-154|nvi:100118410|CYP6CK6; cytochrome P450 6CK6; K14999 cytochrome P450, family 6 [EC:1.14.-.-] (A)	[Q]	Secondary metabolites biosynthesis, transport and catabolism	Cytochrome P450;; Cytochrome P450	Cytochrome P450 6A1 GN=CYP6A1 OS=Musca domestica (House fly) PE=2 SV=1	1	--	cytochrome P450 6CK6 [Nasonia vitripennis]	--	molecular function: catalytic activity (GO:0003824);; biological process: metabolic process (GO:0008152);; molecular function: binding (GO:0005488)
c51833.graph_c0	1.29e-16	5.58718	up	--	--	--	--	--	--	--	--	--	--	--	--	--
c51847.graph_c0	7.47e-07	3.16889	up	--	--	--	--	--	--	--	--	--	--	--	--	--
c42689.graph_c0	2.39e-06	2.85387	up	--	--	--	--	--	--	--	--	--	--	--	--	--
c70397.graph_c5	5.89e-09	4.15325	up	--	--	--	--	--	--	--	--	--	--	--	--	--
c71611.graph_c1	8.61e-10	3.74135	up	--	--	--	--	--	--	--	--	--	--	--	--	--
c65757.graph_c0	3.06e-13	4.28005	up	--	--	--	--	--	--	Kazal-type serine protease inhibitor domain;; Kazal-type serine protease inhibitor domain	--	--	--	PREDICTED: serine protease inhibitor dipetalogastin-like [Nasonia vitripennis]	--	--
c68582.graph_c0	2.96e-08	3.84698	up	--	--	--	--	[O]	Posttranslational modification, protein turnover, chaperones	IQ calmodulin-binding motif	--	1	RNA processing and modification	PREDICTED: IQ and AAA domain-containing protein 1-like [Nasonia vitripennis]	--	--
c16842.graph_c0	4.62e-11	8.76487	up	--	--	--	--	--	--	--	--	10	RNA processing and modification	PREDICTED: uncharacterized protein LOC103315646 [Nasonia vitripennis]	--	--
c72235.graph_c2	2.48e-08	3.06071	up	--	--	--	--	--	--	--	--	--	--	--	--	--
c69650.graph_c0	1.55e-13	2.69356	up	[S]	Function unknown	--	--	[R]	General function prediction only	Leucine rich repeat;; Leucine Rich repeats (2 copies);; Leucine Rich Repeat;; Leucine rich repeat;; Leucine Rich repeat;; Leucine rich repeat N-terminal domain	Chaoptin (Precursor) GN=chp OS=Drosophila melanogaster (Fruit fly) PE=1 SV=2	1	RNA processing and modification	PREDICTED: chondroadherin-like protein isoform X1 [Nasonia vitripennis]	--	--
c52269.graph_c0	3.74e-07	2.95048	up	--	--	--	--	--	--	--	--	--	--	PREDICTED: transcription factor Sp8-like, partial [Apis mellifera]	--	--
c62756.graph_c0	1.43e-09	4.62385	up	--	--	--	--	--	--	--	--	--	--	--	--	--
c59608.graph_c0	4.14e-13	3.35561	up	--	--	--	--	--	--	Major royal jelly protein	Major royal jelly protein 2 (Precursor) GN=MRJP2 OS=Apis mellifera (Honeybee) PE=1 SV=1	--	--	PREDICTED: major royal jelly protein 3 [Nasonia vitripennis]	--	--
c42863.graph_c0	1.04e-08	3.68039	up	--	--	--	--	--	--	--	--	--	--	--	--	--
c51446.graph_c0	2.41e-07	3.35439	up	--	--	--	--	--	--	Ecdysteroid kinase	--	985	RNA processing and modification	PREDICTED: uncharacterized protein LOC105197694 [Solenopsis invicta]	--	--
c58592.graph_c0	1.38e-06	2.523	up	--	--	--	--	--	--	--	--	--	--	--	--	--
c74054.graph_c0	2.3e-14	6.1003	up	[O]	Posttranslational modification, protein turnover, chaperones	Molecular Function: hydrolase activity (GO:0016787);;	--	[E]	Amino acid transport and metabolism	Trypsin	Lectizyme (Precursor) GN=Gpl OS=Glossina austeni (Savannah tsetse fly) PE=2 SV=1	38	--	PREDICTED: glandular kallikrein, prostatic-like [Nasonia vitripennis]	--	molecular function: catalytic activity (GO:0003824);; biological process: metabolic process (GO:0008152)
c60412.graph_c0	3.26e-08	3.48208	up	--	--	--	--	--	--	--	--	--	--	--	--	--
c62707.graph_c0	2.55e-11	3.83013	up	--	--	--	--	--	--	--	--	--	--	--	--	--
c66858.graph_c0	1.51e-11	3.61142	up	--	--	--	--	--	--	CUB domain	--	4	RNA processing and modification	PREDICTED: uncharacterized protein LOC100120886 [Nasonia vitripennis]	--	--
c70042.graph_c0	6.36e-09	3.91409	up	[Q]	Secondary metabolites biosynthesis, transport and catabolism	Molecular Function: binding (GO:0005488);; Molecular Function: oxidoreductase activity (GO:0016491);;	K15003|3.30288e-153|nvi:100117109|CYP9AG3; cytochrome P450 9AG3; K15003 cytochrome P450, family 9 [EC:1.14.-.-] (A)	[Q]	Secondary metabolites biosynthesis, transport and catabolism	Cytochrome P450	Cytochrome P450 9e2 GN=CYP9E2 OS=Blattella germanica (German cockroach) PE=2 SV=1	5	--	cytochrome P450 9AG3 [Nasonia vitripennis]	--	molecular function: binding (GO:0005488);; molecular function: catalytic activity (GO:0003824);; biological process: metabolic process (GO:0008152)
c42565.graph_c0	2.57e-13	9.23366	up	--	--	--	K10523|5.76874e-10|cbr:CBG09886|Cbr-bath-43; C. briggsae CBR-BATH-43 protein; K10523 speckle-type POZ protein (A)	--	--	BTB/POZ domain	--	1	--	PREDICTED: BTB/POZ and MATH domain-containing protein 5-like [Microplitis demolitor]	--	--
c72197.graph_c3	3.18e-11	2.66697	up	--	--	--	--	--	--	--	--	--	--	--	--	--
c71039.graph_c0	7.26e-10	2.79851	up	--	--	--	--	[T]	Signal transduction mechanisms	Mab-21 protein	--	1	RNA processing and modification	PREDICTED: uncharacterized protein LOC105191435 isoform X2 [Harpegnathos saltator]	--	--
c65784.graph_c0	4.2e-18	4.31046	up	--	--	Molecular Function: catalytic activity (GO:0003824);; Molecular Function: binding (GO:0005488);; Biological Process: cellular metabolic process (GO:0044237);; Biological Process: regulation of cellular process (GO:0050794);;	--	--	--	YqaJ-like viral recombinase domain	--	4	RNA processing and modification	PREDICTED: uncharacterized protein LOC100679213 isoform X1 [Nasonia vitripennis]	--	molecular function: catalytic activity (GO:0003824);; molecular function: binding (GO:0005488);; biological process: metabolic process (GO:0008152);; biological process: cellular process (GO:0009987);; biological process: biological regulation (GO:0065007)
c42858.graph_c0	7.15e-06	2.37375	up	--	--	--	--	--	--	Kazal-type serine protease inhibitor domain;; Kazal-type serine protease inhibitor domain	--	--	--	PREDICTED: serine protease inhibitor dipetalogastin-like [Nasonia vitripennis]	--	--
c56920.graph_c0	6e-09	4.89889	up	--	--	--	--	--	--	--	--	--	--	--	--	--
c69062.graph_c0	2.33e-05	2.76496	up	--	--	--	--	--	--	--	--	--	--	--	--	--
c62775.graph_c0	2.21e-10	4.60485	up	--	--	--	--	--	--	--	--	--	--	--	--	--
c42301.graph_c0	2.45e-06	2.75935	up	--	--	--	--	--	--	--	--	--	--	--	--	--
c68878.graph_c0	7.13e-05	2.73382	up	--	--	--	--	--	--	--	--	4	RNA processing and modification	PREDICTED: thyroid receptor-interacting protein 11-like [Nasonia vitripennis]	--	--
c66761.graph_c0	1.53e-13	3.68367	up	--	--	--	--	--	--	--	--	1	--	PREDICTED: uncharacterized protein LOC103310373 [Acyrthosiphon pisum]	--	--
c66235.graph_c0	1.33e-14	3.59885	up	[GEPR]	--	--	--	[G]	Carbohydrate transport and metabolism	Major Facilitator Superfamily;; Sugar (and other) transporter;; Major Facilitator Superfamily	Putative inorganic phosphate cotransporter GN=Picot OS=Drosophila ananassae (Fruit fly) PE=3 SV=1	1	RNA processing and modification	PREDICTED: putative inorganic phosphate cotransporter [Nasonia vitripennis]	--	--
