# Supplementary material for: Sexual dimorphism and sex-biased gene expression in an egg parasitoid species, Anastatus disparis
Source: BMC Genomics. 2020 Jul 18;21:492. doi: 10.1186/s12864-020-06903-5 (PMC7368684; doi:10.1186/s12864-020-06903-5)
Supplement: Supplementary file 5 — Additional file 5: Table S5. Annotated female-specific genes in enrich GO subcategories. [file 12864_2020_6903_MOESM5_ESM.xlsx]

## Sheet: output.GO.All
GO_ID	GO_term	ontology	Items	Background_Items	p_adj	pvalue	Gene_ID
GO:0005634	nucleus	Cellular Component	13	1364	0.00263513	0.000138691	c59334.graph_c0;c63456.graph_c0;c58679.graph_c0;c63332.graph_c0;c51275.graph_c0;c57502.graph_c0;c42868.graph_c0;c72944.graph_c4;c17405.graph_c0;c70201.graph_c1;c67821.graph_c0;c61960.graph_c0;c68817.graph_c0
GO:0000786	nucleosome	Cellular Component	4	117	0.00951854	0.000500976	c58679.graph_c0;c42868.graph_c0;c42495.graph_c0;c57502.graph_c0
GO:0042555	MCM complex	Cellular Component	2	20	0.0348295	0.00183313	c17405.graph_c0;c63456.graph_c0
GO:0042308	negative regulation of protein import into nucleus	Biological Process	3	24	0.00656708	7.81795e-05	c59334.graph_c0;c63332.graph_c0;c61960.graph_c0
GO:0045879	negative regulation of smoothened signaling pathway	Biological Process	3	27	0.00942003	0.000112143	c63332.graph_c0;c59334.graph_c0;c61960.graph_c0
GO:0043065	positive regulation of apoptotic process	Biological Process	3	28	0.0105243	0.000125289	c61960.graph_c0;c59334.graph_c0;c63332.graph_c0
GO:0030162	regulation of proteolysis	Biological Process	3	28	0.0105243	0.000125289	c61960.graph_c0;c63332.graph_c0;c59334.graph_c0
GO:0046330	positive regulation of JNK cascade	Biological Process	3	29	0.0117095	0.000139399	c59334.graph_c0;c63332.graph_c0;c61960.graph_c0
GO:0042067	establishment of ommatidial planar polarity	Biological Process	3	32	0.0157768	0.000187819	c63332.graph_c0;c59334.graph_c0;c61960.graph_c0
GO:0007349	cellularization	Biological Process	3	42	0.0356213	0.000424063	c59334.graph_c0;c63332.graph_c0;c61960.graph_c0
