# Supplementary material for: Sexual dimorphism and sex-biased gene expression in an egg parasitoid species, Anastatus disparis
Source: BMC Genomics. 2020 Jul 18;21:492. doi: 10.1186/s12864-020-06903-5 (PMC7368684; doi:10.1186/s12864-020-06903-5)
Supplement: Supplementary file 6 — Additional file 6: Table S6. Annotated sex biased genes related to sex-pheromone synthetic enzymes. [file 12864_2020_6903_MOESM6_ESM.xlsx]

## Sheet: Table S3 Genes related to sex-p
#ID	FDR	log2FC	regulated	COG_class	COG_class_annotation	GO_annotation	KEGG_annotation	KOG_class	KOG_class_annotation	Pfam_annotation	Swissprot_annotation	eggNOG_class	eggNOG_class_annotation	nr_annotation	KEGG_pathway_annotation	GO_second_level_annotation
c69755.graph_c4	1.28e-25	-3.12164	down	[MG]	--	--	--	[I]	Lipid transport and metabolism	Male sterility protein;; Male sterility protein;; NAD dependent epimerase/dehydratase family;; 3-beta hydroxysteroid dehydrogenase/isomerase family;; Polysaccharide biosynthesis protein	Putative fatty acyl-CoA reductase CG5065 {ECO:0000250|UniProtKB:Q922J9, ECO:0000312|EMBL:AAF57974.1} GN=CG5065 OS=Drosophila melanogaster (Fruit fly) PE=3 SV=1	1	--	PREDICTED: fatty acyl-CoA reductase 1-like [Nasonia vitripennis]	--	--
c72281.graph_c0	1.32e-138	-6.7156	down	--	--	Molecular Function: catalytic activity (GO:0003824);; Biological Process: metabolic process (GO:0008152);;	K00665|0|nvi:100122099|fatty acid synthase-like; K00665 fatty acid synthase, animal type [EC:2.3.1.85] (A)	[I]	Lipid transport and metabolism	Beta-ketoacyl synthase, N-terminal domain;; Acyl transferase domain;; Beta-ketoacyl synthase, C-terminal domain;; Polyketide synthase dehydratase;; Zinc-binding dehydrogenase;; short chain dehydrogenase;; KR domain;; Zinc-binding dehydrogenase;; Phosphopantetheine attachment site	Probable polyketide synthase 13 GN=pks13 OS=Dictyostelium discoideum (Slime mold) PE=3 SV=1	2	--	PREDICTED: fatty acid synthase-like isoform X1 [Nasonia vitripennis]	Fatty acid biosynthesis (ko00061);; Fatty acid metabolism (ko01212)	molecular function: catalytic activity (GO:0003824);; biological process: metabolic process (GO:0008152)
c42639.graph_c0	2.38e-15	-1.5055	down	--	--	Biological Process: fatty acid biosynthetic process (GO:0006633);; Cellular Component: integral component of membrane (GO:0016021);; Molecular Function: oxidoreductase activity, acting on paired donors, with incorporation or reduction of molecular oxygen (GO:0016705);; Biological Process: oxidation-reduction process (GO:0055114);;	K04712|0|nvi:100116927|sphingolipid delta(4)-desaturase DES1; K04712 sphingolipid delta-4 desaturase [EC:1.14.-.-] (A)	[I]	Lipid transport and metabolism	Fatty acid desaturase;; Sphingolipid Delta4-desaturase (DES)	Putative sphingolipid delta(4)-desaturase/C4-hydroxylase GN=ttm-5 OS=Caenorhabditis elegans PE=3 SV=1	1	--	PREDICTED: sphingolipid delta(4)-desaturase DES1 [Nasonia vitripennis]	Sphingolipid metabolism (ko00600)	biological process: metabolic process (GO:0008152);; biological process: cellular process (GO:0009987);; biological process: single-organism process (GO:0044699);; cellular component: membrane (GO:0016020);; cellular component: membrane part (GO:0044425);; molecular function: catalytic activity (GO:0003824)
c72853.graph_c0	5.83e-07	-0.729052	down	--	--	Molecular Function: transporter activity (GO:0005215);; Biological Process: transport (GO:0006810);; Molecular Function: lipid binding (GO:0008289);;	--	[I]	Lipid transport and metabolism	Lipocalin / cytosolic fatty-acid binding protein family;; Lipocalin / cytosolic fatty-acid binding protein family	Fatty acid-binding protein, muscle OS=Locusta migratoria (Migratory locust) PE=1 SV=2	1	RNA processing and modification	PREDICTED: fatty acid-binding protein, muscle isoform X2 [Nasonia vitripennis]	--	molecular function: transporter activity (GO:0005215);; biological process: localization (GO:0051179);; molecular function: binding (GO:0005488)
c65717.graph_c0	5.13e-15	-1.84315	down	[IQR]	--	Biological Process: metabolic process (GO:0008152);;	K04708|1.27842e-143|nvi:100121162|3-ketodihydrosphingosine reductase; K04708 3-dehydrosphinganine reductase [EC:1.1.1.102] (A)	[Q]	Secondary metabolites biosynthesis, transport and catabolism	short chain dehydrogenase;; KR domain	3-ketodihydrosphingosine reductase (Precursor) GN=ksrA-2 OS=Dictyostelium discoideum (Slime mold) PE=3 SV=1	1	--	PREDICTED: 3-ketodihydrosphingosine reductase [Nasonia vitripennis]	Sphingolipid metabolism (ko00600)	biological process: metabolic process (GO:0008152)
c62685.graph_c1	4.41e-10	-4.77398	down	--	--	Molecular Function: catalytic activity (GO:0003824);;	K00665|3.70614e-161|nvi:100122099|fatty acid synthase-like; K00665 fatty acid synthase, animal type [EC:2.3.1.85] (A)	[I]	Lipid transport and metabolism	Polyketide synthase dehydratase	--	2	--	PREDICTED: fatty acid synthase-like isoform X1 [Nasonia vitripennis]	Fatty acid biosynthesis (ko00061);; Fatty acid metabolism (ko01212)	molecular function: catalytic activity (GO:0003824)
c20727.graph_c0	2.79e-09	-1.23095	down	[IQR]	--	Biological Process: metabolic process (GO:0008152);; Molecular Function: oxidoreductase activity (GO:0016491);;	--	[IR]	--	short chain dehydrogenase;; Enoyl-(Acyl carrier protein) reductase;; KR domain;; Polysaccharide biosynthesis protein;; NAD dependent epimerase/dehydratase family;; 3-beta hydroxysteroid dehydrogenase/isomerase family	Alcohol dehydrogenase GN=ADH OS=Bactrocera oleae (Olive fruit fly) PE=2 SV=1	16	--	PREDICTED: 15-hydroxyprostaglandin dehydrogenase [NAD(+)]-like isoform X2 [Nasonia vitripennis]	--	biological process: metabolic process (GO:0008152);; molecular function: catalytic activity (GO:0003824)
c65941.graph_c0	6.78e-73	-5.08661	down	--	--	--	--	[I]	Lipid transport and metabolism	Plasma-membrane choline transporter	Choline transporter-like protein 1 GN=chtl-1 OS=Caenorhabditis briggsae PE=3 SV=2	1	--	PREDICTED: choline transporter-like protein 2 [Nasonia vitripennis]	--	--
c68000.graph_c0	0.0143994	-0.489916	down	--	--	Molecular Function: oxidoreductase activity (GO:0016491);; Biological Process: oxidation-reduction process (GO:0055114);;	--	[QR]	--	short chain dehydrogenase	3 beta-hydroxysteroid dehydrogenase dhs-16 GN=dhs-16 OS=Caenorhabditis elegans PE=2 SV=1	1	RNA processing and modification	PREDICTED: D-beta-hydroxybutyrate dehydrogenase, mitochondrial-like [Nasonia vitripennis]	--	molecular function: catalytic activity (GO:0003824);; biological process: metabolic process (GO:0008152);; biological process: single-organism process (GO:0044699)
c68140.graph_c0	1.53e-253	-10.1992	down	--	--	--	--	[I]	Lipid transport and metabolism	Lipoprotein amino terminal region;; Domain of unknown function (DUF1943);; von Willebrand factor type D domain;; von Willebrand factor type D domain	Vitellogenin (Precursor) GN=Vg OS=Apis mellifera (Honeybee) PE=1 SV=1	1	RNA processing and modification	PREDICTED: vitellogenin-like [Nasonia vitripennis]	--	--
c71032.graph_c0	9.53e-67	-3.08985	down	[BD]	--	Biological Process: organelle organization (GO:0006996);; Biological Process: cell cycle (GO:0007049);;	K06677|0|nvi:100122595|condensin complex subunit 1-like; K06677 condensin complex subunit 1 (A)	[BD]	--	non-SMC mitotic condensation complex subunit 1;; non-SMC mitotic condensation complex subunit 1, N-term;; short chain dehydrogenase	Dihydropteridine reductase GN=qdpr OS=Dictyostelium discoideum (Slime mold) PE=1 SV=1	1	--	PREDICTED: condensin complex subunit 1-like, partial [Nasonia vitripennis]	--	biological process: cellular process (GO:0009987);; biological process: cellular component organization or biogenesis (GO:0071840);; biological process: single-organism process (GO:0044699)
c70612.graph_c1	0.000706919	-0.629055	down	--	--	Molecular Function: glycylpeptide N-tetradecanoyltransferase activity (GO:0004379);; Biological Process: N-terminal protein myristoylation (GO:0006499);;	K00671|9.37306e-17|bmor:101735807|glycylpeptide N-tetradecanoyltransferase 2-like; K00671 glycylpeptide N-tetradecanoyltransferase [EC:2.3.1.97] (A)	[I]	Lipid transport and metabolism	--	Glycylpeptide N-tetradecanoyltransferase GN=Nmt OS=Drosophila melanogaster (Fruit fly) PE=2 SV=2	2	--	PREDICTED: glycylpeptide N-tetradecanoyltransferase 2-like [Bombyx mori]	--	molecular function: catalytic activity (GO:0003824);; biological process: metabolic process (GO:0008152);; biological process: cellular process (GO:0009987)
c69453.graph_c0	6.08e-44	-5.62214	down	--	--	Molecular Function: catalytic activity (GO:0003824);; Biological Process: metabolic process (GO:0008152);;	K00665|0|nvi:100122099|fatty acid synthase-like; K00665 fatty acid synthase, animal type [EC:2.3.1.85] (A)	[I]	Lipid transport and metabolism	Acyl transferase domain;; Beta-ketoacyl synthase, N-terminal domain;; KR domain;; short chain dehydrogenase;; Beta-ketoacyl synthase, C-terminal domain;; Zinc-binding dehydrogenase;; Zinc-binding dehydrogenase	Probable polyketide synthase 16 GN=pks16 OS=Dictyostelium discoideum (Slime mold) PE=2 SV=1	2	--	PREDICTED: fatty acid synthase-like isoform X1 [Nasonia vitripennis]	Fatty acid biosynthesis (ko00061);; Fatty acid metabolism (ko01212)	molecular function: catalytic activity (GO:0003824);; biological process: metabolic process (GO:0008152)
c69070.graph_c1	0.0013361	-0.782184	down	--	--	--	--	[I]	Lipid transport and metabolism	CRAL/TRIO domain;; Divergent CRAL/TRIO domain	--	1	--	PREDICTED: alpha-tocopherol transfer protein-like [Nasonia vitripennis]	--	--
c42725.graph_c0	2.12e-12	-4.34644	down	--	--	Molecular Function: NADPH:quinone reductase activity (GO:0003960);; Molecular Function: [acyl-carrier-protein] S-acetyltransferase activity (GO:0004313);; Molecular Function: 3-oxoacyl-[acyl-carrier-protein] reductase (NADPH) activity (GO:0004316);; Molecular Function: 3-hydroxypalmitoyl-[acyl-carrier-protein] dehydratase activity (GO:0004317);; Molecular Function: enoyl-[acyl-carrier-protein] re…	K00665|1.4972e-14|nvi:100122083|fatty acid synthase-like; K00665 fatty acid synthase, animal type [EC:2.3.1.85] (A)	[I]	Lipid transport and metabolism	Beta-ketoacyl synthase, N-terminal domain	--	2	--	PREDICTED: fatty acid synthase-like [Nasonia vitripennis]	Fatty acid biosynthesis (ko00061);; Fatty acid metabolism (ko01212)	molecular function: catalytic activity (GO:0003824);; biological process: metabolic process (GO:0008152);; biological process: single-organism process (GO:0044699);; molecular function: binding (GO:0005488)
c73427.graph_c4	1.24e-14	-1.08573	down	--	--	--	--	[I]	Lipid transport and metabolism	Cholesterol-capturing domain;; START domain	--	5	--	PREDICTED: stAR-related lipid transfer protein 3 [Nasonia vitripennis]	--	--
c63528.graph_c0	1.06e-31	-5.81301	down	[IQ]	--	--	--	[I]	Lipid transport and metabolism	AMP-binding enzyme;; AMP-binding enzyme C-terminal domain	Luciferin 4-monooxygenase OS=Photuris pennsylvanica (Pennsylvania firefly) PE=2 SV=2	3	RNA processing and modification	PREDICTED: 4-coumarate--CoA ligase 1-like [Nasonia vitripennis]	--	--
c72220.graph_c4	1.59e-07	-1.79339	down	--	--	--	--	[I]	Lipid transport and metabolism	Histidine phosphatase superfamily (branch 2)	Venom acid phosphatase Acph-1 (Precursor) OS=Apis mellifera (Honeybee) PE=1 SV=1	19	--	PREDICTED: prostatic acid phosphatase-like [Nasonia vitripennis]	--	--
c67760.graph_c0	0.0198033	-1.03828	down	--	--	--	--	[I]	Lipid transport and metabolism	Cupin-like domain	JmjC domain-containing protein E GN=jcdE OS=Dictyostelium discoideum (Slime mold) PE=3 SV=2	7	--	hypothetical protein SINV_16074 [Solenopsis invicta]	--	--
c72565.graph_c0	0.00480902	-0.461347	down	--	--	Biological Process: transport (GO:0006810);; Cellular Component: integral component of membrane (GO:0016021);;	--	[I]	Lipid transport and metabolism	CRAL/TRIO domain;; Golgi-dynamics membrane-trafficking;; F-box domain;; Leucine Rich repeat;; Leucine Rich Repeat;; Eukaryotic protein of unknown function (DUF953)	Retinal-binding protein OS=Todarodes pacificus (Japanese flying squid) PE=1 SV=2	13	--	PREDICTED: SEC14-like protein 3 [Nasonia vitripennis]	--	biological process: localization (GO:0051179);; cellular component: membrane (GO:0016020);; cellular component: membrane part (GO:0044425)
c67128.graph_c0	9.04e-08	-1.16703	down	--	--	Cellular Component: integral component of membrane (GO:0016021);;	K06515|0|nvi:100120605|CTL-like protein 1; K06515 solute carrier family 44 (choline transporter-like protein), member 1 (A)	[I]	Lipid transport and metabolism	Plasma-membrane choline transporter;; Per1-like	CTL-like protein 1 GN=AAEL001935 OS=Aedes aegypti (Yellowfever mosquito) PE=3 SV=1	1	RNA processing and modification	PREDICTED: CTL-like protein 1 [Nasonia vitripennis]	--	cellular component: membrane (GO:0016020);; cellular component: membrane part (GO:0044425)
c61405.graph_c0	9.49e-33	-3.61838	down	[IQR]	--	--	--	[Q]	Secondary metabolites biosynthesis, transport and catabolism	short chain dehydrogenase	WW domain-containing oxidoreductase GN=Wwox OS=Drosophila melanogaster (Fruit fly) PE=2 SV=1	1	--	PREDICTED: retinol dehydrogenase 11-like isoform X1 [Harpegnathos saltator]	--	--
c64639.graph_c0	1.73e-106	-6.80953	down	--	--	--	--	[I]	Lipid transport and metabolism	CRAL/TRIO domain	--	1	RNA processing and modification	PREDICTED: alpha-tocopherol transfer protein-like [Nasonia vitripennis]	--	--
c70994.graph_c0	6.58e-13	-3.33476	down	--	--	--	--	[I]	Lipid transport and metabolism	--	--	1	RNA processing and modification	PREDICTED: uncharacterized protein LOC413056 [Apis mellifera]	--	--
c71688.graph_c0	4.2e-05	-0.623604	down	[IQR]	--	--	K06100|0|nvi:100115565|symplekin; K06100 symplekin (A)	[A]	RNA processing and modification	Symplekin tight junction protein C terminal;; Domain of unknown function (DUF3453);; short chain dehydrogenase;; KR domain	Symplekin {ECO:0000312|EMBL:AAF51962.2} GN=Sym OS=Drosophila melanogaster (Fruit fly) PE=1 SV=1	2	--	PREDICTED: symplekin [Nasonia vitripennis]	mRNA surveillance pathway (ko03015)	--
c61284.graph_c0	0.000922806	-1.0867	down	[IQR]	--	Biological Process: metabolic process (GO:0008152);;	--	[Q]	Secondary metabolites biosynthesis, transport and catabolism	short chain dehydrogenase	Sepiapterin reductase GN=sprA OS=Dictyostelium discoideum (Slime mold) PE=1 SV=1	4	--	PREDICTED: sepiapterin reductase-like [Nasonia vitripennis]	--	biological process: metabolic process (GO:0008152)
c67198.graph_c0	4.37e-163	-5.8718	down	--	--	--	K15377|4.13933e-103|nvi:100118724|CTL-like protein 2; K15377 solute carrier family 44 (choline transporter-like protein), member 2/4/5 (A)	[I]	Lipid transport and metabolism	Plasma-membrane choline transporter	CTL-like protein 2 GN=AGAP010343 OS=Anopheles gambiae (African malaria mosquito) PE=3 SV=4	4	--	PREDICTED: CTL-like protein 2 [Nasonia vitripennis]	--	--
c71739.graph_c1	9.76e-23	-3.08382	down	--	--	Molecular Function: RNA binding (GO:0003723);;	K18756|0|nvi:100121881|protein bicaudal C; K18756 protein bicaudal C (A)	[I]	Lipid transport and metabolism	KH domain;; KH domain	Protein bicaudal C GN=BicC OS=Drosophila melanogaster (Fruit fly) PE=1 SV=2	799	--	PREDICTED: protein bicaudal C isoform X2 [Nasonia vitripennis]	--	molecular function: binding (GO:0005488)
c70531.graph_c0	1.81e-27	-1.93693	down	[IQR]	--	--	K17525|1.29232e-172|nvi:100123001|chitinase domain-containing protein 1; K17525 chitinase domain-containing protein 1 (A)	[Q]	Secondary metabolites biosynthesis, transport and catabolism	Glycosyl hydrolases family 18;; short chain dehydrogenase;; KR domain;; Enoyl-(Acyl carrier protein) reductase;; NAD dependent epimerase/dehydratase family	Chitinase domain-containing protein 1 (Precursor) GN=chid1 OS=Dictyostelium discoideum (Slime mold) PE=3 SV=1	1	--	PREDICTED: chitinase domain-containing protein 1 [Nasonia vitripennis]	--	--
c72938.graph_c0	1.27e-34	-4.62505	down	--	--	--	--	[I]	Lipid transport and metabolism	CRAL/TRIO domain;; Divergent CRAL/TRIO domain	--	1	--	PREDICTED: alpha-tocopherol transfer protein-like [Nasonia vitripennis]	--	--
c63496.graph_c0	9.31e-06	-1.86434	down	--	--	Molecular Function: hydrolase activity, acting on ester bonds (GO:0016788);;	--	[I]	Lipid transport and metabolism	GDSL-like Lipase/Acylhydrolase;; GDSL-like Lipase/Acylhydrolase family	--	11	--	PREDICTED: phospholipase B1, membrane-associated [Nasonia vitripennis]	--	molecular function: catalytic activity (GO:0003824);; biological process: metabolic process (GO:0008152)
c57133.graph_c0	2.72e-75	-3.07797	down	--	--	--	K12350|0|nvi:100116205|sphingomyelin phosphodiesterase-like; K12350 sphingomyelin phosphodiesterase [EC:3.1.4.12] (A)	[I]	Lipid transport and metabolism	Calcineurin-like phosphoesterase	Sphingomyelin phosphodiesterase 2 (Precursor) GN=asm-2 OS=Caenorhabditis elegans PE=1 SV=3	1	--	PREDICTED: sphingomyelin phosphodiesterase-like [Nasonia vitripennis]	Sphingolipid metabolism (ko00600);; Lysosome (ko04142)	--
c42511.graph_c0	5.76e-10	-0.95645	down	[G]	Carbohydrate transport and metabolism	Molecular Function: catalytic activity (GO:0003824);; Cellular Component: lipid particle (GO:0005811);; Cellular Component: cell surface (GO:0009986);;	--	[R]	General function prediction only	Strictosidine synthase;; SMP-30/Gluconolaconase/LRE-like region;; NHL repeat	--	4	--	PREDICTED: adipocyte plasma membrane-associated protein-like [Nasonia vitripennis]	--	molecular function: catalytic activity (GO:0003824);; cellular component: cell (GO:0005623);; cellular component: organelle (GO:0043226);; cellular component: cell part (GO:0044464)
c73274.graph_c1	0.00326987	-0.520468	down	[R]	General function prediction only	Biological Process: lipid metabolic process (GO:0006629);; Molecular Function: hydrolase activity (GO:0016787);;	--	[I]	Lipid transport and metabolism	Partial alpha/beta-hydrolase lipase region;; alpha/beta hydrolase fold;; Alpha/beta hydrolase family;; Alpha/beta hydrolase family	Lipase 3 (Precursor) GN=Lip3 OS=Drosophila melanogaster (Fruit fly) PE=2 SV=1	1	--	PREDICTED: lipase 3-like [Nasonia vitripennis]	--	biological process: metabolic process (GO:0008152);; biological process: single-organism process (GO:0044699);; molecular function: catalytic activity (GO:0003824)
c73710.graph_c4	0.00286687	-0.486748	down	[R]	General function prediction only	--	--	[I]	Lipid transport and metabolism	Partial alpha/beta-hydrolase lipase region;; alpha/beta hydrolase fold;; Alpha/beta hydrolase family;; Alpha/beta hydrolase family;; PGAP1-like protein;; Lecithin:cholesterol acyltransferase;; Zinc knuckle	Lipase 3 (Precursor) GN=Lip3 OS=Drosophila melanogaster (Fruit fly) PE=2 SV=1	1	--	PREDICTED: lipase 3-like [Nasonia vitripennis]	--	--
c68570.graph_c0	0.000624036	-1.40478	down	[R]	General function prediction only	--	--	[Q]	Secondary metabolites biosynthesis, transport and catabolism	short chain dehydrogenase;; Enoyl-(Acyl carrier protein) reductase;; KR domain;; NADH(P)-binding;; NAD dependent epimerase/dehydratase family	Dehydrogenase/reductase SDR family member 4 {ECO:0000250|UniProtKB:Q9BTZ2} OS=Caenorhabditis elegans PE=1 SV=1	1	--	PREDICTED: dehydrogenase/reductase SDR family member 11-like [Nasonia vitripennis]	--	--
c61495.graph_c0	0.000887474	-0.781917	down	[R]	General function prediction only	--	K06999|1.56081e-113|nvi:100116325|lysophospholipase-like protein 1; K06999 phospholipase/carboxylesterase (A)	[I]	Lipid transport and metabolism	Phospholipase/Carboxylesterase;; Alpha/beta hydrolase family;; Alpha/beta hydrolase family;; alpha/beta hydrolase fold	Acyl-protein thioesterase 1 homolog 1 GN=DDB_G0282005 OS=Dictyostelium discoideum (Slime mold) PE=2 SV=1	1	--	PREDICTED: lysophospholipase-like protein 1 [Nasonia vitripennis]	--	--
c68809.graph_c0	2.72e-14	-1.59627	down	[R]	General function prediction only	--	--	[I]	Lipid transport and metabolism	Partial alpha/beta-hydrolase lipase region;; alpha/beta hydrolase fold;; Alpha/beta hydrolase family;; Alpha/beta hydrolase family	Lipase 3 (Precursor) GN=Lip3 OS=Drosophila melanogaster (Fruit fly) PE=2 SV=1	1	--	PREDICTED: lipase 3-like [Nasonia vitripennis]	--	--
c71077.graph_c0	2.42e-252	-7.60831	down	[R]	General function prediction only	Biological Process: metabolic process (GO:0008152);;	--	[Q]	Secondary metabolites biosynthesis, transport and catabolism	short chain dehydrogenase;; Enoyl-(Acyl carrier protein) reductase;; KR domain;; NADH(P)-binding;; NAD dependent epimerase/dehydratase family	Dehydrogenase/reductase SDR family protein 7-like GN=DDB_G0274201 OS=Dictyostelium discoideum (Slime mold) PE=3 SV=1	1	--	PREDICTED: dehydrogenase/reductase SDR family member 11-like [Nasonia vitripennis]	--	biological process: metabolic process (GO:0008152)
c71924.graph_c0	3.36e-23	-1.47977	down	[R]	General function prediction only	Biological Process: phosphatidylserine biosynthetic process (GO:0006659);;	--	[I]	Lipid transport and metabolism	Phosphatidyl serine synthase;; Zinc finger, C2H2 type;; C2H2-type zinc finger;; Zinc-finger double domain;; C2H2-type zinc finger;; C2H2 type zinc-finger (2 copies)	Krueppel homolog 1 GN=Kr-h1 OS=Drosophila melanogaster (Fruit fly) PE=2 SV=2	1	--	PREDICTED: phosphatidylserine synthase 1 isoform X3 [Camponotus floridanus]	--	biological process: metabolic process (GO:0008152);; biological process: cellular process (GO:0009987);; biological process: single-organism process (GO:0044699)
c71137.graph_c0	0.000573332	-0.520516	down	[R]	General function prediction only	--	K14018|0|nvi:100122476|phospholipase A-2-activating protein; K14018 phospholipase A-2-activating protein (A)	[I]	Lipid transport and metabolism	PUL domain;; PFU (PLAA family ubiquitin binding);; WD domain, G-beta repeat;; PFU (PLAA family ubiquitin binding);; PUL domain;; WD domain, G-beta repeat;; 3' exoribonuclease family, domain 1	Putative exosome complex component RRP41 GN=exos-4.1 OS=Caenorhabditis elegans PE=3 SV=2	1	--	PREDICTED: phospholipase A-2-activating protein [Nasonia vitripennis]	Protein processing in endoplasmic reticulum (ko04141)	--
c65333.graph_c0	1.04e-09	-2.12348	down	[R]	General function prediction only	--	--	[I]	Lipid transport and metabolism	alpha/beta hydrolase fold;; Partial alpha/beta-hydrolase lipase region	Lipase 3 (Precursor) GN=Lip3 OS=Drosophila melanogaster (Fruit fly) PE=2 SV=1	9	--	PREDICTED: gastric triacylglycerol lipase-like, partial [Nasonia vitripennis]	--	--
c68078.graph_c0	2.91e-05	-3.21248	down	[R]	General function prediction only	--	--	[I]	Lipid transport and metabolism	Partial alpha/beta-hydrolase lipase region;; Alpha/beta hydrolase family;; alpha/beta hydrolase fold;; Alpha/beta hydrolase family;; Lecithin:cholesterol acyltransferase	Lipase 3 (Precursor) GN=Lip3 OS=Drosophila melanogaster (Fruit fly) PE=2 SV=1	1	--	PREDICTED: lipase 3-like [Nasonia vitripennis]	--	--
c57321.graph_c0	1.16e-20	-2.93556	down	[R]	General function prediction only	--	--	[I]	Lipid transport and metabolism	Partial alpha/beta-hydrolase lipase region;; alpha/beta hydrolase fold;; Alpha/beta hydrolase family;; Alpha/beta hydrolase family	Lipase 3 (Precursor) GN=Lip3 OS=Drosophila melanogaster (Fruit fly) PE=2 SV=1	20	--	PREDICTED: lipase 3-like isoform X1 [Nasonia vitripennis]	--	--
c42483.graph_c0	2.2e-285	-7.76516	down	[R]	General function prediction only	--	--	[I]	Lipid transport and metabolism	Partial alpha/beta-hydrolase lipase region;; alpha/beta hydrolase fold;; Alpha/beta hydrolase family;; Alpha/beta hydrolase family	Lipase 1 (Precursor) GN=Lip1 OS=Drosophila melanogaster (Fruit fly) PE=2 SV=2	1	--	PREDICTED: gastric triacylglycerol lipase-like [Nasonia vitripennis]	--	--
c63285.graph_c1	0.0122356	-0.471491	down	[I]	Lipid transport and metabolism	--	--	[R]	General function prediction only	Carboxylesterase family	Venom carboxylesterase-6 (Precursor) OS=Apis mellifera (Honeybee) PE=2 SV=1	1	--	PREDICTED: venom carboxylesterase-6 [Nasonia vitripennis]	--	--
c70745.graph_c2	7.36e-07	-1.26051	down	[I]	Lipid transport and metabolism	Molecular Function: catalytic activity (GO:0003824);; Biological Process: cell communication (GO:0007154);; Biological Process: metabolic process (GO:0008152);; Molecular Function: phosphatidylinositol binding (GO:0035091);;	K01115|0|nvi:100123116|phospholipase D1; K01115 phospholipase D1/2 [EC:3.1.4.4] (A)	[I]	Lipid transport and metabolism	PLD-like domain;; Phospholipase D Active site motif	Phospholipase D A GN=pldA OS=Dictyostelium discoideum (Slime mold) PE=2 SV=1	35	--	PREDICTED: phospholipase D1 [Nasonia vitripennis]	Glycerophospholipid metabolism (ko00564);; Ether lipid metabolism (ko00565);; Endocytosis (ko04144)	molecular function: catalytic activity (GO:0003824);; biological process: cellular process (GO:0009987);; biological process: single-organism process (GO:0044699);; biological process: metabolic process (GO:0008152);; molecular function: binding (GO:0005488)
c50474.graph_c0	3.02e-10	-1.15885	down	[I]	Lipid transport and metabolism	Biological Process: phospholipid biosynthetic process (GO:0008654);; Cellular Component: membrane (GO:0016020);; Molecular Function: phosphotransferase activity, for other substituted phosphate groups (GO:0016780);;	K08744|1.40393e-162|nvi:100123414|CRLS1; probable cardiolipin synthase; K08744 cardiolipin synthase [EC:2.7.8.-] (A)	[S]	Function unknown	Complex I intermediate-associated protein 30 (CIA30);; Carbohydrate binding domain (family 11);; CDP-alcohol phosphatidyltransferase	Probable cardiolipin synthase GN=CLS OS=Drosophila melanogaster (Fruit fly) PE=2 SV=1	15	--	PREDICTED: probable cardiolipin synthase [Nasonia vitripennis]	Glycerophospholipid metabolism (ko00564)	biological process: metabolic process (GO:0008152);; biological process: cellular process (GO:0009987);; biological process: single-organism process (GO:0044699);; cellular component: membrane (GO:0016020);; molecular function: catalytic activity (GO:0003824)
c69573.graph_c0	4.9e-06	-0.644895	down	[I]	Lipid transport and metabolism	Molecular Function: 3-hydroxyacyl-CoA dehydrogenase activity (GO:0003857);; Biological Process: fatty acid metabolic process (GO:0006631);; Biological Process: oxidation-reduction process (GO:0055114);; Molecular Function: NAD+ binding (GO:0070403);;	K13247|2.03305e-151|nvi:100116345|lambda-crystallin homolog; K13247 L-gulonate 3-dehydrogenase [EC:1.1.1.45] (A)	[I]	Lipid transport and metabolism	3-hydroxyacyl-CoA dehydrogenase, NAD binding domain;; 3-hydroxyacyl-CoA dehydrogenase, C-terminal domain;; 3-hydroxyacyl-CoA dehydrogenase, NAD binding domain;; D-isomer specific 2-hydroxyacid dehydrogenase, NAD binding domain;; UDP-glucose/GDP-mannose dehydrogenase family, NAD binding domain;; NAD binding domain of 6-phosphogluconate dehydrogenase	Probable 3-hydroxyacyl-CoA dehydrogenase B0272.3 GN=B0272.3 OS=Caenorhabditis elegans PE=1 SV=1	1	--	PREDICTED: lambda-crystallin homolog [Nasonia vitripennis]	Pentose and glucuronate interconversions (ko00040)	molecular function: catalytic activity (GO:0003824);; biological process: metabolic process (GO:0008152);; biological process: single-organism process (GO:0044699);; biological process: cellular process (GO:0009987);; molecular function: binding (GO:0005488)
c71204.graph_c3	2.81e-06	-0.711321	down	[I]	Lipid transport and metabolism	--	--	[R]	General function prediction only	Carboxylesterase family;; alpha/beta hydrolase fold	Neurotactin GN=Nrt OS=Drosophila melanogaster (Fruit fly) PE=1 SV=3	4	RNA processing and modification	PREDICTED: neurotactin [Nasonia vitripennis]	--	--
c63467.graph_c0	5.13e-18	-1.7262	down	[I]	Lipid transport and metabolism	Biological Process: metabolic process (GO:0008152);; Cellular Component: membrane (GO:0016020);; Molecular Function: hydrolase activity (GO:0016787);;	K07252|5.17678e-149|nvi:100123564|dolichyldiphosphatase 1-like; K07252 dolichyldiphosphatase [EC:3.6.1.43] (A)	[I]	Lipid transport and metabolism	PAP2 superfamily	Dolichyldiphosphatase 1 GN=dolpp1 OS=Dictyostelium discoideum (Slime mold) PE=3 SV=1	1	--	PREDICTED: dolichyldiphosphatase 1-like isoform X1 [Nasonia vitripennis]	N-Glycan biosynthesis (ko00510)	biological process: metabolic process (GO:0008152);; cellular component: membrane (GO:0016020);; molecular function: catalytic activity (GO:0003824)
c72425.graph_c1	4.3e-23	-1.69076	down	[I]	Lipid transport and metabolism	Cellular Component: mitochondrion (GO:0005739);; Molecular Function: 3-oxoacid CoA-transferase activity (GO:0008260);; Biological Process: ketone body catabolic process (GO:0046952);;	K01027|0|nvi:100122534|succinyl-CoA:3-ketoacid coenzyme A transferase 1, mitochondrial; K01027 3-oxoacid CoA-transferase [EC:2.8.3.5] (A)	[C]	Energy production and conversion	Coenzyme A transferase	Probable succinyl-CoA:3-ketoacid coenzyme A transferase, mitochondrial (Precursor) GN=oxct1 OS=Dictyostelium discoideum (Slime mold) PE=3 SV=1	1	--	PREDICTED: succinyl-CoA:3-ketoacid coenzyme A transferase 1, mitochondrial [Nasonia vitripennis]	Synthesis and degradation of ketone bodies (ko00072);; Valine, leucine and isoleucine degradation (ko00280);; Butanoate metabolism (ko00650)	cellular component: cell (GO:0005623);; cellular component: organelle (GO:0043226);; cellular component: cell part (GO:0044464);; molecular function: catalytic activity (GO:0003824);; biological process: metabolic process (GO:0008152);; biological process: cellular process (GO:0009987);; biological process: single-organism process (GO:0044699)
c66541.graph_c0	6.79e-19	-5.85518	down	[I]	Lipid transport and metabolism	--	--	[R]	General function prediction only	Acyltransferase family	Nose resistant to fluoxetine protein 6 (Precursor) GN=nrf-6 OS=Caenorhabditis elegans PE=1 SV=3	375	--	PREDICTED: nose resistant to fluoxetine protein 6-like [Nasonia vitripennis]	--	--
c67664.graph_c0	7.36e-07	-2.39923	down	[I]	Lipid transport and metabolism	--	--	[R]	General function prediction only	Carboxylesterase family;; Carboxylesterase family;; alpha/beta hydrolase fold	Esterase FE4 (Precursor) OS=Myzus persicae (Green peach aphid) PE=1 SV=1	54	--	PREDICTED: LOW QUALITY PROTEIN: esterase E4-like [Nasonia vitripennis]	--	--
c68836.graph_c1	0.0139469	-0.542445	down	[I]	Lipid transport and metabolism	Molecular Function: nucleic acid binding (GO:0003676);; Molecular Function: metal ion binding (GO:0046872);;	--	[S]	Function unknown	Zinc finger, C2H2 type;; C2H2-type zinc finger;; Armadillo/beta-catenin-like repeat;; Zinc-finger double domain;; MaoC like domain;; N-terminal half of MaoC dehydratase;; Zinc-finger double domain;; Zinc finger, C2H2 type;; Zinc-finger double-stranded RNA-binding	Follicle cell protein 3C-1 GN=Fcp3C OS=Drosophila melanogaster (Fruit fly) PE=2 SV=3	1	--	PREDICTED: oocyte zinc finger protein XlCOF8.4-like [Nasonia vitripennis]	--	molecular function: binding (GO:0005488)
c72425.graph_c3	0.0262704	-0.498124	down	[I]	Lipid transport and metabolism	Molecular Function: oxidoreductase activity (GO:0016491);; Biological Process: oxidation-reduction process (GO:0055114);;	K00069|2.86169e-158|nvi:100122548|15-hydroxyprostaglandin dehydrogenase [NAD(+)]-like; K00069 15-hydroxyprostaglandin dehydrogenase (NAD) [EC:1.1.1.141] (A)	[C]	Energy production and conversion	short chain dehydrogenase;; Enoyl-(Acyl carrier protein) reductase;; KR domain;; NAD dependent epimerase/dehydratase family;; Coenzyme A transferase	Probable succinyl-CoA:3-ketoacid coenzyme A transferase, mitochondrial (Precursor) GN=oxct1 OS=Dictyostelium discoideum (Slime mold) PE=3 SV=1	1	--	PREDICTED: 15-hydroxyprostaglandin dehydrogenase [NAD(+)]-like [Nasonia vitripennis]	--	molecular function: catalytic activity (GO:0003824);; biological process: metabolic process (GO:0008152);; biological process: single-organism process (GO:0044699)
c70612.graph_c3	2.21e-18	-1.45859	down	[I]	Lipid transport and metabolism	Molecular Function: glycylpeptide N-tetradecanoyltransferase activity (GO:0004379);; Biological Process: N-terminal protein myristoylation (GO:0006499);;	K00671|0|nvi:100115755|glycylpeptide N-tetradecanoyltransferase; K00671 glycylpeptide N-tetradecanoyltransferase [EC:2.3.1.97] (A)	[I]	Lipid transport and metabolism	Myristoyl-CoA:protein N-myristoyltransferase, N-terminal domain;; Myristoyl-CoA:protein N-myristoyltransferase, C-terminal domain;; Helicase associated domain (HA2);; Oligonucleotide/oligosaccharide-binding (OB)-fold;; Helicase conserved C-terminal domain	Glycylpeptide N-tetradecanoyltransferase GN=Nmt OS=Drosophila melanogaster (Fruit fly) PE=2 SV=2	2	--	PREDICTED: glycylpeptide N-tetradecanoyltransferase [Nasonia vitripennis]	--	molecular function: catalytic activity (GO:0003824);; biological process: metabolic process (GO:0008152);; biological process: cellular process (GO:0009987)
c64535.graph_c0	9.15e-28	-7.53954	down	[I]	Lipid transport and metabolism	--	--	[R]	General function prediction only	Carboxylesterase family	Esterase FE4 (Precursor) OS=Myzus persicae (Green peach aphid) PE=1 SV=1	1	--	carboxylesterase clade D, member 5 precursor [Nasonia vitripennis]	--	--
c69646.graph_c0	0.0047734	-0.547818	down	[I]	Lipid transport and metabolism	Biological Process: single-organism metabolic process (GO:0044710);;	--	[I]	Lipid transport and metabolism	Fatty acid desaturase;; Microsomal signal peptidase 12 kDa subunit (SPC12)	Acyl-CoA Delta(11) desaturase OS=Choristoneura rosaceana (Oblique banded leafroller) PE=1 SV=1	61	--	PREDICTED: acyl-CoA Delta(11) desaturase-like isoform X2 [Nasonia vitripennis]	--	biological process: metabolic process (GO:0008152);; biological process: single-organism process (GO:0044699)
c71726.graph_c0	9.22e-09	-1.05074	down	[I]	Lipid transport and metabolism	--	--	[R]	General function prediction only	Carboxylesterase family;; alpha/beta hydrolase fold;; Carboxylesterase family	Esterase FE4 (Precursor) OS=Myzus persicae (Green peach aphid) PE=1 SV=1	1	RNA processing and modification	carboxylesterase clade A, member 4 [Nasonia vitripennis]	--	--
c66678.graph_c2	0.00281383	-0.482435	down	[I]	Lipid transport and metabolism	Molecular Function: fatty-acyl-CoA binding (GO:0000062);;	--	[I]	Lipid transport and metabolism	Acyl CoA binding protein;; Acyl CoA binding protein	Putative acyl-CoA-binding protein OS=Hypsibius dujardini (Water bear) PE=3 SV=1	1	--	PREDICTED: putative acyl-CoA-binding protein [Nasonia vitripennis]	--	molecular function: binding (GO:0005488)
c69457.graph_c0	1.51e-06	-0.830407	down	[I]	Lipid transport and metabolism	Biological Process: metabolic process (GO:0008152);; Molecular Function: ligase activity (GO:0016874);;	K01897|0|ame:412541|GB11391; long-chain-fatty-acid--CoA ligase 1-like; K01897 long-chain acyl-CoA synthetase [EC:6.2.1.3] (A)	[I]	Lipid transport and metabolism	AMP-binding enzyme;; AMP-binding enzyme;; Transposase IS4	Fatty acyl-CoA synthetase A GN=fcsA OS=Dictyostelium discoideum (Slime mold) PE=1 SV=1	1	--	PREDICTED: long-chain-fatty-acid--CoA ligase 5 isoform X1 [Microplitis demolitor]	Fatty acid biosynthesis (ko00061);; Fatty acid degradation (ko00071);; Fatty acid metabolism (ko01212);; Peroxisome (ko04146)	biological process: metabolic process (GO:0008152);; molecular function: catalytic activity (GO:0003824)
c56423.graph_c0	5.51e-10	-1.2998	down	[I]	Lipid transport and metabolism	Biological Process: single-organism metabolic process (GO:0044710);;	--	[I]	Lipid transport and metabolism	Fatty acid desaturase;; Kua-ubiquitin conjugating enzyme hybrid localisation domain	Acyl-CoA Delta(11) desaturase GN=D11DS OS=Trichoplusia ni (Cabbage looper) PE=1 SV=2	61	--	PREDICTED: acyl-CoA Delta(11) desaturase-like isoform X2 [Nasonia vitripennis]	--	biological process: metabolic process (GO:0008152);; biological process: single-organism process (GO:0044699)
c68203.graph_c0	0.000602273	-0.563914	down	[I]	Lipid transport and metabolism	Biological Process: fatty acid metabolic process (GO:0006631);; Molecular Function: oxidoreductase activity, acting on the CH-CH group of donors (GO:0016627);; Biological Process: oxidation-reduction process (GO:0055114);;	K00232|0|nvi:100122596|Acox3; acyl-Coenzyme A oxidase 3, pristanoyl (EC:1.3.3.6); K00232 acyl-CoA oxidase [EC:1.3.3.6] (A)	[IQ]	--	Acyl-CoA oxidase;; Acyl-CoA dehydrogenase, middle domain;; Acyl-CoA dehydrogenase, C-terminal domain;; Fringe-like	Probable peroxisomal acyl-coenzyme A oxidase 1 GN=CG5009 OS=Drosophila melanogaster (Fruit fly) PE=1 SV=1	1	--	PREDICTED: acyl-Coenzyme A oxidase 3 isoform X2 [Nasonia vitripennis]	Fatty acid degradation (ko00071);; alpha-Linolenic acid metabolism (ko00592);; Biosynthesis of unsaturated fatty acids (ko01040);; Fatty acid metabolism (ko01212);; Peroxisome (ko04146)	biological process: metabolic process (GO:0008152);; biological process: cellular process (GO:0009987);; biological process: single-organism process (GO:0044699);; molecular function: catalytic activity (GO:0003824)
c60126.graph_c0	3.5e-05	-1.7616	down	[I]	Lipid transport and metabolism	--	--	[R]	General function prediction only	Carboxylesterase family;; alpha/beta hydrolase fold	Venom carboxylesterase-6 (Precursor) OS=Apis mellifera (Honeybee) PE=2 SV=1	1	RNA processing and modification	carboxylesterase clade A, member 4 [Nasonia vitripennis]	--	--
c68644.graph_c2	0.000894758	-0.67848	down	[I]	Lipid transport and metabolism	Cellular Component: endoplasmic reticulum membrane (GO:0005789);; Molecular Function: O-acyltransferase activity (GO:0008374);; Cellular Component: integral component of membrane (GO:0016021);;	K11155|0|nvi:100116518|diacylglycerol O-acyltransferase 1; K11155 diacylglycerol O-acyltransferase 1 [EC:2.3.1.20 2.3.1.75 2.3.1.76] (A)	[I]	Lipid transport and metabolism	MBOAT, membrane-bound O-acyltransferase family	Diacylglycerol O-acyltransferase 1 GN=dgat1 OS=Dictyostelium discoideum (Slime mold) PE=3 SV=2	1	--	PREDICTED: diacylglycerol O-acyltransferase 1 [Nasonia vitripennis]	Glycerolipid metabolism (ko00561);; Retinol metabolism (ko00830)	cellular component: cell (GO:0005623);; cellular component: membrane (GO:0016020);; cellular component: organelle (GO:0043226);; cellular component: organelle part (GO:0044422);; cellular component: membrane part (GO:0044425);; cellular component: cell part (GO:0044464);; molecular function: catalytic activity (GO:0003824);; biological process: metabolic process (GO:0008152)
c68671.graph_c0	3.61e-12	-3.28613	down	[I]	Lipid transport and metabolism	--	--	[R]	General function prediction only	Carboxylesterase family;; alpha/beta hydrolase fold	Esterase B1 (Precursor) GN=B1 OS=Culex pipiens (House mosquito) PE=3 SV=1	1	RNA processing and modification	PREDICTED: esterase FE4 [Nasonia vitripennis]	--	--
c58718.graph_c0	2.55e-11	-1.45431	down	[I]	Lipid transport and metabolism	Molecular Function: phosphogluconate dehydrogenase (decarboxylating) activity (GO:0004616);; Biological Process: pentose-phosphate shunt (GO:0006098);; Molecular Function: coenzyme binding (GO:0050662);;	--	[R]	General function prediction only	NAD binding domain of 6-phosphogluconate dehydrogenase;; PWWP domain;; NAD-binding of NADP-dependent 3-hydroxyisobutyrate dehydrogenase;; NADP oxidoreductase coenzyme F420-dependent;; Shikimate / quinate 5-dehydrogenase	Putative oxidoreductase GLYR1 homolog GN=AAEL006684 OS=Aedes aegypti (Yellowfever mosquito) PE=3 SV=1	180	--	PREDICTED: putative oxidoreductase GLYR1 homolog isoform X1 [Nasonia vitripennis]	--	molecular function: catalytic activity (GO:0003824);; biological process: metabolic process (GO:0008152);; biological process: single-organism process (GO:0044699);; biological process: cellular process (GO:0009987);; molecular function: binding (GO:0005488)
c62421.graph_c0	0.000288293	-0.717471	down	[I]	Lipid transport and metabolism	Molecular Function: 1-acylglycerol-3-phosphate O-acyltransferase activity (GO:0003841);; Biological Process: phospholipid biosynthetic process (GO:0008654);; Cellular Component: membrane (GO:0016020);;	K13509|4.32916e-173|nvi:100680260|1-acyl-sn-glycerol-3-phosphate acyltransferase alpha; K13509 lysophosphatidate acyltransferase [EC:2.3.1.51] (A)	[I]	Lipid transport and metabolism	Acyltransferase	Putative 1-acyl-sn-glycerol-3-phosphate acyltransferase acl-2 GN=acl-2 OS=Caenorhabditis elegans PE=3 SV=1	1	--	PREDICTED: 1-acyl-sn-glycerol-3-phosphate acyltransferase alpha [Nasonia vitripennis]	Glycerolipid metabolism (ko00561);; Glycerophospholipid metabolism (ko00564)	molecular function: catalytic activity (GO:0003824);; biological process: metabolic process (GO:0008152);; biological process: cellular process (GO:0009987);; biological process: single-organism process (GO:0044699);; cellular component: membrane (GO:0016020)
c66194.graph_c0	5.48e-22	-1.48709	down	[I]	Lipid transport and metabolism	Molecular Function: catalytic activity (GO:0003824);; Biological Process: metabolic process (GO:0008152);;	K07511|4.62735e-117|ame:409150|Echs1, GB18498; enoyl Coenzyme A hydratase, short chain, 1, mitochondrial; K07511 enoyl-CoA hydratase [EC:4.2.1.17] (A)	[I]	Lipid transport and metabolism	Enoyl-CoA hydratase/isomerase family;; Peptidase family S49	Probable enoyl-CoA hydratase, mitochondrial GN=ech-6 OS=Caenorhabditis elegans PE=1 SV=1	1	--	putative enoyl-CoA hydratase, mitochondrial [Zootermopsis nevadensis]	Fatty acid elongation (ko00062);; Fatty acid degradation (ko00071);; Valine, leucine and isoleucine degradation (ko00280);; Lysine degradation (ko00310);; Tryptophan metabolism (ko00380);; beta-Alanine metabolism (ko00410);; Propanoate metabolism (ko00640);; Butanoate metabolism (ko00650);; Carbon metabolism (ko01200);; Fatty acid metabolism (ko01212)	molecular function: catalytic activity (GO:0003824);; biological process: metabolic process (GO:0008152)
c63451.graph_c0	7.09e-05	-0.677371	down	[I]	Lipid transport and metabolism	Molecular Function: 3-hydroxyacyl-CoA dehydrogenase activity (GO:0003857);; Molecular Function: enoyl-CoA hydratase activity (GO:0004300);; Biological Process: fatty acid beta-oxidation (GO:0006635);; Cellular Component: mitochondrial fatty acid beta-oxidation multienzyme complex (GO:0016507);; Molecular Function: coenzyme binding (GO:0050662);;	K07515|0|nvi:100121740|trifunctional enzyme subunit alpha, mitochondrial; K07515 enoyl-CoA hydratase / long-chain 3-hydroxyacyl-CoA dehydrogenase [EC:4.2.1.17 1.1.1.211] (A)	[I]	Lipid transport and metabolism	Enoyl-CoA hydratase/isomerase family;; 3-hydroxyacyl-CoA dehydrogenase, NAD binding domain;; 3-hydroxyacyl-CoA dehydrogenase, C-terminal domain	Probable 3-hydroxyacyl-CoA dehydrogenase B0272.3 GN=B0272.3 OS=Caenorhabditis elegans PE=1 SV=1	1	--	PREDICTED: trifunctional enzyme subunit alpha, mitochondrial [Nasonia vitripennis]	Fatty acid elongation (ko00062);; Fatty acid degradation (ko00071);; Valine, leucine and isoleucine degradation (ko00280);; Lysine degradation (ko00310);; Tryptophan metabolism (ko00380);; beta-Alanine metabolism (ko00410);; Propanoate metabolism (ko00640);; Butanoate metabolism (ko00650);; Biosynthesis of unsaturated fatty acids (ko01040);; Carbon metabolism (ko01200);; Fatty acid metabolism (ko…	molecular function: catalytic activity (GO:0003824);; biological process: metabolic process (GO:0008152);; biological process: single-organism process (GO:0044699);; biological process: cellular process (GO:0009987);; cellular component: cell (GO:0005623);; cellular component: macromolecular complex (GO:0032991);; cellular component: organelle (GO:0043226);; cellular component: organelle part (GO…
c71402.graph_c0	0.0157102	-0.575882	down	[I]	Lipid transport and metabolism	Molecular Function: biotin carboxylase activity (GO:0004075);; Molecular Function: ATP binding (GO:0005524);; Biological Process: metabolic process (GO:0008152);; Molecular Function: metal ion binding (GO:0046872);;	K01968|0|nvi:100117061|methylcrotonoyl-CoA carboxylase subunit alpha, mitochondrial; K01968 3-methylcrotonyl-CoA carboxylase alpha subunit [EC:6.4.1.4] (A)	[IE]	--	Carbamoyl-phosphate synthase L chain, ATP binding domain;; Carbamoyl-phosphate synthase L chain, N-terminal domain;; Biotin carboxylase C-terminal domain;; Biotin-requiring enzyme;; ATP-grasp domain;; D-ala D-ala ligase C-terminus;; ATP-grasp domain;; Biotin-lipoyl like;; Phosphoribosylglycinamide synthetase, ATP-grasp (A) domain	Methylcrotonoyl-CoA carboxylase subunit alpha, mitochondrial (Precursor) GN=mccA OS=Dictyostelium discoideum (Slime mold) PE=3 SV=1	1	--	PREDICTED: methylcrotonoyl-CoA carboxylase subunit alpha, mitochondrial [Nasonia vitripennis]	Valine, leucine and isoleucine degradation (ko00280)	molecular function: catalytic activity (GO:0003824);; biological process: metabolic process (GO:0008152);; molecular function: binding (GO:0005488)
c68925.graph_c0	1.46e-112	-4.73379	down	[I]	Lipid transport and metabolism	Biological Process: lipid metabolic process (GO:0006629);; Molecular Function: acyl-CoA delta11-desaturase activity (GO:0017105);;	--	[I]	Lipid transport and metabolism	Fatty acid desaturase	Acyl-CoA Delta(11) desaturase OS=Choristoneura rosaceana (Oblique banded leafroller) PE=1 SV=1	1	--	PREDICTED: stearoyl-CoA desaturase 5-like [Nasonia vitripennis]	--	biological process: metabolic process (GO:0008152);; biological process: single-organism process (GO:0044699);; molecular function: catalytic activity (GO:0003824)
c70763.graph_c3	1.33e-86	-10.2353	down	[Q]	Secondary metabolites biosynthesis, transport and catabolism	--	--	[I]	Lipid transport and metabolism	Male sterility protein;; Male sterility protein;; NAD dependent epimerase/dehydratase family;; 3-beta hydroxysteroid dehydrogenase/isomerase family	Putative fatty acyl-CoA reductase CG5065 {ECO:0000250|UniProtKB:Q922J9, ECO:0000312|EMBL:AAF57974.1} GN=CG5065 OS=Drosophila melanogaster (Fruit fly) PE=3 SV=1	1	--	PREDICTED: fatty acyl-CoA reductase 1-like [Nasonia vitripennis]	--	--
c71390.graph_c0	7.58e-103	-8.61269	down	[Q]	Secondary metabolites biosynthesis, transport and catabolism	--	--	[I]	Lipid transport and metabolism	Male sterility protein;; Male sterility protein;; NAD dependent epimerase/dehydratase family;; 3-beta hydroxysteroid dehydrogenase/isomerase family;; Polysaccharide biosynthesis protein	Putative fatty acyl-CoA reductase CG5065 {ECO:0000250|UniProtKB:Q922J9, ECO:0000312|EMBL:AAF57974.1} GN=CG5065 OS=Drosophila melanogaster (Fruit fly) PE=3 SV=1	1	--	PREDICTED: fatty acyl-CoA reductase 1-like [Nasonia vitripennis]	--	--
c65811.graph_c0	0.000211447	-0.786512	down	[Q]	Secondary metabolites biosynthesis, transport and catabolism	Biological Process: metabolic process (GO:0008152);; Molecular Function: transferase activity (GO:0016740);;	K00665|0|nvi:100122099|fatty acid synthase-like; K00665 fatty acid synthase, animal type [EC:2.3.1.85] (A)	[I]	Lipid transport and metabolism	Acyl transferase domain;; KR domain;; Beta-ketoacyl synthase, C-terminal domain;; short chain dehydrogenase;; Beta-ketoacyl synthase, N-terminal domain;; Zinc-binding dehydrogenase;; Polyketide synthase dehydratase;; Zinc-binding dehydrogenase;; Thioesterase domain;; Beta-ketoacyl synthase, N-terminal domain	Chalcone synthase stlA GN=stlA OS=Dictyostelium discoideum (Slime mold) PE=1 SV=1	2	--	PREDICTED: fatty acid synthase-like isoform X1 [Nasonia vitripennis]	Fatty acid biosynthesis (ko00061);; Fatty acid metabolism (ko01212)	biological process: metabolic process (GO:0008152);; molecular function: catalytic activity (GO:0003824)
c61190.graph_c1	3.94e-24	-1.41868	down	[Q]	Secondary metabolites biosynthesis, transport and catabolism	Molecular Function: NADPH:quinone reductase activity (GO:0003960);; Molecular Function: [acyl-carrier-protein] S-acetyltransferase activity (GO:0004313);; Molecular Function: [acyl-carrier-protein] S-malonyltransferase activity (GO:0004314);; Molecular Function: 3-oxoacyl-[acyl-carrier-protein] synthase activity (GO:0004315);; Molecular Function: 3-oxoacyl-[acyl-carrier-protein] reductase (NADPH)…	K00665|1.09081e-20|nvi:100122083|fatty acid synthase-like; K00665 fatty acid synthase, animal type [EC:2.3.1.85] (A)	[I]	Lipid transport and metabolism	Beta-ketoacyl synthase, C-terminal domain	Probable polyketide synthase 45 GN=pks45 OS=Dictyostelium discoideum (Slime mold) PE=3 SV=2	2	--	PREDICTED: fatty acid synthase-like [Nasonia vitripennis]	Fatty acid biosynthesis (ko00061);; Fatty acid metabolism (ko01212)	molecular function: catalytic activity (GO:0003824);; biological process: metabolic process (GO:0008152);; biological process: single-organism process (GO:0044699);; molecular function: binding (GO:0005488)
c58474.graph_c0	0.0459667	-0.394621	down	[Q]	Secondary metabolites biosynthesis, transport and catabolism	Molecular Function: fatty-acyl-CoA reductase (alcohol-forming) activity (GO:0080019);;	--	[I]	Lipid transport and metabolism	Male sterility protein;; Male sterility protein;; 3-beta hydroxysteroid dehydrogenase/isomerase family;; NAD dependent epimerase/dehydratase family;; Polysaccharide biosynthesis protein;; RmlD substrate binding domain;; short chain dehydrogenase	Putative fatty acyl-CoA reductase CG8306 {ECO:0000250|UniProtKB:Q922J9, ECO:0000312|EMBL:AAF57977.2} GN=CG8306 OS=Drosophila melanogaster (Fruit fly) PE=2 SV=1	1	RNA processing and modification	PREDICTED: putative fatty acyl-CoA reductase CG8306 [Nasonia vitripennis]	--	molecular function: catalytic activity (GO:0003824);; biological process: metabolic process (GO:0008152);; biological process: single-organism process (GO:0044699)
c66880.graph_c0	1.18e-30	-3.93403	down	[Q]	Secondary metabolites biosynthesis, transport and catabolism	--	--	[I]	Lipid transport and metabolism	Male sterility protein;; Male sterility protein;; NAD dependent epimerase/dehydratase family;; 3-beta hydroxysteroid dehydrogenase/isomerase family;; Polysaccharide biosynthesis protein	Putative fatty acyl-CoA reductase CG5065 {ECO:0000250|UniProtKB:Q922J9, ECO:0000312|EMBL:AAF57974.1} GN=CG5065 OS=Drosophila melanogaster (Fruit fly) PE=3 SV=1	3	RNA processing and modification	PREDICTED: putative fatty acyl-CoA reductase CG8303 isoform X1 [Nasonia vitripennis]	--	--
c67380.graph_c0	0.00313961	-0.789721	down	[Q]	Secondary metabolites biosynthesis, transport and catabolism	--	--	[I]	Lipid transport and metabolism	Male sterility protein;; Male sterility protein;; Male sterility protein	Putative fatty acyl-CoA reductase CG5065 {ECO:0000250|UniProtKB:Q922J9, ECO:0000312|EMBL:AAF57974.1} GN=CG5065 OS=Drosophila melanogaster (Fruit fly) PE=3 SV=1	1	--	PREDICTED: fatty acyl-CoA reductase 1-like [Nasonia vitripennis]	--	--
c72766.graph_c0	0.000331985	-1.08764	down	[Q]	Secondary metabolites biosynthesis, transport and catabolism	Molecular Function: catalytic activity (GO:0003824);; Biological Process: metabolic process (GO:0008152);;	K00665|0|nvi:100122099|fatty acid synthase-like; K00665 fatty acid synthase, animal type [EC:2.3.1.85] (A)	[I]	Lipid transport and metabolism	KR domain;; short chain dehydrogenase;; Thioesterase domain	Chalcone synthase stlB GN=stlB OS=Dictyostelium discoideum (Slime mold) PE=2 SV=1	2	--	PREDICTED: fatty acid synthase-like isoform X2 [Nasonia vitripennis]	Fatty acid biosynthesis (ko00061);; Fatty acid metabolism (ko01212)	molecular function: catalytic activity (GO:0003824);; biological process: metabolic process (GO:0008152)
c72485.graph_c0	0.0306469	-0.382913	down	[T]	Signal transduction mechanisms	Molecular Function: phosphatidylinositol phospholipase C activity (GO:0004435);; Molecular Function: signal transducer activity (GO:0004871);; Molecular Function: calcium ion binding (GO:0005509);; Biological Process: lipid catabolic process (GO:0016042);; Biological Process: intracellular signal transduction (GO:0035556);;	K05858|0|nvi:100120894|1-phosphatidylinositol 4,5-bisphosphate phosphodiesterase classes I and II; K05858 phosphatidylinositol phospholipase C, beta [EC:3.1.4.11] (A)	[I]	Lipid transport and metabolism	Phosphatidylinositol-specific phospholipase C, Y domain;; Protein phosphatase 2C;; PLC-beta C terminal;; C2 domain	1-phosphatidylinositol 4,5-bisphosphate phosphodiesterase classes I and II GN=Plc21C OS=Drosophila melanogaster (Fruit fly) PE=2 SV=3	19	--	PREDICTED: 1-phosphatidylinositol 4,5-bisphosphate phosphodiesterase classes I and II [Nasonia vitripennis]	Inositol phosphate metabolism (ko00562);; Phosphatidylinositol signaling system (ko04070);; Wnt signaling pathway (ko04310);; Phototransduction - fly (ko04745)	molecular function: catalytic activity (GO:0003824);; biological process: metabolic process (GO:0008152);; molecular function: molecular transducer activity (GO:0060089);; molecular function: binding (GO:0005488);; biological process: single-organism process (GO:0044699);; biological process: cellular process (GO:0009987);; biological process: signaling (GO:0023052);; biological process: response…
c68061.graph_c0	3.1e-09	-1.07001	down	[J]	Translation, ribosomal structure and biogenesis	Molecular Function: structural constituent of ribosome (GO:0003735);; Biological Process: translation (GO:0006412);; Cellular Component: small ribosomal subunit (GO:0015935);;	--	[J]	Translation, ribosomal structure and biogenesis	Ribosomal protein S2;; short chain dehydrogenase;; KR domain	Dehydrogenase/reductase SDR family protein 7-like GN=CG7601 OS=Drosophila melanogaster (Fruit fly) PE=2 SV=1	2	--	PREDICTED: dehydrogenase/reductase SDR family member 7 [Nasonia vitripennis]	--	molecular function: structural molecule activity (GO:0005198);; biological process: metabolic process (GO:0008152);; biological process: cellular process (GO:0009987);; cellular component: cell (GO:0005623);; cellular component: macromolecular complex (GO:0032991);; cellular component: organelle (GO:0043226);; cellular component: organelle part (GO:0044422);; cellular component: cell part (GO:004…
c73021.graph_c1	7.32e-26	-1.46954	down	[J]	Translation, ribosomal structure and biogenesis	Molecular Function: fatty-acyl-CoA reductase (alcohol-forming) activity (GO:0080019);;	--	[I]	Lipid transport and metabolism	Male sterility protein;; Male sterility protein;; Ribosomal S3Ae family;; Male sterility protein	40S ribosomal protein S3a {ECO:0000255|HAMAP-Rule:MF_03122} GN=Parcxpwex01 OS=Periplaneta americana (American cockroach) PE=2 SV=1	8	RNA processing and modification	PREDICTED: putative fatty acyl-CoA reductase CG5065 [Nasonia vitripennis]	--	molecular function: catalytic activity (GO:0003824);; biological process: metabolic process (GO:0008152);; biological process: single-organism process (GO:0044699)
