# Supplementary material for: Sexual dimorphism and sex-biased gene expression in an egg parasitoid species, Anastatus disparis
Source: BMC Genomics. 2020 Jul 18;21:492. doi: 10.1186/s12864-020-06903-5 (PMC7368684; doi:10.1186/s12864-020-06903-5)
Supplement: Supplementary file 7 — Additional file 7: Table S7. Annotated female-specific genes involving encoding venom proteins. [file 12864_2020_6903_MOESM7_ESM.xlsx]

## Sheet: down_1_19 - 副本
#ID	FDR	log2FC	regulated	COG_class	COG_class_annotation	GO_annotation	KEGG_annotation	KOG_class	KOG_class_annotation	Pfam_annotation	Swissprot_annotation	eggNOG_class	eggNOG_class_annotation	nr_annotation	KEGG_pathway_annotation	GO_second_level_annotation
c71471.graph_c0	3.27e-14	-8.82394	down	--	--	--	--	--	--	DNA/RNA non-specific endonuclease	--	--	--	endonuclease-like venom protein precursor [Nasonia vitripennis]	--	--
c17999.graph_c0	1.27e-10	-7.66156	down	--	--	--	--	[T]	Signal transduction mechanisms	Trypsin Inhibitor like cysteine rich domain	Chymotrypsin inhibitor OS=Apis mellifera (Honeybee) PE=1 SV=1	--	--	PREDICTED: venom peptide SjAPI-like [Nasonia vitripennis]	--	--
c59938.graph_c0	1.38e-38	-10.4662	down	--	--	--	--	--	--	--	--	--	--	venom protein V precursor [Nasonia vitripennis]	--	--
c63272.graph_c0	9.43e-35	-10.4878	down	--	--	--	--	--	--	--	--	--	--	venom protein Z precursor [Nasonia vitripennis]	--	--
c67254.graph_c0	1.72e-29	-7.26838	down	[E]	Amino acid transport and metabolism	Molecular Function: hydrolase activity (GO:0016787);;	--	[OE]	--	Serine carboxypeptidase	Venom serine carboxypeptidase (Precursor) OS=Apis mellifera (Honeybee) PE=2 SV=1	1	--	PREDICTED: venom serine carboxypeptidase isoform X1 [Nasonia vitripennis]	--	molecular function: catalytic activity (GO:0003824);; biological process: metabolic process (GO:0008152)
c23296.graph_c0	4.04e-118	-9.21137	down	[G]	Carbohydrate transport and metabolism	Molecular Function: hydrolase activity (GO:0016787);;	K01194|0|nvi:100124127|trehalase-like; K01194 alpha,alpha-trehalase [EC:3.2.1.28] (A)	[G]	Carbohydrate transport and metabolism	Trehalase;; Amylo-alpha-1,6-glucosidase	Trehalase (Precursor) GN=tre1 OS=Pimpla hypochondriaca (Parasitoid wasp) PE=1 SV=1	36	--	PREDICTED: LOW QUALITY PROTEIN: trehalase-like [Nasonia vitripennis]	Starch and sucrose metabolism (ko00500)	molecular function: catalytic activity (GO:0003824);; biological process: metabolic process (GO:0008152)
c68276.graph_c0	1.12e-24	-7.24923	down	--	--	--	--	--	--	--	--	--	--	venom protein Q precursor [Nasonia vitripennis]	--	--
c42409.graph_c0	4.73e-49	-8.57156	down	--	--	--	--	--	--	--	--	--	--	venom protein Z precursor [Nasonia vitripennis]	--	--
c51899.graph_c0	1.78e-174	-9.30584	down	--	--	--	--	--	--	--	--	--	--	venom protein Q precursor [Nasonia vitripennis]	--	--
c68078.graph_c0	2.91e-05	-3.21248	down	[R]	General function prediction only	--	--	[I]	Lipid transport and metabolism	Partial alpha/beta-hydrolase lipase region;; Alpha/beta hydrolase family;; alpha/beta hydrolase fold;; Alpha/beta hydrolase family;; Lecithin:cholesterol acyltransferase	Lipase 3 (Precursor) GN=Lip3 OS=Drosophila melanogaster (Fruit fly) PE=2 SV=1	1	--	PREDICTED: lipase 3-like [Nasonia vitripennis]	--	--
